# Supplementary material for: Genome-Wide Analysis of the PEBP Gene Family and Functional Characterization of BcFT-1/2 in Choy Sum (Brassica rapa subsp. chinensis var. parachinensis)
Source: Int J Mol Sci. 2026 May 18;27(10):4507. doi: 10.3390/ijms27104507 (PMC13206766; doi:10.3390/ijms27104507)
Supplement: Supplementary file 1 [file ijms-27-04507-s001.zip › Table S1.xlsx]

## Sheet: Sheet1
>Bra_cxA02g032460.1 BcFT-1	A02	9033407	9046181
CAAACCATTTCTCTTTTACTTTCTTTCTCATTTCATTCCAAAATTTCAAAATTTTATTTTAAAATTTATAAGCTTACTGGAGTTACTCAAATTCATGTTTTTTTGGTTAAGAATGAGCAGATAACTTTCATTAAGATGTTATGTGTGCTTGGAGAAGCTAAACATGACTTCTCTAAAAGTATTCTGGTCAATGCTAGGTTAGTTTTTCAATTAACTATCTTTTTTGTTTATCGTAGAAGACTTCTATTGAAGAATTTTAGATAAGTATGTTAGTTTTGTAATTGACCGAAGTTTTGTAAATATTTGACTTTCATACTGTTACATTAAGTCTTTGCACTGTTGCAAGAAGTCCGCATAGATTATTTTTGTAATTGAAAATTAATAATAAAAAAATTAATA…
>Bra_cxA02g048800.1 BcTFL1-2	A02	554238	565357
AGGGATGACGGAGGAAGAAGAGGGAGTTTTGGGCGGTTAATCGGCGGCGGCGGTGGGATGTGAGGGAGATTGAGGAGGCAGTGATGATTAACGGTGGCCATTGGATAAAACCTTCGCTCCAAGACCAAACTAAACTAACTAATTCAGATATTTTTATTAATGGATAATTTAATTTCAGGTCCCTATACTATTGAAAAGTTTACAATAAGTGTCATTTACTTGTGAAACAAAATTTTCCAGTGATTTAATGGCAACATTTTTCGTAGTGGATACTGGATAGTAAACCACCACAAGATTTTGTAATTTTGTTACAATGGGACTCCCTCCATATTAAAAAAAATAATTGAAGTTTTGAGTTTTAATTTTGTATTTGAAAGATTGATGTTTGGATCACTTTCG…
>Bra_cxA03g042300.1 BcATC-1	A03	11927962	11939653
TTATCAAGCATCGCCAACCATTCCCAACGCTTGAGCAGGCTCGATCAATGCTCATCTTAGAAGAGGAACGACTTGGGAAACCTAAGAAGGTCCCATCCCACAAAGACGAATCTTCCTCTTCACCTAAGGTTCTTGCAGCAGTCTCTACAACAGAACAAAAGGCGACCCCGCAAAGCAGTCAACCGCGTCAGTTTCAAAACAGAGGAAACATGGGCAATGGACGTCGAGGAAGAGGGCGCAACAACAACTTCCAGCCACGCCCTCAGTTCAACAACTGGAACAACCCGTACTGGCAACAGGGGTATCCAATGTGGCCGCAACAACAATTCAGTCCTTGGACGCACATGCCTATGTCTCCACAACAGGGTCTCCTCGGATCACGCCCTCAACAACAATTCT…
>Bra_cxA03g065760.1 BcTFL1-1	A03	638124	649186
CACGTGCACCTTTTAACATGTTCTCCTTCAGGTCCTGGCTTCTACGGGGTCAGTTTCTAGTTTGGTCCACATCAATCTTGGATGATAAATTACACTGAACATATTGGAAAGGTTGTTTAACAAGTAGCCATCTACTTGCTTGGTCTCACTATTTTCAGAATTTCTAGCTTGTCAAAAGGTTTTAGCGTTCTTTTGCAGAACAAGGCCTAACTATCAAGAAACAAGAAGAGTCGAGAGGGAACAGAGATTGGGCTTTTGGATGGAATATTATATGCCCAAACCGGCCCGATACGTAGATAAGAAAATAATTTCGGTACGGACTTATTATTTCTAAGTTCACAACTTCACATGGTATAGGGTTCTTGGATCTGTGGACAAGAAACAGTAATGTTGACCAAA…
>Bra_cxA04g013050.1 BcATC-2	A04	19431504	19443226
GCATCTCCTCTCCACGCTGAAGTAGAAGGGTTGTTGTGGGCTATCCAGGAAGTATTGAAGCAAGGAAACAGAGAGGTACGATTTGAGTTCGACTGTGAACAATTAATTACACTGATGAAGGAGGAAGAAGAGTGGCCAGCAATAGCACCCGAGTTAGATGGAATTAAAGCTTTATCTGCTGAATTTATTGACGTATCTATCACATACATCCCAAGATGGCTCTTGCTAAAGGGGGAGGATCACGTATTCAGGTCCTCTTCTGTTAACTGTTTTGCACCAAGTTAATTACTTTTTTATGCTGGCCATGCGGTTGCTAACTACTTCGATGAATTTTTTTTTTATATCAAGAAAAAGAAAAAAAAAACAGAATAATGGCACTTGAAGTGTCTGTATTTCTTT…
>Bra_cxA06g019760.1 BcBFT	A06	32789143	32800080
TAAAAAAAAATAAAAAAATAGTAGTTACAGAAAAAAAGAATTTTTTTAAAAATATTTTCAACATCGTCAGCAAAACAGTAAACCCTAAATCCTAAATACTTAGCTAAATCATAAACCTTTAGTTAAACCCTAAACCCTTAGATAAATCATAAGCTCTAAATCAAAAACACTAAACACTAAAACTCTAAACCTTAAATCATAAACCCTAAATCCTTCAGTGTTTCAGTGTTTAGTGTTTTTGATTTAGAGTTTAGGATTTATCCAAAGGTTTAGGGTTTACCCAAGCGTTTAGATTTTAAGATTTAGGGTTTAAGGATTATTATTTATGGTTTAGTGTTTTGCTGGTTAAAAAATATTTTTTTTGTAATTACTACTATTTTTTTATTTATTTCATTTTAC…
>Bra_cxA06g032820.1 BcMFT-1	A06	7260563	7271862
ATAAGACATTTGTGGAGTTTTGGTTGCTGTAGATGATACTCAGTATATAGAAGATTTGCAAGTAAATGATGGTTATCATTCCAAAATTTTATTTTACTTAATAAATAGTGAATATGTGATGGAAAATATTATTGGTTATCAGATTACTTCTAGTTGTCGACAATTTTGGTTTTTTATTTTTATTTCGAAAGAGTCTATTTTTTTAAAATAAAATTATTACATATAAAAATATTAATAAAACTATTACTTTTAATGGTCGACAAATTTTTTCCATCAACTTCACCACCTCAGCAAATCGTAAAGCTGAAATAGAATTTATACATTTTTCTCTATATAAAATGTTACATCTTAGTTATATAACATGTATATATTTGTTACAATGACTTTTACATTTCTAAT…
>Bra_cxA07g002920.1 BcTSF	A07	27433588	27447767
TTTTGCTCTATATGTAAAGATCTCTATTTTAGAGAAATACATCGGAGTAAAATCCACATTTATTATAGAATCACTCTATTTTAGAAGTAAAAATAGAGAAATACATTGAAGATGGTCTTATGAGAGTTTGGTTGTAATAAAAGCGCTATAAAATGAATTCATCAATGGAATACTCTCTTTATTTTTGGGCAGATAAATACTAGAATGTTGTTGTTGTTGTTAAAAAAAAAAACACTAGAATGATTTTTTTGAACCATATAAATTTTGTAAGTAGTGAATGATAAAGGGTTTAATTAGCTACATCTATTAATATACTAAATTTCATCTATATTAGTATTTTCTTCTGCATTTTAAAAATAATAATTTTACTGAGATATTAACTCATATAAAAATACAAAA…
>Bra_cxA07g011730.1 BcFT-2	A07	22904049	22916381
TGTGATTATGATTTGGGAGAAATGAAAAAGGAAAAGAATAGACTCTTTGTGCTTAAGTGAATTGTTCTATTGGGACCAGTATAGAAGCCTCTAGCTCAAGTTTTGAAAAGTCTTGGCCCCCAGCCTAAAAAAAAAAAAAAAAAAAAACGGAAAAAGAAAAACGAAAAAAAAAGAGAAAAAAAAAAAGGAAAAGAAAAGAAAAAGGGGGCTAGCAAAGTTGTTAGGAGCTAAGAAATGTTTTGAGGTTGTGAAAAATCCCTTGTAGATTTCAAAGAGAAGGAGTTAAAGTTCTTAGGATCTTTTGGTGAGAGATGTGAGTTAGGTTTGACATTTGGGAATGATTGTGTAATTGTATGTTTGGGAAAAGGGTAGAACAATGGAGATTGAGCATTGTATGCA…
>Bra_cxA07g025350.1 BcATC-3	A07	15427495	15439093
CAATTAAAAATAAAGCAGTTGACAATGGATGTTTATTATTATGTCGAATGGTAGCGTATATATGGATATCGGACACAAACACCATATAATTAATTGAAAACCTTTTATCAAAAAAAAAAAAAAACACCATATAATTAAGTAAAGTACATAAAAGTCGAAATAGTATCCCCAAGTACATATATGATTTTTTTTCTGTACGTATAAAACATGATAACAAATGACCTTGGTGCGAAAACGTTGTCATTGATGCCCAAATGCTTTAGTTATCTCTGTGCGGTCTATTGATAAATTCTACAGTACACTGGAAAGTAAGATAATCAATATTCCAAAGAATAATTTCGAAAATGCTATATTGTACAGAGTTCTAAATAAACTATAGCGGATTGAATTTAAAAAAAA…
>Bra_cxA09g008540.1 BcMFT-2	A09	43444147	43455261
CTCAAAAGAAGGTACCTTTTGGCGCCATCACTGATTGTGTAGACATCATTTGATCTGTGATCTTTGTTTGATTGAAGTTTACTTCTATTAATGTTTTGTACATTGTTCAACAAGTAGCTAGATTTTGATTAGGCCTTTTATAGGGTGTTATTGGTTATTTAGATCCGAGTATTAGAACACTGGTTTTGTCTCCATTTGATTGGATCCTACTGTTTGTTCAGGGCGTGCAGGAAAAGGACTTCTTCACGGAGTACGGAGAAGCAAACAGGTACCAGGTTCAAGAAGTCGTTGGTAAAGGAAGCTACGGTGTTGTGGCCTCTGCTCTAGACACACACACTGGCGAGAGAGTTGCCATCAAGAAGATCAACGACGTCTTTGAGCATGTCTCTGACGCAACCA…
>Bra_cxA10g001470.1 BcTFL1-3	A10	20874721	20885786
GTTAGATTGGATTCCGGTTTTTGATCCATCCAACCGAACCTTGGTCAACCACATGGCAGAATATGATAGGAGCCTCGAACTTTCATCTGGATGTTACTTTGTAGAGATAAAAGGAGATATCTTCTTCGTAAAAACAGGTGGTGAGAAGCTACGATTTTTTAGATTAAATCGAAATGATAAAGGTTGGAGTTGGGAAGAGAAGGACAAAATTGATGAAACGTCAACGATCTTCGGGGCTTCTTGCGGATCTGTATGTAGATCAGACCTTCCAACCAGTTTGAGAAACAAGCTACTCTTATCCAATGCACCTCACCCGATGATCAAAACTTATTTTTTTGATGGAGAAAAGTATCTCACAAATGATTCAGGCACTCCGTTTTGGGATAGACATCCCAAATA…
