# Supplementary material for: Genome-Wide Analysis of the PEBP Gene Family and Functional Characterization of BcFT-1/2 in Choy Sum (Brassica rapa subsp. chinensis var. parachinensis)
Source: Int J Mol Sci. 2026 May 18;27(10):4507. doi: 10.3390/ijms27104507 (PMC13206766; doi:10.3390/ijms27104507)
Supplement: Supplementary file 1 [file ijms-27-04507-s001.zip › Table S10.xlsx]

## Sheet: 1_Bc.dna.fa.dualSynteny.ctl
*1_Arabidopsis_thaliana.TAIR10.dna.toplevel.fa.vs.Bc.dna.fa.dualSynteny.ctl
2500
600
At--1,At--2,At--3,At--4,At--5
Bc--A01,Bc--A02,Bc--A03,Bc--A04,Bc--A05,Bc--A06,Bc--A07,Bc--A08,Bc--A09,Bc--A10

## Sheet: 2_Bc.dna.fa.dualSynteny.ctl
*2_Arabidopsis_thaliana.TAIR10.dna.toplevel.fa.vs.Bc.dna.fa.gff
At--1	At--transcript:AT1G01010.1	3631	5899	+	ID	transcript:AT1G01010.1	Parent	gene:AT1G01010	Name	NAC001-201	biotype	protein_coding	tag	Ensembl_canonical	transcript_id	AT1G01010.1
At--1	At--transcript:AT1G01020.1	6788	9130	-	ID	transcript:AT1G01020.1	Parent	gene:AT1G01020	Name	ARV1-206	biotype	protein_coding	tag	Ensembl_canonical	transcript_id	AT1G01020.1
At--1	At--transcript:AT1G01030.1	11649	13714	-	ID	transcript:AT1G01030.1	Parent	gene:AT1G01030	Name	NGA3-201	biotype	protein_coding	tag	Ensembl_canonical	transcript_id	AT1G01030.1
At--1	At--transcript:AT1G01040.2	23416	31120	+	ID	transcript:AT1G01040.2	Parent	gene:AT1G01040	Name	DCL1-202	biotype	protein_coding	tag	Ensembl_canonical	transcript_id	AT1G01040.2
At--1	At--transcript:AT1G01050.1	31170	33171	-	ID	transcript:AT1G01050.1	Parent	gene:AT1G01050	Name	PPa1-201	biotype	protein_coding	tag	Ensembl_canonical	transcript_id	AT1G01050.1
At--1	At--transcript:AT1G01060.3	33379	37757	-	ID	transcript:AT1G01060.3	Parent	gene:AT1G01060	Name	LHY-202	biotype	protein_coding	tag	transcript:AT1G01060.3-NA	transcript_id	AT1G01060.3
At--1	At--transcript:AT1G01070.1	38444	41017	-	ID	transcript:AT1G01070.1	Parent	gene:AT1G01070	Name	UMAMIT28-201	biotype	protein_coding	tag	Ensembl_canonical	transcript_id	AT1G01070.1
At--1	At--transcript:AT1G01080.2	45296	47019	-	ID	transcript:AT1G01080.2	Parent	gene:AT1G01080	Name	AT1G01080-203	biotype	protein_coding	tag	Ensembl_canonical	transcript_id	AT1G01080.2
At--1	At--transcript:AT1G01090.1	47234	49304	-	ID	transcript:AT1G01090.1	Parent	gene:AT1G01090	Name	PDH-E1 ALPHA-201	biotype	protein_coding	tag	Ensembl_canonical	transcript_id	AT1G01090.1
At--1	At--transcript:AT1G01100.2	49909	51210	-	ID	transcript:AT1G01100.2	Parent	gene:AT1G01100	Name	AT1G01100-201	biotype	protein_coding	tag	Ensembl_canonical	transcript_id	AT1G01100.2
At--1	At--transcript:AT1G01110.2	51953	54737	+	ID	transcript:AT1G01110.2	Parent	gene:AT1G01110	Name	IQD18-201	biotype	protein_coding	tag	Ensembl_canonical	transcript_id	AT1G01110.2
At--1	At--transcript:AT1G01120.1	57164	59215	-	ID	transcript:AT1G01120.1	Parent	gene:AT1G01120	Name	KCS1-201	biotype	protein_coding	tag	Ensembl_canonical	transcript_id	AT1G01120.1
At--1	At--transcript:AT1G01130.1	61905	63811	-	ID	transcript:AT1G01130.1	Parent	gene:AT1G01130	Name	AT1G01130-201	biotype	protein_coding	tag	Ensembl_canonical	transcript_id	AT1G01130.1
At--1	At--transcript:AT1G01140.3	64167	67625	-	ID	transcript:AT1G01140.3	Parent	gene:AT1G01140	Name	CIPK9-202	biotype	protein_coding	tag	Ensembl_canonical	transcript_id	AT1G01140.3
At--1	At--transcript:AT1G01150.1	69911	72138	-	ID	transcript:AT1G01150.1	Parent	gene:AT1G01150	Name	AT1G01150-201	biotype	protein_coding	tag	Ensembl_canonical	transcript_id	AT1G01150.1
At--1	At--transcript:AT1G01160.2	72357	74096	+	ID	transcript:AT1G01160.2	Parent	gene:AT1G01160	Name	GIF2-202	biotype	protein_coding	tag	Ensembl_canonical	transcript_id	AT1G01160.2
At--1	At--transcript:AT1G01170.2	73931	74731	-	ID	transcript:AT1G01170.2	Parent	gene:AT1G01170	Name	AT1G01170-201	biotype	protein_coding	tag	transcript:AT1G01170.2-NA	transcript_id	AT1G01170.2
At--1	At--transcript:AT1G01180.1	75390	76845	+	ID	transcript:AT1G01180.1	Parent	gene:AT1G01180	Name	AT1G01180-201	biotype	protein_coding	tag	Ensembl_canonical	transcript_id	AT1G01180.1
At--1	At--transcript:AT1G01190.2	83045	84946	-	ID	transcript:AT1G01190.2	Parent	gene:AT1G01190	Name	CYP78A8-202	biotype	protein_coding	tag	Ensembl_canonical	transcript_id	AT1G01190.2
At--1	At--transcript:AT1G01200.1	86486	88409	-	ID	transcript:AT1G01200.1	Parent	gene:AT1G01200	Name	RABA3-201	biotype	protein_coding	tag	Ensembl_canonical	transcript_id	AT1G01200.1
At--1	At--transcript:AT1G01210.2	88622	89745	+	ID	transcript:AT1G01210.2	Parent	gene:AT1G01210	Name	AT1G01210-201	biotype	protein_coding	tag	transcript:AT1G01210.2-NA	transcript_id	AT1G01210.2
At--1	At--transcript:AT1G01220.1	91342	95681	+	ID	transcript:AT1G01220.1	Parent	gene:AT1G01220	Name	FKGP-203	biotype	protein_coding	tag	Ensembl_canonical	transcript_id	AT1G01220.1
At--1	At--transcript:AT1G01225.1	95935	97407	+	ID	transcript:AT1G01225.1	Parent	gene:AT1G01225	Name	AT1G01225-201	biotype	protein_coding	tag	Ensembl_canonical	transcript_id	AT1G01225.1
At--1	At--transcript:AT1G01230.1	97412	99240	+	ID	transcript:AT1G01230.1	Parent	gene:AT1G01230	Name	AT1G01230-201	biotype	protein_coding	tag	Ensembl_canonical	transcript_id	AT1G01230.1
At--1	At--transcript:AT1G01240.4	99865	101840	+	ID	transcript:AT1G01240.4	Parent	gene:AT1G01240	Name	AT1G01240-201	biotype	protein_coding	tag	transcript:AT1G01240.4-NA	transcript_id	AT1G01240.4
At--1	At--transcript:AT1G01250.1	104440	105330	-	ID	transcript:AT1G01250.1	Parent	gene:AT1G01250	Name	AT1G01250-201	biotype	protein_coding	tag	Ensembl_canonical	transcript_id	AT1G01250.1
At--1	At--transcript:AT1G01260.3	108946	111699	+	ID	transcript:AT1G01260.3	Parent	gene:AT1G01260	Name	AT1G01260-201	biotype	protein_coding	tag	transcript:AT1G01260.3-NA	transcript_id	AT1G01260.3
At--1	At--transcript:AT1G01280.1	112263	113947	+	ID	transcript:AT1G01280.1	Parent	gene:AT1G01280	Name	CYP703A2-201	biotype	protein_coding	tag	Ensembl_canonical	transcript_id	AT1G01280.1
At--1	At--transcript:AT1G01290.1	114202	116407	+	ID	transcript:AT1G01290.1	Parent	gene:AT1G01290	Name	CNX3-201	biotype	protein_coding	tag	Ensembl_canonical	transcript_id	AT1G01290.1
At--1	At--transcript:AT1G01300.1	116784	118845	+	ID	transcript:AT1G01300.1	Parent	gene:AT1G01300	Name	AT1G01300-201	biotype	protein_coding	tag	Ensembl_canonical	transcript_id	AT1G01300.1
At--1	At--transcript:AT1G01305.1	119381	119997	+	ID	transcript:AT1G01305.1	Parent	gene:AT1G01305	Name	AT1G01305-201	biotype	protein_coding	tag	Ensembl_canonical	transcript_id	AT1G01305.1
At--1	At--transcript:AT1G01310.1	120154	121130	+	ID	transcript:AT1G01310.1	Parent	gene:AT1G01310	Name	AT1G01310-201	biotype	protein_coding	tag	Ensembl_canonical	transcript_id	AT1G01310.1
At--1	At--transcript:AT1G01320.1	121124	130570	-	ID	transcript:AT1G01320.1	Parent	gene:AT1G01320	Name	AT1G01320-203	biotype	protein_coding	tag	Ensembl_canonical	transcript_id	AT1G01320.1
At--1	At--transcript:AT1G01335.1	130736	130858	+	ID	transcript:AT1G01335.1	Parent	gene:AT1G01335	Name	AT1G01335-201	biotype	protein_coding	tag	Ensembl_canonical	transcript_id	AT1G01335.1
At--1	At--transcript:AT1G01340.2	132270	135924	-	ID	transcript:AT1G01340.2	Parent	gene:AT1G01340	Name	CNGC10-201	biotype	protein_coding	tag	Ensembl_canonical	transcript_id	AT1G01340.2
At--1	At--transcript:AT1G01350.1	136090	138162	+	ID	transcript:AT1G01350.1	Parent	gene:AT1G01350	Name	AT1G01350-201	biotype	protein_coding	tag	Ensembl_canonical	transcript_id	AT1G01350.1
At--1	At--transcript:AT1G01355.1	138513	139680	+	ID	transcript:AT1G01355.1	Parent	gene:AT1G01355	Name	AT1G01355-203	biotype	protein_coding	tag	Ensembl_canonical	transcript_id	AT1G01355.1
At--1	At--transcript:AT1G01360.1	141870	143261	+	ID	transcript:AT1G01360.1	Parent	gene:AT1G01360	Name	RCAR1-201	biotype	protein_coding	tag	Ensembl_canonical	transcript_id	AT1G01360.1
At--1	At--transcript:AT1G01370.1	143489	146042	+	ID	transcript:AT1G01370.1	Parent	gene:AT1G01370	Name	HTR12-201	biotype	protein_coding	tag	transcript:AT1G01370.1-NA	transcript_id	AT1G01370.1
At--1	At--transcript:AT1G01380.1	147043	148014	+	ID	transcript:AT1G01380.1	Parent	gene:AT1G01380	Name	ETC1-202	biotype	protein_coding	tag	Ensembl_canonical	transcript_id	AT1G01380.1
At--1	At--transcript:AT1G01390.2	148013	149848	-	ID	transcript:AT1G01390.2	Parent	gene:AT1G01390	Name	AT1G01390-201	biotype	protein_coding	tag	Ensembl_canonical	transcript_id	AT1G01390.2
At--1	At--transcript:AT1G01400.1	150689	152210	-	ID	transcript:AT1G01400.1	Parent	gene:AT1G01400	Name	AT1G01400-201	biotype	protein_coding	tag	Ensembl_canonical	transcript_id	AT1G01400.1
At--1	At--transcript:AT1G01410.1	153113	154198	+	ID	transcript:AT1G01410.1	Parent	gene:AT1G01410	Name	PUM22-201	biotype	protein_coding	tag	Ensembl_canonical	transcript_id	AT1G01410.1
At--1	At--transcript:AT1G01420.2	154367	156178	-	ID	transcript:AT1G01420.2	Parent	gene:AT1G01420	Name	UGT72B3-201	biotype	protein_coding	tag	Ensembl_canonical	transcript_id	AT1G01420.2
At--1	At--transcript:AT1G01430.1	156477	158823	-	ID	transcript:AT1G01430.1	Parent	gene:AT1G01430	Name	TBL25-201	biotype	protein_coding	tag	Ensembl_canonical	transcript_id	AT1G01430.1
At--1	At--transcript:AT1G01440.1	159628	162953	-	ID	transcript:AT1G01440.1	Parent	gene:AT1G01440	Name	AT1G01440-201	biotype	protein_coding	tag	Ensembl_canonical	transcript_id	AT1G01440.1
At--1	At--transcript:AT1G01450.1	164105	165517	-	ID	transcript:AT1G01450.1	Parent	gene:AT1G01450	Name	AT1G01450-201	biotype	protein_coding	tag	Ensembl_canonical	transcript_id	AT1G01450.1
At--1	At--transcript:AT1G01453.2	166618	167842	-	ID	transcript:AT1G01453.2	Parent	gene:AT1G01453	Name	AT1G01453-202	biotype	protein_coding	tag	Ensembl_canonical	transcript_id	AT1G01453.2
At--1	At--transcript:AT1G01460.1	168559	171386	+	ID	transcript:AT1G01460.1	Parent	gene:AT1G01460	Name	PIPK11-201	biotype	protein_coding	tag	Ensembl_canonical	transcript_id	AT1G01460.1
At--1	At--transcript:AT1G01470.1	171525	172948	-	ID	transcript:AT1G01470.1	Parent	gene:AT1G01470	Name	LEA14-201	biotype	protein_coding	tag	Ensembl_canonical	transcript_id	AT1G01470.1
At--1	At--transcript:AT1G01480.1	175706	178406	+	ID	transcript:AT1G01480.1	Parent	gene:AT1G01480	Name	ACS2-201	biotype	protein_coding	tag	Ensembl_canonical	transcript_id	AT1G01480.1
At--1	At--transcript:AT1G01490.4	180018	182497	-	ID	transcript:AT1G01490.4	Parent	gene:AT1G01490	Name	AT1G01490-202	biotype	protein_coding	tag	Ensembl_canonical	transcript_id	AT1G01490.4
At--1	At--transcript:AT1G01500.1	185033	187135	+	ID	transcript:AT1G01500.1	Parent	gene:AT1G01500	Name	AT1G01500-201	biotype	protein_coding	tag	Ensembl_canonical	transcript_id	AT1G01500.1
At--1	At--transcript:AT1G01510.1	187145	190472	+	ID	transcript:AT1G01510.1	Parent	gene:AT1G01510	Name	AN-201	biotype	protein_coding	tag	Ensembl_canonical	transcript_id	AT1G01510.1
At--1	At--transcript:AT1G01520.3	190408	192436	+	ID	transcript:AT1G01520.3	Parent	gene:AT1G01520	Name	ASG4-203	biotype	protein_coding	tag	Ensembl_canonical	transcript_id	AT1G01520.3
At--1	At--transcript:AT1G01530.1	192634	193670	-	ID	transcript:AT1G01530.1	Parent	gene:AT1G01530	Name	AGL28-201	biotype	protein_coding	tag	Ensembl_canonical	transcript_id	AT1G01530.1
At--1	At--transcript:AT1G01540.2	195645	198787	+	ID	transcript:AT1G01540.2	Parent	gene:AT1G01540	Name	AT1G01540-201	biotype	protein_coding	tag	Ensembl_canonical	transcript_id	AT1G01540.2
At--1	At--transcript:AT1G01550.1	199527	201775	+	ID	transcript:AT1G01550.1	Parent	gene:AT1G01550	Name	BPS1-201	biotype	protein_coding	tag	transcript:AT1G01550.1-NA	transcript_id	AT1G01550.1
At--1	At--transcript:AT1G01560.2	202111	204440	+	ID	transcript:AT1G01560.2	Parent	gene:AT1G01560	Name	MPK11-202	biotype	protein_coding	tag	Ensembl_canonical	transcript_id	AT1G01560.2
At--1	At--transcript:AT1G01570.2	204935	207642	+	ID	transcript:AT1G01570.2	Parent	gene:AT1G01570	Name	AT1G01570-201	biotype	protein_coding	tag	Ensembl_canonical	transcript_id	AT1G01570.2
At--1	At--transcript:AT1G01580.2	208995	213082	+	ID	transcript:AT1G01580.2	Parent	gene:AT1G01580	Name	FRO2-201	biotype	protein_coding	tag	Ensembl_canonical	transcript_id	AT1G01580.2
At--1	At--transcript:AT1G01590.1	214150	217734	+	ID	transcript:AT1G01590.1	Parent	gene:AT1G01590	Name	FRO1-201	biotype	protein_coding	tag	Ensembl_canonical	transcript_id	AT1G01590.1
At--1	At--transcript:AT1G01600.1	218834	221286	+	ID	transcript:AT1G01600.1	Parent	gene:AT1G01600	Name	CYP86A4-201	biotype	protein_coding	tag	Ensembl_canonical	transcript_id	AT1G01600.1
At--1	At--transcript:AT1G01610.1	221642	224351	-	ID	transcript:AT1G01610.1	Parent	gene:AT1G01610	Name	GPAT4-201	biotype	protein_coding	tag	Ensembl_canonical	transcript_id	AT1G01610.1
At--1	At--transcript:AT1G01620.1	225665	227543	-	ID	transcript:AT1G01620.1	Parent	gene:AT1G01620	Name	PIP1C-202	biotype	protein_coding	tag	Ensembl_canonical	transcript_id	AT1G01620.1
At--1	At--transcript:AT1G01630.1	228799	230979	+	ID	transcript:AT1G01630.1	Parent	gene:AT1G01630	Name	AT1G01630-201	biotype	protein_coding	tag	Ensembl_canonical	transcript_id	AT1G01630.1
At--1	At--transcript:AT1G01640.1	230908	232630	-	ID	transcript:AT1G01640.1	Parent	gene:AT1G01640	Name	AT1G01640-201	biotype	protein_coding	tag	Ensembl_canonical	transcript_id	AT1G01640.1
At--1	At--transcript:AT1G01650.1	232840	237905	-	ID	transcript:AT1G01650.1	Parent	gene:AT1G01650	Name	SPPL4-201	biotype	protein_coding	tag	Ensembl_canonical	transcript_id	AT1G01650.1
At--1	At--transcript:AT1G01660.2	239841	242703	-	ID	transcript:AT1G01660.2	Parent	gene:AT1G01660	Name	AT1G01660-201	biotype	protein_coding	tag	Ensembl_canonical	transcript_id	AT1G01660.2
At--1	At--transcript:AT1G01670.1	242713	246054	-	ID	transcript:AT1G01670.1	Parent	gene:AT1G01670	Name	AT1G01670-201	biotype	protein_coding	tag	Ensembl_canonical	transcript_id	AT1G01670.1
At--1	At--transcript:AT1G01680.1	246262	248440	-	ID	transcript:AT1G01680.1	Parent	gene:AT1G01680	Name	PUB54-201	biotype	protein_coding	tag	Ensembl_canonical	transcript_id	AT1G01680.1
At--1	At--transcript:AT1G01690.1	249081	252462	+	ID	transcript:AT1G01690.1	Parent	gene:AT1G01690	Name	PRD3-202	biotype	protein_coding	tag	Ensembl_canonical	transcript_id	AT1G01690.1
At--1	At--transcript:AT1G01695.1	252626	254530	+	ID	transcript:AT1G01695.1	Parent	gene:AT1G01695	Name	TRM33-201	biotype	protein_coding	tag	Ensembl_canonical	transcript_id	AT1G01695.1
At--1	At--transcript:AT1G01700.4	259495	261615	-	ID	transcript:AT1G01700.4	Parent	gene:AT1G01700	Name	ROPGEF2-204	biotype	protein_coding	tag	Ensembl_canonical	transcript_id	AT1G01700.4
At--1	At--transcript:AT1G01710.1	262828	266324	+	ID	transcript:AT1G01710.1	Parent	gene:AT1G01710	Name	AT1G01710-201	biotype	protein_coding	tag	Ensembl_canonical	transcript_id	AT1G01710.1
At--1	At--transcript:AT1G01715.1	266333	267883	+	ID	transcript:AT1G01715.1	Parent	gene:AT1G01715	Name	AT1G01715-201	biotype	protein_coding	tag	Ensembl_canonical	transcript_id	AT1G01715.1
At--1	At--transcript:AT1G01720.1	267993	269819	+	ID	transcript:AT1G01720.1	Parent	gene:AT1G01720	Name	ATAF1-201	biotype	protein_coding	tag	Ensembl_canonical	transcript_id	AT1G01720.1
At--1	At--transcript:AT1G01725.1	269792	270859	-	ID	transcript:AT1G01725.1	Parent	gene:AT1G01725	Name	AT1G01725-201	biotype	protein_coding	tag	Ensembl_canonical	transcript_id	AT1G01725.1
At--1	At--transcript:AT1G01730.1	270797	272189	+	ID	transcript:AT1G01730.1	Parent	gene:AT1G01730	Name	AT1G01730-201	biotype	protein_coding	tag	Ensembl_canonical	transcript_id	AT1G01730.1
At--1	At--transcript:AT1G01740.1	272111	274569	-	ID	transcript:AT1G01740.1	Parent	gene:AT1G01740	Name	BSK4-202	biotype	protein_coding	tag	transcript:AT1G01740.1-NA	transcript_id	AT1G01740.1
At--1	At--transcript:AT1G01750.2	275331	276126	+	ID	transcript:AT1G01750.2	Parent	gene:AT1G01750	Name	ADF11-202	biotype	protein_coding	tag	Ensembl_canonical	transcript_id	AT1G01750.2
At--1	At--transcript:AT1G01760.3	276412	278599	-	ID	transcript:AT1G01760.3	Parent	gene:AT1G01760	Name	AT1G01760-204	biotype	protein_coding	tag	Ensembl_canonical	transcript_id	AT1G01760.3
At--1	At--transcript:AT1G01770.1	278600	282891	+	ID	transcript:AT1G01770.1	Parent	gene:AT1G01770	Name	AT1G01770-201	biotype	protein_coding	tag	Ensembl_canonical	transcript_id	AT1G01770.1
At--1	At--transcript:AT1G01780.1	282761	284245	+	ID	transcript:AT1G01780.1	Parent	gene:AT1G01780	Name	PLIM2b-201	biotype	protein_coding	tag	Ensembl_canonical	transcript_id	AT1G01780.1
At--1	At--transcript:AT1G01790.1	284350	291201	+	ID	transcript:AT1G01790.1	Parent	gene:AT1G01790	Name	KEA1-201	biotype	protein_coding	tag	Ensembl_canonical	transcript_id	AT1G01790.1
At--1	At--transcript:AT1G01800.1	293246	295086	+	ID	transcript:AT1G01800.1	Parent	gene:AT1G01800	Name	AT1G01800-201	biotype	protein_coding	tag	Ensembl_canonical	transcript_id	AT1G01800.1
At--1	At--transcript:AT1G01810.1	295207	295859	+	ID	transcript:AT1G01810.1	Parent	gene:AT1G01810	Name	AT1G01810-201	biotype	protein_coding	tag	Ensembl_canonical	transcript_id	AT1G01810.1
At--1	At--transcript:AT1G01820.1	296001	298334	-	ID	transcript:AT1G01820.1	Parent	gene:AT1G01820	Name	PEX11C-201	biotype	protein_coding	tag	Ensembl_canonical	transcript_id	AT1G01820.1
At--1	At--transcript:AT1G01830.1	298451	300757	-	ID	transcript:AT1G01830.1	Parent	gene:AT1G01830	Name	AT1G01830-201	biotype	protein_coding	tag	transcript:AT1G01830.1-NA	transcript_id	AT1G01830.1
At--1	At--transcript:AT1G01840.1	303537	304358	+	ID	transcript:AT1G01840.1	Parent	gene:AT1G01840	Name	AT1G01840-201	biotype	protein_coding	tag	Ensembl_canonical	transcript_id	AT1G01840.1
At--1	At--transcript:AT1G01860.4	304622	306310	-	ID	transcript:AT1G01860.4	Parent	gene:AT1G01860	Name	PFC1-204	biotype	protein_coding	tag	Ensembl_canonical	transcript_id	AT1G01860.4
At--1	At--transcript:AT1G01880.3	306467	309541	-	ID	transcript:AT1G01880.3	Parent	gene:AT1G01880	Name	AT1G01880-201	biotype	protein_coding	tag	Ensembl_canonical	transcript_id	AT1G01880.3
At--1	At--transcript:AT1G01900.1	310169	313130	+	ID	transcript:AT1G01900.1	Parent	gene:AT1G01900	Name	SBTI1.1-201	biotype	protein_coding	tag	Ensembl_canonical	transcript_id	AT1G01900.1
At--1	At--transcript:AT1G01910.4	313101	315980	-	ID	transcript:AT1G01910.4	Parent	gene:AT1G01910	Name	AT1G01910-201	biotype	protein_coding	tag	transcript:AT1G01910.4-NA	transcript_id	AT1G01910.4
At--1	At--transcript:AT1G01920.1	316187	319644	+	ID	transcript:AT1G01920.1	Parent	gene:AT1G01920	Name	AT1G01920-205	biotype	protein_coding	tag	Ensembl_canonical	transcript_id	AT1G01920.1
At--1	At--transcript:AT1G01930.1	319769	322895	-	ID	transcript:AT1G01930.1	Parent	gene:AT1G01930	Name	AT1G01930-201	biotype	protein_coding	tag	Ensembl_canonical	transcript_id	AT1G01930.1
At--1	At--transcript:AT1G01940.1	322886	324917	+	ID	transcript:AT1G01940.1	Parent	gene:AT1G01940	Name	AT1G01940-201	biotype	protein_coding	tag	Ensembl_canonical	transcript_id	AT1G01940.1
At--1	At--transcript:AT1G01950.3	325379	330619	+	ID	transcript:AT1G01950.3	Parent	gene:AT1G01950	Name	ARK2-204	biotype	protein_coding	tag	Ensembl_canonical	transcript_id	AT1G01950.3
At--1	At--transcript:AT1G01960.1	330588	337912	-	ID	transcript:AT1G01960.1	Parent	gene:AT1G01960	Name	EDA10-201	biotype	protein_coding	tag	Ensembl_canonical	transcript_id	AT1G01960.1
At--1	At--transcript:AT1G01970.1	338241	340088	+	ID	transcript:AT1G01970.1	Parent	gene:AT1G01970	Name	AT1G01970-201	biotype	protein_coding	tag	Ensembl_canonical	transcript_id	AT1G01970.1
At--1	At--transcript:AT1G01980.1	340108	342040	-	ID	transcript:AT1G01980.1	Parent	gene:AT1G01980	Name	AT1G01980-201	biotype	protein_coding	tag	Ensembl_canonical	transcript_id	AT1G01980.1
At--1	At--transcript:AT1G01990.1	342918	344400	-	ID	transcript:AT1G01990.1	Parent	gene:AT1G01990	Name	AT1G01990-201	biotype	protein_coding	tag	Ensembl_canonical	transcript_id	AT1G01990.1
At--1	At--transcript:AT1G02000.1	345516	347603	+	ID	transcript:AT1G02000.1	Parent	gene:AT1G02000	Name	GAE2-201	biotype	protein_coding	tag	Ensembl_canonical	transcript_id	AT1G02000.1
At--1	At--transcript:AT1G02010.4	347824	352503	+	ID	transcript:AT1G02010.4	Parent	gene:AT1G02010	Name	SEC1A-204	biotype	protein_coding	tag	Ensembl_canonical	transcript_id	AT1G02010.4
At--1	At--transcript:AT1G02020.1	352622	355124	-	ID	transcript:AT1G02020.1	Parent	gene:AT1G02020	Name	AT1G02020-202	biotype	protein_coding	tag	Ensembl_canonical	transcript_id	AT1G02020.1
At--1	At--transcript:AT1G02030.1	355124	357258	-	ID	transcript:AT1G02030.1	Parent	gene:AT1G02030	Name	AT1G02030-201	biotype	protein_coding	tag	Ensembl_canonical	transcript_id	AT1G02030.1
At--1	At--transcript:AT1G02040.1	357906	359078	-	ID	transcript:AT1G02040.1	Parent	gene:AT1G02040	Name	AT1G02040-201	biotype	protein_coding	tag	Ensembl_canonical	transcript_id	AT1G02040.1
At--1	At--transcript:AT1G02050.1	359117	360746	-	ID	transcript:AT1G02050.1	Parent	gene:AT1G02050	Name	LAP6-201	biotype	protein_coding	tag	Ensembl_canonical	transcript_id	AT1G02050.1
At--1	At--transcript:AT1G02060.1	360918	363142	-	ID	transcript:AT1G02060.1	Parent	gene:AT1G02060	Name	AT1G02060-201	biotype	protein_coding	tag	Ensembl_canonical	transcript_id	AT1G02060.1
At--1	At--transcript:AT1G02065.1	365209	367443	+	ID	transcript:AT1G02065.1	Parent	gene:AT1G02065	Name	SPL8-202	biotype	protein_coding	tag	Ensembl_canonical	transcript_id	AT1G02065.1
At--1	At--transcript:AT1G02067.1	366945	367166	-	ID	transcript:AT1G02067.1	Parent	gene:AT1G02067	Name	AT1G02067-201	biotype	protein_coding	tag	Ensembl_canonical	transcript_id	AT1G02067.1
At--1	At--transcript:AT1G02070.1	370195	371090	-	ID	transcript:AT1G02070.1	Parent	gene:AT1G02070	Name	AT1G02070-201	biotype	protein_coding	tag	Ensembl_canonical	transcript_id	AT1G02070.1
At--1	At--transcript:AT1G02080.1	373335	386847	+	ID	transcript:AT1G02080.1	Parent	gene:AT1G02080	Name	AT1G02080-201	biotype	protein_coding	tag	Ensembl_canonical	transcript_id	AT1G02080.1
At--1	At--transcript:AT1G02090.1	387277	389808	-	ID	transcript:AT1G02090.1	Parent	gene:AT1G02090	Name	FUS5-201	biotype	protein_coding	tag	Ensembl_canonical	transcript_id	AT1G02090.1
At--1	At--transcript:AT1G02100.1	389812	392816	+	ID	transcript:AT1G02100.1	Parent	gene:AT1G02100	Name	SBI1-201	biotype	protein_coding	tag	Ensembl_canonical	transcript_id	AT1G02100.1
At--1	At--transcript:AT1G02110.1	392831	395528	+	ID	transcript:AT1G02110.1	Parent	gene:AT1G02110	Name	AT1G02110-201	biotype	protein_coding	tag	Ensembl_canonical	transcript_id	AT1G02110.1
At--1	At--transcript:AT1G02120.1	395689	400001	+	ID	transcript:AT1G02120.1	Parent	gene:AT1G02120	Name	VAD1-203	biotype	protein_coding	tag	Ensembl_canonical	transcript_id	AT1G02120.1
At--1	At--transcript:AT1G02130.1	399983	401919	-	ID	transcript:AT1G02130.1	Parent	gene:AT1G02130	Name	RA-5-201	biotype	protein_coding	tag	Ensembl_canonical	transcript_id	AT1G02130.1
At--1	At--transcript:AT1G02140.1	403100	404456	-	ID	transcript:AT1G02140.1	Parent	gene:AT1G02140	Name	MAGO-201	biotype	protein_coding	tag	Ensembl_canonical	transcript_id	AT1G02140.1
At--1	At--transcript:AT1G02145.3	404600	408619	+	ID	transcript:AT1G02145.3	Parent	gene:AT1G02145	Name	ALG12-201	biotype	protein_coding	tag	Ensembl_canonical	transcript_id	AT1G02145.3
At--1	At--transcript:AT1G02150.1	408622	410680	+	ID	transcript:AT1G02150.1	Parent	gene:AT1G02150	Name	AT1G02150-201	biotype	protein_coding	tag	Ensembl_canonical	transcript_id	AT1G02150.1
At--1	At--transcript:AT1G02160.2	410748	411599	+	ID	transcript:AT1G02160.2	Parent	gene:AT1G02160	Name	AT1G02160-202	biotype	protein_coding	tag	Ensembl_canonical	transcript_id	AT1G02160.2
At--1	At--transcript:AT1G02170.1	411664	413554	+	ID	transcript:AT1G02170.1	Parent	gene:AT1G02170	Name	MC1-201	biotype	protein_coding	tag	Ensembl_canonical	transcript_id	AT1G02170.1
At--1	At--transcript:AT1G02180.1	413522	414649	-	ID	transcript:AT1G02180.1	Parent	gene:AT1G02180	Name	AT1G02180-201	biotype	protein_coding	tag	Ensembl_canonical	transcript_id	AT1G02180.1
At--1	At--transcript:AT1G02190.1	415074	418027	+	ID	transcript:AT1G02190.1	Parent	gene:AT1G02190	Name	AT1G02190-201	biotype	protein_coding	tag	Ensembl_canonical	transcript_id	AT1G02190.1
At--1	At--transcript:AT1G02205.3	418748	422258	+	ID	transcript:AT1G02205.3	Parent	gene:AT1G02205	Name	CER1-203	biotype	protein_coding	tag	Ensembl_canonical	transcript_id	AT1G02205.3
At--1	At--transcript:AT1G02210.1	427548	427811	-	ID	transcript:AT1G02210.1	Parent	gene:AT1G02210	Name	AT1G02210-201	biotype	protein_coding	tag	Ensembl_canonical	transcript_id	AT1G02210.1
At--1	At--transcript:AT1G02220.1	428650	430720	-	ID	transcript:AT1G02220.1	Parent	gene:AT1G02220	Name	NAC003-201	biotype	protein_coding	tag	Ensembl_canonical	transcript_id	AT1G02220.1
At--1	At--transcript:AT1G02230.1	434965	436922	-	ID	transcript:AT1G02230.1	Parent	gene:AT1G02230	Name	NAC004-201	biotype	protein_coding	tag	Ensembl_canonical	transcript_id	AT1G02230.1
At--1	At--transcript:AT1G02250.1	437860	439559	-	ID	transcript:AT1G02250.1	Parent	gene:AT1G02250	Name	NAC005-201	biotype	protein_coding	tag	Ensembl_canonical	transcript_id	AT1G02250.1
At--1	At--transcript:AT1G02260.1	440200	442972	-	ID	transcript:AT1G02260.1	Parent	gene:AT1G02260	Name	AT1G02260-202	biotype	protein_coding	tag	transcript:AT1G02260.1-NA	transcript_id	AT1G02260.1
At--1	At--transcript:AT1G02270.1	443118	446296	-	ID	transcript:AT1G02270.1	Parent	gene:AT1G02270	Name	AT1G02270-201	biotype	protein_coding	tag	Ensembl_canonical	transcript_id	AT1G02270.1
At--1	At--transcript:AT1G02280.1	448423	450426	-	ID	transcript:AT1G02280.1	Parent	gene:AT1G02280	Name	TOC33-201	biotype	protein_coding	tag	Ensembl_canonical	transcript_id	AT1G02280.1
At--1	At--transcript:AT1G02290.1	450461	452743	-	ID	transcript:AT1G02290.1	Parent	gene:AT1G02290	Name	AT1G02290-201	biotype	protein_coding	tag	Ensembl_canonical	transcript_id	AT1G02290.1
At--1	At--transcript:AT1G02300.1	453107	455519	+	ID	transcript:AT1G02300.1	Parent	gene:AT1G02300	Name	AT1G02300-201	biotype	protein_coding	tag	Ensembl_canonical	transcript_id	AT1G02300.1
At--1	At--transcript:AT1G02305.1	455688	458164	+	ID	transcript:AT1G02305.1	Parent	gene:AT1G02305	Name	AT1G02305-201	biotype	protein_coding	tag	Ensembl_canonical	transcript_id	AT1G02305.1
At--1	At--transcript:AT1G02310.2	458243	460831	-	ID	transcript:AT1G02310.2	Parent	gene:AT1G02310	Name	MAN1-202	biotype	protein_coding	tag	Ensembl_canonical	transcript_id	AT1G02310.2
At--1	At--transcript:AT1G02320.1	461828	461974	+	ID	transcript:AT1G02320.1	Parent	gene:AT1G02320	Name	AT1G02320-201	biotype	protein_coding	tag	Ensembl_canonical	transcript_id	AT1G02320.1
At--1	At--transcript:AT1G02330.1	461946	463618	-	ID	transcript:AT1G02330.1	Parent	gene:AT1G02330	Name	AT1G02330-201	biotype	protein_coding	tag	Ensembl_canonical	transcript_id	AT1G02330.1
At--1	At--transcript:AT1G02335.1	463754	464981	-	ID	transcript:AT1G02335.1	Parent	gene:AT1G02335	Name	GL22-201	biotype	protein_coding	tag	Ensembl_canonical	transcript_id	AT1G02335.1
At--1	At--transcript:AT1G02340.1	465616	467880	-	ID	transcript:AT1G02340.1	Parent	gene:AT1G02340	Name	HFR1-201	biotype	protein_coding	tag	Ensembl_canonical	transcript_id	AT1G02340.1
At--1	At--transcript:AT1G02350.1	469818	470693	+	ID	transcript:AT1G02350.1	Parent	gene:AT1G02350	Name	AT1G02350-201	biotype	protein_coding	tag	Ensembl_canonical	transcript_id	AT1G02350.1
At--1	At--transcript:AT1G02360.3	471971	473336	-	ID	transcript:AT1G02360.3	Parent	gene:AT1G02360	Name	AT1G02360-203	biotype	protein_coding	tag	Ensembl_canonical	transcript_id	AT1G02360.3
At--1	At--transcript:AT1G02370.1	474373	476612	+	ID	transcript:AT1G02370.1	Parent	gene:AT1G02370	Name	AT1G02370-201	biotype	protein_coding	tag	Ensembl_canonical	transcript_id	AT1G02370.1
At--1	At--transcript:AT1G02380.1	476945	479112	+	ID	transcript:AT1G02380.1	Parent	gene:AT1G02380	Name	AT1G02380-201	biotype	protein_coding	tag	Ensembl_canonical	transcript_id	AT1G02380.1
At--1	At--transcript:AT1G02390.1	480650	483373	+	ID	transcript:AT1G02390.1	Parent	gene:AT1G02390	Name	GPAT2-201	biotype	protein_coding	tag	Ensembl_canonical	transcript_id	AT1G02390.1
At--1	At--transcript:AT1G02400.1	486800	489651	+	ID	transcript:AT1G02400.1	Parent	gene:AT1G02400	Name	GA2OX6-201	biotype	protein_coding	tag	Ensembl_canonical	transcript_id	AT1G02400.1
At--1	At--transcript:AT1G02405.1	489874	490627	-	ID	transcript:AT1G02405.1	Parent	gene:AT1G02405	Name	AT1G02405-201	biotype	protein_coding	tag	Ensembl_canonical	transcript_id	AT1G02405.1
At--1	At--transcript:AT1G02410.1	490860	492963	+	ID	transcript:AT1G02410.1	Parent	gene:AT1G02410	Name	AT1G02410-201	biotype	protein_coding	tag	transcript:AT1G02410.1-NA	transcript_id	AT1G02410.1
At--1	At--transcript:AT1G02420.1	493639	495158	+	ID	transcript:AT1G02420.1	Parent	gene:AT1G02420	Name	AT1G02420-201	biotype	protein_coding	tag	Ensembl_canonical	transcript_id	AT1G02420.1
At--1	At--transcript:AT1G02430.1	495050	496332	-	ID	transcript:AT1G02430.1	Parent	gene:AT1G02430	Name	ARFD1B-201	biotype	protein_coding	tag	Ensembl_canonical	transcript_id	AT1G02430.1
At--1	At--transcript:AT1G02440.1	496586	497555	-	ID	transcript:AT1G02440.1	Parent	gene:AT1G02440	Name	ARFD1A-202	biotype	protein_coding	tag	Ensembl_canonical	transcript_id	AT1G02440.1
At--1	At--transcript:AT1G02450.1	497917	498539	-	ID	transcript:AT1G02450.1	Parent	gene:AT1G02450	Name	NIMIN1-201	biotype	protein_coding	tag	Ensembl_canonical	transcript_id	AT1G02450.1
At--1	At--transcript:AT1G02460.1	504463	507268	-	ID	transcript:AT1G02460.1	Parent	gene:AT1G02460	Name	AT1G02460-201	biotype	protein_coding	tag	Ensembl_canonical	transcript_id	AT1G02460.1
At--1	At--transcript:AT1G02470.1	511765	513721	-	ID	transcript:AT1G02470.1	Parent	gene:AT1G02470	Name	AT1G02470-201	biotype	protein_coding	tag	Ensembl_canonical	transcript_id	AT1G02470.1
At--1	At--transcript:AT1G02475.1	513699	515422	-	ID	transcript:AT1G02475.1	Parent	gene:AT1G02475	Name	AT1G02475-201	biotype	protein_coding	tag	Ensembl_canonical	transcript_id	AT1G02475.1
At--1	At--transcript:AT1G02490.1	516569	516866	+	ID	transcript:AT1G02490.1	Parent	gene:AT1G02490	Name	AT1G02490-201	biotype	protein_coding	tag	Ensembl_canonical	transcript_id	AT1G02490.1
At--1	At--transcript:AT1G02500.1	518091	520495	+	ID	transcript:AT1G02500.1	Parent	gene:AT1G02500	Name	SAM1-201	biotype	protein_coding	tag	Ensembl_canonical	transcript_id	AT1G02500.1
At--1	At--transcript:AT1G02510.1	520498	521668	-	ID	transcript:AT1G02510.1	Parent	gene:AT1G02510	Name	TPK4-201	biotype	protein_coding	tag	Ensembl_canonical	transcript_id	AT1G02510.1
At--1	At--transcript:AT1G02520.1	523536	529069	+	ID	transcript:AT1G02520.1	Parent	gene:AT1G02520	Name	ABCB11-201	biotype	protein_coding	tag	Ensembl_canonical	transcript_id	AT1G02520.1
At--1	At--transcript:AT1G02530.1	529679	534677	+	ID	transcript:AT1G02530.1	Parent	gene:AT1G02530	Name	ABCB12-201	biotype	protein_coding	tag	Ensembl_canonical	transcript_id	AT1G02530.1
At--1	At--transcript:AT1G02540.1	534827	535699	-	ID	transcript:AT1G02540.1	Parent	gene:AT1G02540	Name	AT1G02540-201	biotype	protein_coding	tag	Ensembl_canonical	transcript_id	AT1G02540.1
At--1	At--transcript:AT1G02550.1	536483	537211	+	ID	transcript:AT1G02550.1	Parent	gene:AT1G02550	Name	AT1G02550-201	biotype	protein_coding	tag	Ensembl_canonical	transcript_id	AT1G02550.1
At--1	At--transcript:AT1G02560.1	537740	540127	+	ID	transcript:AT1G02560.1	Parent	gene:AT1G02560	Name	CLPP5-201	biotype	protein_coding	tag	Ensembl_canonical	transcript_id	AT1G02560.1
At--1	At--transcript:AT1G02570.1	541236	542245	+	ID	transcript:AT1G02570.1	Parent	gene:AT1G02570	Name	AT1G02570-201	biotype	protein_coding	tag	Ensembl_canonical	transcript_id	AT1G02570.1
At--1	At--transcript:AT1G02575.1	543011	544057	+	ID	transcript:AT1G02575.1	Parent	gene:AT1G02575	Name	AT1G02575-201	biotype	protein_coding	tag	Ensembl_canonical	transcript_id	AT1G02575.1
At--1	At--transcript:AT1G02580.1	544733	549202	+	ID	transcript:AT1G02580.1	Parent	gene:AT1G02580	Name	MEA-202	biotype	protein_coding	tag	Ensembl_canonical	transcript_id	AT1G02580.1
At--1	At--transcript:AT1G02590.1	552138	552761	-	ID	transcript:AT1G02590.1	Parent	gene:AT1G02590	Name	AT1G02590-201	biotype	protein_coding	tag	Ensembl_canonical	transcript_id	AT1G02590.1
At--1	At--transcript:AT1G02610.1	553019	556152	-	ID	transcript:AT1G02610.1	Parent	gene:AT1G02610	Name	AT1G02610-201	biotype	protein_coding	tag	Ensembl_canonical	transcript_id	AT1G02610.1
At--1	At--transcript:AT1G02620.1	557092	558774	+	ID	transcript:AT1G02620.1	Parent	gene:AT1G02620	Name	AT1G02620-201	biotype	protein_coding	tag	Ensembl_canonical	transcript_id	AT1G02620.1
At--1	At--transcript:AT1G02630.1	560610	562598	-	ID	transcript:AT1G02630.1	Parent	gene:AT1G02630	Name	AT1G02630-202	biotype	protein_coding	tag	Ensembl_canonical	transcript_id	AT1G02630.1
At--1	At--transcript:AT1G02640.1	564018	567771	+	ID	transcript:AT1G02640.1	Parent	gene:AT1G02640	Name	BXL2-201	biotype	protein_coding	tag	Ensembl_canonical	transcript_id	AT1G02640.1
At--1	At--transcript:AT1G02650.1	568558	570554	+	ID	transcript:AT1G02650.1	Parent	gene:AT1G02650	Name	AT1G02650-201	biotype	protein_coding	tag	Ensembl_canonical	transcript_id	AT1G02650.1
At--1	At--transcript:AT1G02660.1	571826	575085	-	ID	transcript:AT1G02660.1	Parent	gene:AT1G02660	Name	AT1G02660-201	biotype	protein_coding	tag	Ensembl_canonical	transcript_id	AT1G02660.1
At--1	At--transcript:AT1G02670.3	576267	580502	+	ID	transcript:AT1G02670.3	Parent	gene:AT1G02670	Name	AT1G02670-204	biotype	protein_coding	tag	Ensembl_canonical	transcript_id	AT1G02670.3
At--1	At--transcript:AT1G02680.1	580625	582310	+	ID	transcript:AT1G02680.1	Parent	gene:AT1G02680	Name	TAF13-201	biotype	protein_coding	tag	Ensembl_canonical	transcript_id	AT1G02680.1
At--1	At--transcript:AT1G02690.2	584260	587219	+	ID	transcript:AT1G02690.2	Parent	gene:AT1G02690	Name	IMPA-6-202	biotype	protein_coding	tag	Ensembl_canonical	transcript_id	AT1G02690.2
At--1	At--transcript:AT1G02700.1	588003	589480	+	ID	transcript:AT1G02700.1	Parent	gene:AT1G02700	Name	AT1G02700-201	biotype	protein_coding	tag	Ensembl_canonical	transcript_id	AT1G02700.1
At--1	At--transcript:AT1G02705.1	589584	590406	+	ID	transcript:AT1G02705.1	Parent	gene:AT1G02705	Name	AT1G02705-201	biotype	protein_coding	tag	Ensembl_canonical	transcript_id	AT1G02705.1
At--1	At--transcript:AT1G02710.1	589706	589996	-	ID	transcript:AT1G02710.1	Parent	gene:AT1G02710	Name	AT1G02710-201	biotype	protein_coding	tag	Ensembl_canonical	transcript_id	AT1G02710.1
At--1	At--transcript:AT1G02720.1	591682	594264	+	ID	transcript:AT1G02720.1	Parent	gene:AT1G02720	Name	GATL5-201	biotype	protein_coding	tag	transcript:AT1G02720.1-NA	transcript_id	AT1G02720.1
At--1	At--transcript:AT1G02730.1	594502	598657	-	ID	transcript:AT1G02730.1	Parent	gene:AT1G02730	Name	CSLD5-201	biotype	protein_coding	tag	Ensembl_canonical	transcript_id	AT1G02730.1
At--1	At--transcript:AT1G02740.1	599330	602199	-	ID	transcript:AT1G02740.1	Parent	gene:AT1G02740	Name	AT1G02740-201	biotype	protein_coding	tag	Ensembl_canonical	transcript_id	AT1G02740.1
At--1	At--transcript:AT1G02750.1	602489	604387	+	ID	transcript:AT1G02750.1	Parent	gene:AT1G02750	Name	AT1G02750-201	biotype	protein_coding	tag	Ensembl_canonical	transcript_id	AT1G02750.1
At--1	At--transcript:AT1G02770.1	604873	606708	-	ID	transcript:AT1G02770.1	Parent	gene:AT1G02770	Name	AT1G02770-201	biotype	protein_coding	tag	Ensembl_canonical	transcript_id	AT1G02770.1
At--1	At--transcript:AT1G02780.1	607799	609534	-	ID	transcript:AT1G02780.1	Parent	gene:AT1G02780	Name	emb2386-201	biotype	protein_coding	tag	Ensembl_canonical	transcript_id	AT1G02780.1
At--1	At--transcript:AT1G02790.1	610363	612324	-	ID	transcript:AT1G02790.1	Parent	gene:AT1G02790	Name	PGA4-201	biotype	protein_coding	tag	Ensembl_canonical	transcript_id	AT1G02790.1
At--1	At--transcript:AT1G02800.1	613197	616231	-	ID	transcript:AT1G02800.1	Parent	gene:AT1G02800	Name	CEL2-201	biotype	protein_coding	tag	Ensembl_canonical	transcript_id	AT1G02800.1
At--1	At--transcript:AT1G02810.1	618061	620502	+	ID	transcript:AT1G02810.1	Parent	gene:AT1G02810	Name	AT1G02810-201	biotype	protein_coding	tag	Ensembl_canonical	transcript_id	AT1G02810.1
At--1	At--transcript:AT1G02813.1	620678	621329	+	ID	transcript:AT1G02813.1	Parent	gene:AT1G02813	Name	AT1G02813-201	biotype	protein_coding	tag	Ensembl_canonical	transcript_id	AT1G02813.1
At--1	At--transcript:AT1G02816.1	621453	623054	+	ID	transcript:AT1G02816.1	Parent	gene:AT1G02816	Name	AT1G02816-201	biotype	protein_coding	tag	Ensembl_canonical	transcript_id	AT1G02816.1
At--1	At--transcript:AT1G02820.1	623656	624567	-	ID	transcript:AT1G02820.1	Parent	gene:AT1G02820	Name	LEA3-201	biotype	protein_coding	tag	Ensembl_canonical	transcript_id	AT1G02820.1
At--1	At--transcript:AT1G02830.1	625084	625608	-	ID	transcript:AT1G02830.1	Parent	gene:AT1G02830	Name	AT1G02830-201	biotype	protein_coding	tag	Ensembl_canonical	transcript_id	AT1G02830.1
At--1	At--transcript:AT1G02840.1	626639	629993	+	ID	transcript:AT1G02840.1	Parent	gene:AT1G02840	Name	SR34-201	biotype	protein_coding	tag	Ensembl_canonical	transcript_id	AT1G02840.1
At--1	At--transcript:AT1G02850.4	630505	633259	+	ID	transcript:AT1G02850.4	Parent	gene:AT1G02850	Name	BGLU11-205	biotype	protein_coding	tag	Ensembl_canonical	transcript_id	AT1G02850.4
At--1	At--transcript:AT1G02860.1	635144	637262	+	ID	transcript:AT1G02860.1	Parent	gene:AT1G02860	Name	NLA-202	biotype	protein_coding	tag	Ensembl_canonical	transcript_id	AT1G02860.1
At--1	At--transcript:AT1G02870.1	637214	638681	-	ID	transcript:AT1G02870.1	Parent	gene:AT1G02870	Name	AT1G02870-201	biotype	protein_coding	tag	Ensembl_canonical	transcript_id	AT1G02870.1
At--1	At--transcript:AT1G02880.6	642752	644546	-	ID	transcript:AT1G02880.6	Parent	gene:AT1G02880	Name	TPK1-204	biotype	protein_coding	tag	Ensembl_canonical	transcript_id	AT1G02880.6
At--1	At--transcript:AT1G02890.1	645084	652001	-	ID	transcript:AT1G02890.1	Parent	gene:AT1G02890	Name	AT1G02890-201	biotype	protein_coding	tag	Ensembl_canonical	transcript_id	AT1G02890.1
At--1	At--transcript:AT1G02900.1	653604	654457	-	ID	transcript:AT1G02900.1	Parent	gene:AT1G02900	Name	RALF1-201	biotype	protein_coding	tag	Ensembl_canonical	transcript_id	AT1G02900.1
At--1	At--transcript:AT1G02910.1	655568	658216	-	ID	transcript:AT1G02910.1	Parent	gene:AT1G02910	Name	LPA1-202	biotype	protein_coding	tag	Ensembl_canonical	transcript_id	AT1G02910.1
At--1	At--transcript:AT1G02920.1	658578	659980	-	ID	transcript:AT1G02920.1	Parent	gene:AT1G02920	Name	GSTF7-201	biotype	protein_coding	tag	Ensembl_canonical	transcript_id	AT1G02920.1
At--1	At--transcript:AT1G02930.1	661088	662475	-	ID	transcript:AT1G02930.1	Parent	gene:AT1G02930	Name	GSTF6-201	biotype	protein_coding	tag	Ensembl_canonical	transcript_id	AT1G02930.1
At--1	At--transcript:AT1G02940.2	662963	664290	-	ID	transcript:AT1G02940.2	Parent	gene:AT1G02940	Name	GSTF5-201	biotype	protein_coding	tag	Ensembl_canonical	transcript_id	AT1G02940.2
At--1	At--transcript:AT1G02950.5	665119	666471	-	ID	transcript:AT1G02950.5	Parent	gene:AT1G02950	Name	GSTF4-201	biotype	protein_coding	tag	Ensembl_canonical	transcript_id	AT1G02950.5
At--1	At--transcript:AT1G02960.2	666807	669919	-	ID	transcript:AT1G02960.2	Parent	gene:AT1G02960	Name	AT1G02960-203	biotype	protein_coding	tag	Ensembl_canonical	transcript_id	AT1G02960.2
At--1	At--transcript:AT1G02965.1	671661	672814	-	ID	transcript:AT1G02965.1	Parent	gene:AT1G02965	Name	AT1G02965-201	biotype	protein_coding	tag	Ensembl_canonical	transcript_id	AT1G02965.1
At--1	At--transcript:AT1G02970.1	673306	676419	+	ID	transcript:AT1G02970.1	Parent	gene:AT1G02970	Name	WEE1-201	biotype	protein_coding	tag	Ensembl_canonical	transcript_id	AT1G02970.1
At--1	At--transcript:AT1G02980.1	677360	681334	+	ID	transcript:AT1G02980.1	Parent	gene:AT1G02980	Name	CUL2-201	biotype	protein_coding	tag	Ensembl_canonical	transcript_id	AT1G02980.1
At--1	At--transcript:AT1G02990.4	681331	687368	-	ID	transcript:AT1G02990.4	Parent	gene:AT1G02990	Name	AT1G02990-201	biotype	protein_coding	tag	Ensembl_canonical	transcript_id	AT1G02990.4
At--1	At--transcript:AT1G03000.1	687795	692660	-	ID	transcript:AT1G03000.1	Parent	gene:AT1G03000	Name	PEX6-201	biotype	protein_coding	tag	Ensembl_canonical	transcript_id	AT1G03000.1
At--1	At--transcript:AT1G03010.1	693190	696504	+	ID	transcript:AT1G03010.1	Parent	gene:AT1G03010	Name	AT1G03010-201	biotype	protein_coding	tag	Ensembl_canonical	transcript_id	AT1G03010.1
At--1	At--transcript:AT1G03020.1	697919	698591	-	ID	transcript:AT1G03020.1	Parent	gene:AT1G03020	Name	AT1G03020-201	biotype	protein_coding	tag	Ensembl_canonical	transcript_id	AT1G03020.1
At--1	At--transcript:AT1G03030.1	701365	703864	+	ID	transcript:AT1G03030.1	Parent	gene:AT1G03030	Name	AT1G03030-201	biotype	protein_coding	tag	Ensembl_canonical	transcript_id	AT1G03030.1
At--1	At--transcript:AT1G03040.3	703849	706664	-	ID	transcript:AT1G03040.3	Parent	gene:AT1G03040	Name	AT1G03040-202	biotype	protein_coding	tag	Ensembl_canonical	transcript_id	AT1G03040.3
At--1	At--transcript:AT1G03050.1	707485	710041	+	ID	transcript:AT1G03050.1	Parent	gene:AT1G03050	Name	AT1G03050-201	biotype	protein_coding	tag	Ensembl_canonical	transcript_id	AT1G03050.1
At--1	At--transcript:AT1G03055.1	710018	711857	-	ID	transcript:AT1G03055.1	Parent	gene:AT1G03055	Name	D27-201	biotype	protein_coding	tag	Ensembl_canonical	transcript_id	AT1G03055.1
At--1	At--transcript:AT1G03060.1	712473	726891	-	ID	transcript:AT1G03060.1	Parent	gene:AT1G03060	Name	SPI-203	biotype	protein_coding	tag	Ensembl_canonical	transcript_id	AT1G03060.1
At--1	At--transcript:AT1G03070.1	729830	731565	+	ID	transcript:AT1G03070.1	Parent	gene:AT1G03070	Name	AT1G03070-201	biotype	protein_coding	tag	transcript:AT1G03070.1-NA	transcript_id	AT1G03070.1
At--1	At--transcript:AT1G03080.2	731554	738234	-	ID	transcript:AT1G03080.2	Parent	gene:AT1G03080	Name	NET1D-201	biotype	protein_coding	tag	transcript:AT1G03080.2-NA	transcript_id	AT1G03080.2
At--1	At--transcript:AT1G03090.2	739544	744184	+	ID	transcript:AT1G03090.2	Parent	gene:AT1G03090	Name	MCCA-201	biotype	protein_coding	tag	Ensembl_canonical	transcript_id	AT1G03090.2
At--1	At--transcript:AT1G03100.1	743885	746701	-	ID	transcript:AT1G03100.1	Parent	gene:AT1G03100	Name	AT1G03100-201	biotype	protein_coding	tag	Ensembl_canonical	transcript_id	AT1G03100.1
At--1	At--transcript:AT1G03103.1	747197	748057	+	ID	transcript:AT1G03103.1	Parent	gene:AT1G03103	Name	AT1G03103-201	biotype	protein_coding	tag	Ensembl_canonical	transcript_id	AT1G03103.1
At--1	At--transcript:AT1G03106.1	748101	749034	-	ID	transcript:AT1G03106.1	Parent	gene:AT1G03106	Name	AT1G03106-201	biotype	protein_coding	tag	Ensembl_canonical	transcript_id	AT1G03106.1
At--1	At--transcript:AT1G03110.1	749246	751976	+	ID	transcript:AT1G03110.1	Parent	gene:AT1G03110	Name	TRM82-201	biotype	protein_coding	tag	Ensembl_canonical	transcript_id	AT1G03110.1
At--1	At--transcript:AT1G03120.1	752191	753140	+	ID	transcript:AT1G03120.1	Parent	gene:AT1G03120	Name	RAB28-201	biotype	protein_coding	tag	Ensembl_canonical	transcript_id	AT1G03120.1
At--1	At--transcript:AT1G03130.1	753307	754262	-	ID	transcript:AT1G03130.1	Parent	gene:AT1G03130	Name	PSAD-2-201	biotype	protein_coding	tag	Ensembl_canonical	transcript_id	AT1G03130.1
At--1	At--transcript:AT1G03140.1	754261	756303	-	ID	transcript:AT1G03140.1	Parent	gene:AT1G03140	Name	AT1G03140-201	biotype	protein_coding	tag	Ensembl_canonical	transcript_id	AT1G03140.1
At--1	At--transcript:AT1G03150.1	756414	758678	+	ID	transcript:AT1G03150.1	Parent	gene:AT1G03150	Name	AT1G03150-201	biotype	protein_coding	tag	Ensembl_canonical	transcript_id	AT1G03150.1
At--1	At--transcript:AT1G03160.1	761261	766194	+	ID	transcript:AT1G03160.1	Parent	gene:AT1G03160	Name	FZL-202	biotype	protein_coding	tag	Ensembl_canonical	transcript_id	AT1G03160.1
At--1	At--transcript:AT1G03165.1	766336	767324	+	ID	transcript:AT1G03165.1	Parent	gene:AT1G03165	Name	AT1G03165-201	biotype	protein_coding	tag	Ensembl_canonical	transcript_id	AT1G03165.1
At--1	At--transcript:AT1G03170.1	768376	770684	+	ID	transcript:AT1G03170.1	Parent	gene:AT1G03170	Name	FAF2-201	biotype	protein_coding	tag	Ensembl_canonical	transcript_id	AT1G03170.1
At--1	At--transcript:AT1G03180.1	773358	775362	+	ID	transcript:AT1G03180.1	Parent	gene:AT1G03180	Name	AT1G03180-201	biotype	protein_coding	tag	Ensembl_canonical	transcript_id	AT1G03180.1
At--1	At--transcript:AT1G03190.1	775527	780044	+	ID	transcript:AT1G03190.1	Parent	gene:AT1G03190	Name	UVH6-201	biotype	protein_coding	tag	transcript:AT1G03190.1-NA	transcript_id	AT1G03190.1
At--1	At--transcript:AT1G03200.1	780519	782946	+	ID	transcript:AT1G03200.1	Parent	gene:AT1G03200	Name	AT1G03200-201	biotype	protein_coding	tag	Ensembl_canonical	transcript_id	AT1G03200.1
At--1	At--transcript:AT1G03210.2	782904	784346	+	ID	transcript:AT1G03210.2	Parent	gene:AT1G03210	Name	AT1G03210-202	biotype	protein_coding	tag	Ensembl_canonical	transcript_id	AT1G03210.2
At--1	At--transcript:AT1G03220.1	786832	788722	+	ID	transcript:AT1G03220.1	Parent	gene:AT1G03220	Name	AT1G03220-201	biotype	protein_coding	tag	Ensembl_canonical	transcript_id	AT1G03220.1
At--1	At--transcript:AT1G03230.1	789820	791689	+	ID	transcript:AT1G03230.1	Parent	gene:AT1G03230	Name	AT1G03230-201	biotype	protein_coding	tag	Ensembl_canonical	transcript_id	AT1G03230.1
At--1	At--transcript:AT1G03240.1	792222	793060	-	ID	transcript:AT1G03240.1	Parent	gene:AT1G03240	Name	AT1G03240-201	biotype	protein_coding	tag	Ensembl_canonical	transcript_id	AT1G03240.1
At--1	At--transcript:AT1G03250.2	793359	795376	-	ID	transcript:AT1G03250.2	Parent	gene:AT1G03250	Name	AT1G03250-204	biotype	protein_coding	tag	Ensembl_canonical	transcript_id	AT1G03250.2
At--1	At--transcript:AT1G03260.1	795449	798491	-	ID	transcript:AT1G03260.1	Parent	gene:AT1G03260	Name	AT1G03260-201	biotype	protein_coding	tag	Ensembl_canonical	transcript_id	AT1G03260.1
At--1	At--transcript:AT1G03270.1	799115	802625	+	ID	transcript:AT1G03270.1	Parent	gene:AT1G03270	Name	AT1G03270-201	biotype	protein_coding	tag	Ensembl_canonical	transcript_id	AT1G03270.1
At--1	At--transcript:AT1G03280.1	802970	807066	+	ID	transcript:AT1G03280.1	Parent	gene:AT1G03280	Name	AT1G03280-201	biotype	protein_coding	tag	transcript:AT1G03280.1-NA	transcript_id	AT1G03280.1
At--1	At--transcript:AT1G03290.2	807361	813216	+	ID	transcript:AT1G03290.2	Parent	gene:AT1G03290	Name	AT1G03290-201	biotype	protein_coding	tag	Ensembl_canonical	transcript_id	AT1G03290.2
At--1	At--transcript:AT1G03300.1	811033	813086	-	ID	transcript:AT1G03300.1	Parent	gene:AT1G03300	Name	ATDUF1-201	biotype	protein_coding	tag	Ensembl_canonical	transcript_id	AT1G03300.1
At--1	At--transcript:AT1G03310.1	813413	816812	+	ID	transcript:AT1G03310.1	Parent	gene:AT1G03310	Name	DBE1-201	biotype	protein_coding	tag	transcript:AT1G03310.1-NA	transcript_id	AT1G03310.1
At--1	At--transcript:AT1G03320.1	816989	817767	+	ID	transcript:AT1G03320.1	Parent	gene:AT1G03320	Name	AT1G03320-201	biotype	protein_coding	tag	Ensembl_canonical	transcript_id	AT1G03320.1
At--1	At--transcript:AT1G03325.1	817053	817178	-	ID	transcript:AT1G03325.1	Parent	gene:AT1G03325	Name	AT1G03325-201	biotype	protein_coding	tag	Ensembl_canonical	transcript_id	AT1G03325.1
At--1	At--transcript:AT1G03330.1	817934	819563	-	ID	transcript:AT1G03330.1	Parent	gene:AT1G03330	Name	LSM2-201	biotype	protein_coding	tag	Ensembl_canonical	transcript_id	AT1G03330.1
At--1	At--transcript:AT1G03340.1	819612	821476	+	ID	transcript:AT1G03340.1	Parent	gene:AT1G03340	Name	AT1G03340-201	biotype	protein_coding	tag	Ensembl_canonical	transcript_id	AT1G03340.1
At--1	At--transcript:AT1G03350.1	822582	824410	-	ID	transcript:AT1G03350.1	Parent	gene:AT1G03350	Name	AT1G03350-201	biotype	protein_coding	tag	Ensembl_canonical	transcript_id	AT1G03350.1
At--1	At--transcript:AT1G03360.1	824517	826399	+	ID	transcript:AT1G03360.1	Parent	gene:AT1G03360	Name	RRP4-201	biotype	protein_coding	tag	Ensembl_canonical	transcript_id	AT1G03360.1
At--1	At--transcript:AT1G03365.1	826523	830393	+	ID	transcript:AT1G03365.1	Parent	gene:AT1G03365	Name	AT1G03365-201	biotype	protein_coding	tag	transcript:AT1G03365.1-NA	transcript_id	AT1G03365.1
At--1	At--transcript:AT1G03370.1	830550	835411	+	ID	transcript:AT1G03370.1	Parent	gene:AT1G03370	Name	AT1G03370-201	biotype	protein_coding	tag	Ensembl_canonical	transcript_id	AT1G03370.1
At--1	At--transcript:AT1G03380.1	835767	841373	+	ID	transcript:AT1G03380.1	Parent	gene:AT1G03380	Name	ATG18G-201	biotype	protein_coding	tag	Ensembl_canonical	transcript_id	AT1G03380.1
At--1	At--transcript:AT1G03390.1	841033	842418	-	ID	transcript:AT1G03390.1	Parent	gene:AT1G03390	Name	AT1G03390-201	biotype	protein_coding	tag	Ensembl_canonical	transcript_id	AT1G03390.1
At--1	At--transcript:AT1G03395.1	841677	842158	+	ID	transcript:AT1G03395.1	Parent	gene:AT1G03395	Name	AT1G03395-201	biotype	protein_coding	tag	Ensembl_canonical	transcript_id	AT1G03395.1
At--1	At--transcript:AT1G03400.2	842712	844237	-	ID	transcript:AT1G03400.2	Parent	gene:AT1G03400	Name	AT1G03400-202	biotype	protein_coding	tag	Ensembl_canonical	transcript_id	AT1G03400.2
At--1	At--transcript:AT1G03410.1	844436	847683	-	ID	transcript:AT1G03410.1	Parent	gene:AT1G03410	Name	2A6-202	biotype	protein_coding	tag	Ensembl_canonical	transcript_id	AT1G03410.1
At--1	At--transcript:AT1G03430.1	847793	849621	+	ID	transcript:AT1G03430.1	Parent	gene:AT1G03430	Name	AHP5-202	biotype	protein_coding	tag	transcript:AT1G03430.1-NA	transcript_id	AT1G03430.1
At--1	At--transcript:AT1G03440.1	852151	854297	+	ID	transcript:AT1G03440.1	Parent	gene:AT1G03440	Name	AT1G03440-201	biotype	protein_coding	tag	Ensembl_canonical	transcript_id	AT1G03440.1
At--1	At--transcript:AT1G03445.1	854410	859701	-	ID	transcript:AT1G03445.1	Parent	gene:AT1G03445	Name	BSU1-201	biotype	protein_coding	tag	Ensembl_canonical	transcript_id	AT1G03445.1
At--1	At--transcript:AT1G03457.2	860762	864372	-	ID	transcript:AT1G03457.2	Parent	gene:AT1G03457	Name	AT1G03457-202	biotype	protein_coding	tag	Ensembl_canonical	transcript_id	AT1G03457.2
At--1	At--transcript:AT1G03470.2	865895	867705	-	ID	transcript:AT1G03470.2	Parent	gene:AT1G03470	Name	NET3A-201	biotype	protein_coding	tag	transcript:AT1G03470.2-NA	transcript_id	AT1G03470.2
At--1	At--transcript:AT1G03475.1	868853	871308	-	ID	transcript:AT1G03475.1	Parent	gene:AT1G03475	Name	LIN2-201	biotype	protein_coding	tag	Ensembl_canonical	transcript_id	AT1G03475.1
At--1	At--transcript:AT1G03490.1	871874	872906	+	ID	transcript:AT1G03490.1	Parent	gene:AT1G03490	Name	NAC006-201	biotype	protein_coding	tag	Ensembl_canonical	transcript_id	AT1G03490.1
At--1	At--transcript:AT1G03495.1	873166	874476	+	ID	transcript:AT1G03495.1	Parent	gene:AT1G03495	Name	AT1G03495-201	biotype	protein_coding	tag	Ensembl_canonical	transcript_id	AT1G03495.1
At--1	At--transcript:AT1G03510.1	876087	877556	-	ID	transcript:AT1G03510.1	Parent	gene:AT1G03510	Name	AT1G03510-201	biotype	protein_coding	tag	Ensembl_canonical	transcript_id	AT1G03510.1
At--1	At--transcript:AT1G03520.1	877861	880259	-	ID	transcript:AT1G03520.1	Parent	gene:AT1G03520	Name	AT1G03520-201	biotype	protein_coding	tag	Ensembl_canonical	transcript_id	AT1G03520.1
At--1	At--transcript:AT1G03530.1	880384	883599	-	ID	transcript:AT1G03530.1	Parent	gene:AT1G03530	Name	NAF1-201	biotype	protein_coding	tag	Ensembl_canonical	transcript_id	AT1G03530.1
At--1	At--transcript:AT1G03540.1	883683	885611	+	ID	transcript:AT1G03540.1	Parent	gene:AT1G03540	Name	AT1G03540-201	biotype	protein_coding	tag	Ensembl_canonical	transcript_id	AT1G03540.1
At--1	At--transcript:AT1G03550.1	885623	887956	-	ID	transcript:AT1G03550.1	Parent	gene:AT1G03550	Name	SCAMP4-203	biotype	protein_coding	tag	Ensembl_canonical	transcript_id	AT1G03550.1
At--1	At--transcript:AT1G03560.1	890155	892492	-	ID	transcript:AT1G03560.1	Parent	gene:AT1G03560	Name	AT1G03560-201	biotype	protein_coding	tag	Ensembl_canonical	transcript_id	AT1G03560.1
At--1	At--transcript:AT1G03590.1	894238	897718	-	ID	transcript:AT1G03590.1	Parent	gene:AT1G03590	Name	AT1G03590-201	biotype	protein_coding	tag	Ensembl_canonical	transcript_id	AT1G03590.1
At--1	At--transcript:AT1G03600.1	898480	899794	+	ID	transcript:AT1G03600.1	Parent	gene:AT1G03600	Name	PSB27-201	biotype	protein_coding	tag	Ensembl_canonical	transcript_id	AT1G03600.1
At--1	At--transcript:AT1G03610.1	900732	903070	+	ID	transcript:AT1G03610.1	Parent	gene:AT1G03610	Name	AT1G03610-202	biotype	protein_coding	tag	Ensembl_canonical	transcript_id	AT1G03610.1
At--1	At--transcript:AT1G03620.12	904198	906846	-	ID	transcript:AT1G03620.12	Parent	gene:AT1G03620	Name	AT1G03620-212	biotype	protein_coding	tag	Ensembl_canonical	transcript_id	AT1G03620.12
At--1	At--transcript:AT1G03630.1	907523	909650	+	ID	transcript:AT1G03630.1	Parent	gene:AT1G03630	Name	POR C-201	biotype	protein_coding	tag	Ensembl_canonical	transcript_id	AT1G03630.1
At--1	At--transcript:AT1G03650.1	910023	911292	-	ID	transcript:AT1G03650.1	Parent	gene:AT1G03650	Name	AT1G03650-201	biotype	protein_coding	tag	Ensembl_canonical	transcript_id	AT1G03650.1
At--1	At--transcript:AT1G03660.1	911310	913808	-	ID	transcript:AT1G03660.1	Parent	gene:AT1G03660	Name	AT1G03660-201	biotype	protein_coding	tag	Ensembl_canonical	transcript_id	AT1G03660.1
At--1	At--transcript:AT1G03670.1	914222	916222	-	ID	transcript:AT1G03670.1	Parent	gene:AT1G03670	Name	AT1G03670-201	biotype	protein_coding	tag	Ensembl_canonical	transcript_id	AT1G03670.1
At--1	At--transcript:AT1G03680.1	916772	918064	-	ID	transcript:AT1G03680.1	Parent	gene:AT1G03680	Name	THM1-201	biotype	protein_coding	tag	Ensembl_canonical	transcript_id	AT1G03680.1
At--1	At--transcript:AT1G03687.1	918285	920592	+	ID	transcript:AT1G03687.1	Parent	gene:AT1G03687	Name	AT1G03687-201	biotype	protein_coding	tag	Ensembl_canonical	transcript_id	AT1G03687.1
At--1	At--transcript:AT1G03700.1	920950	922098	+	ID	transcript:AT1G03700.1	Parent	gene:AT1G03700	Name	AT1G03700-201	biotype	protein_coding	tag	Ensembl_canonical	transcript_id	AT1G03700.1
At--1	At--transcript:AT1G03710.1	923390	924730	+	ID	transcript:AT1G03710.1	Parent	gene:AT1G03710	Name	AT1G03710-201	biotype	protein_coding	tag	Ensembl_canonical	transcript_id	AT1G03710.1
At--1	At--transcript:AT1G03720.1	924996	926373	-	ID	transcript:AT1G03720.1	Parent	gene:AT1G03720	Name	AT1G03720-202	biotype	protein_coding	tag	Ensembl_canonical	transcript_id	AT1G03720.1
At--1	At--transcript:AT1G03730.1	930715	931985	-	ID	transcript:AT1G03730.1	Parent	gene:AT1G03730	Name	AT1G03730-201	biotype	protein_coding	tag	Ensembl_canonical	transcript_id	AT1G03730.1
At--1	At--transcript:AT1G03740.1	933444	937043	+	ID	transcript:AT1G03740.1	Parent	gene:AT1G03740	Name	AT1G03740-202	biotype	protein_coding	tag	Ensembl_canonical	transcript_id	AT1G03740.1
At--1	At--transcript:AT1G03750.1	937826	941162	+	ID	transcript:AT1G03750.1	Parent	gene:AT1G03750	Name	SWI2-201	biotype	protein_coding	tag	Ensembl_canonical	transcript_id	AT1G03750.1
At--1	At--transcript:AT1G03760.1	941062	943377	-	ID	transcript:AT1G03760.1	Parent	gene:AT1G03760	Name	AT1G03760-201	biotype	protein_coding	tag	Ensembl_canonical	transcript_id	AT1G03760.1
At--1	At--transcript:AT1G03770.2	944572	947483	+	ID	transcript:AT1G03770.2	Parent	gene:AT1G03770	Name	RING1B-201	biotype	protein_coding	tag	Ensembl_canonical	transcript_id	AT1G03770.2
At--1	At--transcript:AT1G03780.3	947520	951827	-	ID	transcript:AT1G03780.3	Parent	gene:AT1G03780	Name	TPX2-201	biotype	protein_coding	tag	Ensembl_canonical	transcript_id	AT1G03780.3
At--1	At--transcript:AT1G03790.1	954290	956144	+	ID	transcript:AT1G03790.1	Parent	gene:AT1G03790	Name	SOM-201	biotype	protein_coding	tag	Ensembl_canonical	transcript_id	AT1G03790.1
At--1	At--transcript:AT1G03800.1	957104	958383	-	ID	transcript:AT1G03800.1	Parent	gene:AT1G03800	Name	ERF10-201	biotype	protein_coding	tag	Ensembl_canonical	transcript_id	AT1G03800.1
At--1	At--transcript:AT1G03810.1	958759	959609	+	ID	transcript:AT1G03810.1	Parent	gene:AT1G03810	Name	AT1G03810-201	biotype	protein_coding	tag	Ensembl_canonical	transcript_id	AT1G03810.1
At--1	At--transcript:AT1G03820.1	959790	960916	-	ID	transcript:AT1G03820.1	Parent	gene:AT1G03820	Name	AT1G03820-201	biotype	protein_coding	tag	Ensembl_canonical	transcript_id	AT1G03820.1
At--1	At--transcript:AT1G03830.2	961684	966790	-	ID	transcript:AT1G03830.2	Parent	gene:AT1G03830	Name	AT1G03830-201	biotype	protein_coding	tag	Ensembl_canonical	transcript_id	AT1G03830.2
At--1	At--transcript:AT1G03840.1	967470	970334	-	ID	transcript:AT1G03840.1	Parent	gene:AT1G03840	Name	MGP-201	biotype	protein_coding	tag	Ensembl_canonical	transcript_id	AT1G03840.1
At--1	At--transcript:AT1G03850.1	975880	977761	-	ID	transcript:AT1G03850.1	Parent	gene:AT1G03850	Name	GRXS13-202	biotype	protein_coding	tag	Ensembl_canonical	transcript_id	AT1G03850.1
At--1	At--transcript:AT1G03860.1	979307	982002	-	ID	transcript:AT1G03860.1	Parent	gene:AT1G03860	Name	PHB2-201	biotype	protein_coding	tag	transcript:AT1G03860.1-NA	transcript_id	AT1G03860.1
At--1	At--transcript:AT1G03870.1	982381	983544	-	ID	transcript:AT1G03870.1	Parent	gene:AT1G03870	Name	FLA9-201	biotype	protein_coding	tag	Ensembl_canonical	transcript_id	AT1G03870.1
At--1	At--transcript:AT1G03880.1	985751	988146	+	ID	transcript:AT1G03880.1	Parent	gene:AT1G03880	Name	CRU2-201	biotype	protein_coding	tag	Ensembl_canonical	transcript_id	AT1G03880.1
At--1	At--transcript:AT1G03890.1	989198	991020	+	ID	transcript:AT1G03890.1	Parent	gene:AT1G03890	Name	AT1G03890-201	biotype	protein_coding	tag	Ensembl_canonical	transcript_id	AT1G03890.1
At--1	At--transcript:AT1G03900.1	991106	993126	+	ID	transcript:AT1G03900.1	Parent	gene:AT1G03900	Name	ABCI18-201	biotype	protein_coding	tag	Ensembl_canonical	transcript_id	AT1G03900.1
At--1	At--transcript:AT1G03905.1	993400	995989	+	ID	transcript:AT1G03905.1	Parent	gene:AT1G03905	Name	ABCI19-204	biotype	protein_coding	tag	Ensembl_canonical	transcript_id	AT1G03905.1
At--1	At--transcript:AT1G03910.2	996115	1000437	+	ID	transcript:AT1G03910.2	Parent	gene:AT1G03910	Name	AT1G03910-202	biotype	protein_coding	tag	Ensembl_canonical	transcript_id	AT1G03910.2
At--1	At--transcript:AT1G03920.3	1001116	1004410	+	ID	transcript:AT1G03920.3	Parent	gene:AT1G03920	Name	AT1G03920-201	biotype	protein_coding	tag	transcript:AT1G03920.3-NA	transcript_id	AT1G03920.3
At--1	At--transcript:AT1G03930.1	1004688	1008370	+	ID	transcript:AT1G03930.1	Parent	gene:AT1G03930	Name	ADK1-201	biotype	protein_coding	tag	Ensembl_canonical	transcript_id	AT1G03930.1
At--1	At--transcript:AT1G03940.1	1009228	1011145	-	ID	transcript:AT1G03940.1	Parent	gene:AT1G03940	Name	AT1G03940-201	biotype	protein_coding	tag	Ensembl_canonical	transcript_id	AT1G03940.1
At--1	At--transcript:AT1G03950.1	1011151	1013365	-	ID	transcript:AT1G03950.1	Parent	gene:AT1G03950	Name	VPS2.3-201	biotype	protein_coding	tag	Ensembl_canonical	transcript_id	AT1G03950.1
At--1	At--transcript:AT1G03960.1	1013652	1017957	+	ID	transcript:AT1G03960.1	Parent	gene:AT1G03960	Name	AT1G03960-203	biotype	protein_coding	tag	Ensembl_canonical	transcript_id	AT1G03960.1
At--1	At--transcript:AT1G03970.1	1018058	1019247	+	ID	transcript:AT1G03970.1	Parent	gene:AT1G03970	Name	GBF4-201	biotype	protein_coding	tag	Ensembl_canonical	transcript_id	AT1G03970.1
At--1	At--transcript:AT1G03980.2	1019311	1022108	-	ID	transcript:AT1G03980.2	Parent	gene:AT1G03980	Name	PCS2-203	biotype	protein_coding	tag	Ensembl_canonical	transcript_id	AT1G03980.2
At--1	At--transcript:AT1G03982.1	1022251	1023719	-	ID	transcript:AT1G03982.1	Parent	gene:AT1G03982	Name	AT1G03982-201	biotype	protein_coding	tag	Ensembl_canonical	transcript_id	AT1G03982.1
At--1	At--transcript:AT1G03990.1	1024740	1027616	+	ID	transcript:AT1G03990.1	Parent	gene:AT1G03990	Name	AT1G03990-201	biotype	protein_coding	tag	Ensembl_canonical	transcript_id	AT1G03990.1
At--1	At--transcript:AT1G04000.1	1027853	1029119	-	ID	transcript:AT1G04000.1	Parent	gene:AT1G04000	Name	AT1G04000-201	biotype	protein_coding	tag	Ensembl_canonical	transcript_id	AT1G04000.1
At--1	At--transcript:AT1G04010.1	1030957	1036264	-	ID	transcript:AT1G04010.1	Parent	gene:AT1G04010	Name	PSAT1-201	biotype	protein_coding	tag	Ensembl_canonical	transcript_id	AT1G04010.1
At--1	At--transcript:AT1G04020.1	1036493	1040262	+	ID	transcript:AT1G04020.1	Parent	gene:AT1G04020	Name	BARD1-201	biotype	protein_coding	tag	Ensembl_canonical	transcript_id	AT1G04020.1
At--1	At--transcript:AT1G04030.1	1040375	1042892	+	ID	transcript:AT1G04030.1	Parent	gene:AT1G04030	Name	AT1G04030-201	biotype	protein_coding	tag	Ensembl_canonical	transcript_id	AT1G04030.1
At--1	At--transcript:AT1G04040.1	1042362	1043887	-	ID	transcript:AT1G04040.1	Parent	gene:AT1G04040	Name	AT1G04040-201	biotype	protein_coding	tag	Ensembl_canonical	transcript_id	AT1G04040.1
At--1	At--transcript:AT1G04050.1	1045598	1049477	-	ID	transcript:AT1G04050.1	Parent	gene:AT1G04050	Name	SUVR1-202	biotype	protein_coding	tag	Ensembl_canonical	transcript_id	AT1G04050.1
At--1	At--transcript:AT1G04070.1	1050505	1051194	-	ID	transcript:AT1G04070.1	Parent	gene:AT1G04070	Name	TOM22-I-201	biotype	protein_coding	tag	Ensembl_canonical	transcript_id	AT1G04070.1
At--1	At--transcript:AT1G04080.3	1051312	1056827	+	ID	transcript:AT1G04080.3	Parent	gene:AT1G04080	Name	PRP39-201	biotype	protein_coding	tag	Ensembl_canonical	transcript_id	AT1G04080.3
At--1	At--transcript:AT1G04090.1	1057041	1059454	+	ID	transcript:AT1G04090.1	Parent	gene:AT1G04090	Name	AT1G04090-201	biotype	protein_coding	tag	Ensembl_canonical	transcript_id	AT1G04090.1
At--1	At--transcript:AT1G04100.1	1059470	1061209	+	ID	transcript:AT1G04100.1	Parent	gene:AT1G04100	Name	IAA10-201	biotype	protein_coding	tag	Ensembl_canonical	transcript_id	AT1G04100.1
At--1	At--transcript:AT1G04105.1	1059730	1060348	-	ID	transcript:AT1G04105.1	Parent	gene:AT1G04105	Name	AT1G04105-201	biotype	protein_coding	tag	Ensembl_canonical	transcript_id	AT1G04105.1
At--1	At--transcript:AT1G04110.1	1061297	1063809	-	ID	transcript:AT1G04110.1	Parent	gene:AT1G04110	Name	SDD1-201	biotype	protein_coding	tag	Ensembl_canonical	transcript_id	AT1G04110.1
At--1	At--transcript:AT1G04120.1	1064264	1071080	-	ID	transcript:AT1G04120.1	Parent	gene:AT1G04120	Name	ABCC5-201	biotype	protein_coding	tag	Ensembl_canonical	transcript_id	AT1G04120.1
At--1	At--transcript:AT1G04130.1	1073274	1075568	+	ID	transcript:AT1G04130.1	Parent	gene:AT1G04130	Name	TPR2-201	biotype	protein_coding	tag	Ensembl_canonical	transcript_id	AT1G04130.1
At--1	At--transcript:AT1G04140.2	1075545	1080630	-	ID	transcript:AT1G04140.2	Parent	gene:AT1G04140	Name	AT1G04140-202	biotype	protein_coding	tag	Ensembl_canonical	transcript_id	AT1G04140.2
At--1	At--transcript:AT1G04150.1	1081024	1084431	-	ID	transcript:AT1G04150.1	Parent	gene:AT1G04150	Name	AT1G04150-201	biotype	protein_coding	tag	Ensembl_canonical	transcript_id	AT1G04150.1
At--1	At--transcript:AT1G04160.1	1086170	1096510	+	ID	transcript:AT1G04160.1	Parent	gene:AT1G04160	Name	XIB-202	biotype	protein_coding	tag	Ensembl_canonical	transcript_id	AT1G04160.1
At--1	At--transcript:AT1G04170.1	1096882	1099901	+	ID	transcript:AT1G04170.1	Parent	gene:AT1G04170	Name	EIF2 GAMMA-201	biotype	protein_coding	tag	transcript:AT1G04170.1-NA	transcript_id	AT1G04170.1
At--1	At--transcript:AT1G04180.1	1104493	1106241	+	ID	transcript:AT1G04180.1	Parent	gene:AT1G04180	Name	YUC9-201	biotype	protein_coding	tag	Ensembl_canonical	transcript_id	AT1G04180.1
At--1	At--transcript:AT1G04190.1	1106354	1108725	-	ID	transcript:AT1G04190.1	Parent	gene:AT1G04190	Name	TPR3-201	biotype	protein_coding	tag	Ensembl_canonical	transcript_id	AT1G04190.1
At--1	At--transcript:AT1G04200.1	1109395	1114155	+	ID	transcript:AT1G04200.1	Parent	gene:AT1G04200	Name	AT1G04200-202	biotype	protein_coding	tag	Ensembl_canonical	transcript_id	AT1G04200.1
At--1	At--transcript:AT1G04210.1	1114375	1119739	+	ID	transcript:AT1G04210.1	Parent	gene:AT1G04210	Name	AT1G04210-201	biotype	protein_coding	tag	Ensembl_canonical	transcript_id	AT1G04210.1
At--1	At--transcript:AT1G04220.1	1119699	1122786	-	ID	transcript:AT1G04220.1	Parent	gene:AT1G04220	Name	KCS2-201	biotype	protein_coding	tag	Ensembl_canonical	transcript_id	AT1G04220.1
At--1	At--transcript:AT1G04230.1	1125515	1128788	+	ID	transcript:AT1G04230.1	Parent	gene:AT1G04230	Name	AT1G04230-201	biotype	protein_coding	tag	Ensembl_canonical	transcript_id	AT1G04230.1
At--1	At--transcript:AT1G04240.2	1128149	1129689	-	ID	transcript:AT1G04240.2	Parent	gene:AT1G04240	Name	SHY2-201	biotype	protein_coding	tag	Ensembl_canonical	transcript_id	AT1G04240.2
At--1	At--transcript:AT1G04250.1	1136078	1138663	+	ID	transcript:AT1G04250.1	Parent	gene:AT1G04250	Name	AXR3-201	biotype	protein_coding	tag	Ensembl_canonical	transcript_id	AT1G04250.1
At--1	At--transcript:AT1G04260.1	1140278	1141564	-	ID	transcript:AT1G04260.1	Parent	gene:AT1G04260	Name	MPI7-201	biotype	protein_coding	tag	Ensembl_canonical	transcript_id	AT1G04260.1
At--1	At--transcript:AT1G04270.1	1141558	1143130	-	ID	transcript:AT1G04270.1	Parent	gene:AT1G04270	Name	rps15-201	biotype	protein_coding	tag	Ensembl_canonical	transcript_id	AT1G04270.1
At--1	At--transcript:AT1G04280.1	1143436	1147091	-	ID	transcript:AT1G04280.1	Parent	gene:AT1G04280	Name	AT1G04280-202	biotype	protein_coding	tag	Ensembl_canonical	transcript_id	AT1G04280.1
At--1	At--transcript:AT1G04290.1	1147297	1148533	-	ID	transcript:AT1G04290.1	Parent	gene:AT1G04290	Name	AT1G04290-201	biotype	protein_coding	tag	Ensembl_canonical	transcript_id	AT1G04290.1
At--1	At--transcript:AT1G04300.3	1148659	1154652	-	ID	transcript:AT1G04300.3	Parent	gene:AT1G04300	Name	AT1G04300-206	biotype	protein_coding	tag	Ensembl_canonical	transcript_id	AT1G04300.3
At--1	At--transcript:AT1G04310.2	1154740	1157786	-	ID	transcript:AT1G04310.2	Parent	gene:AT1G04310	Name	ERS2-201	biotype	protein_coding	tag	transcript:AT1G04310.2-NA	transcript_id	AT1G04310.2
At--1	At--transcript:AT1G04330.1	1161289	1161982	-	ID	transcript:AT1G04330.1	Parent	gene:AT1G04330	Name	AT1G04330-201	biotype	protein_coding	tag	Ensembl_canonical	transcript_id	AT1G04330.1
At--1	At--transcript:AT1G04340.1	1162905	1164861	-	ID	transcript:AT1G04340.1	Parent	gene:AT1G04340	Name	AT1G04340-201	biotype	protein_coding	tag	Ensembl_canonical	transcript_id	AT1G04340.1
At--1	At--transcript:AT1G04350.1	1164910	1167135	+	ID	transcript:AT1G04350.1	Parent	gene:AT1G04350	Name	AT1G04350-201	biotype	protein_coding	tag	Ensembl_canonical	transcript_id	AT1G04350.1
At--1	At--transcript:AT1G04360.1	1167288	1169034	-	ID	transcript:AT1G04360.1	Parent	gene:AT1G04360	Name	AT1G04360-201	biotype	protein_coding	tag	Ensembl_canonical	transcript_id	AT1G04360.1
At--1	At--transcript:AT1G04370.1	1175033	1175768	+	ID	transcript:AT1G04370.1	Parent	gene:AT1G04370	Name	ERF14-201	biotype	protein_coding	tag	Ensembl_canonical	transcript_id	AT1G04370.1
At--1	At--transcript:AT1G04380.1	1176737	1178469	-	ID	transcript:AT1G04380.1	Parent	gene:AT1G04380	Name	AT1G04380-202	biotype	protein_coding	tag	Ensembl_canonical	transcript_id	AT1G04380.1
At--1	At--transcript:AT1G04390.1	1179310	1183704	-	ID	transcript:AT1G04390.1	Parent	gene:AT1G04390	Name	AT1G04390-201	biotype	protein_coding	tag	Ensembl_canonical	transcript_id	AT1G04390.1
At--1	At--transcript:AT1G04400.1	1185512	1188696	-	ID	transcript:AT1G04400.1	Parent	gene:AT1G04400	Name	CRY2-201	biotype	protein_coding	tag	Ensembl_canonical	transcript_id	AT1G04400.1
At--1	At--transcript:AT1G04410.1	1188995	1191458	-	ID	transcript:AT1G04410.1	Parent	gene:AT1G04410	Name	c-NAD-MDH1-201	biotype	protein_coding	tag	Ensembl_canonical	transcript_id	AT1G04410.1
At--1	At--transcript:AT1G04420.1	1191519	1193884	+	ID	transcript:AT1G04420.1	Parent	gene:AT1G04420	Name	AT1G04420-201	biotype	protein_coding	tag	Ensembl_canonical	transcript_id	AT1G04420.1
At--1	At--transcript:AT1G04430.1	1197956	1201579	+	ID	transcript:AT1G04430.1	Parent	gene:AT1G04430	Name	AT1G04430-201	biotype	protein_coding	tag	Ensembl_canonical	transcript_id	AT1G04430.1
At--1	At--transcript:AT1G04440.1	1202160	1206009	+	ID	transcript:AT1G04440.1	Parent	gene:AT1G04440	Name	CKL13-201	biotype	protein_coding	tag	Ensembl_canonical	transcript_id	AT1G04440.1
At--1	At--transcript:AT1G04445.2	1206760	1207862	+	ID	transcript:AT1G04445.2	Parent	gene:AT1G04445	Name	AT1G04445-201	biotype	protein_coding	tag	Ensembl_canonical	transcript_id	AT1G04445.2
At--1	At--transcript:AT1G04450.1	1208521	1210026	+	ID	transcript:AT1G04450.1	Parent	gene:AT1G04450	Name	RIC3-201	biotype	protein_coding	tag	Ensembl_canonical	transcript_id	AT1G04450.1
At--1	At--transcript:AT1G04455.1	1210269	1210622	+	ID	transcript:AT1G04455.1	Parent	gene:AT1G04455	Name	AT1G04455-201	biotype	protein_coding	tag	Ensembl_canonical	transcript_id	AT1G04455.1
At--1	At--transcript:AT1G04470.1	1210924	1214841	-	ID	transcript:AT1G04470.1	Parent	gene:AT1G04470	Name	AT1G04470-201	biotype	protein_coding	tag	Ensembl_canonical	transcript_id	AT1G04470.1
At--1	At--transcript:AT1G04480.1	1215925	1217471	+	ID	transcript:AT1G04480.1	Parent	gene:AT1G04480	Name	AT1G04480-201	biotype	protein_coding	tag	Ensembl_canonical	transcript_id	AT1G04480.1
At--1	At--transcript:AT1G04490.8	1217690	1219980	-	ID	transcript:AT1G04490.8	Parent	gene:AT1G04490	Name	AT1G04490-206	biotype	protein_coding	tag	transcript:AT1G04490.8-NA	transcript_id	AT1G04490.8
At--1	At--transcript:AT1G04500.1	1221411	1224539	-	ID	transcript:AT1G04500.1	Parent	gene:AT1G04500	Name	AT1G04500-201	biotype	protein_coding	tag	Ensembl_canonical	transcript_id	AT1G04500.1
At--1	At--transcript:AT1G04510.1	1226483	1230947	+	ID	transcript:AT1G04510.1	Parent	gene:AT1G04510	Name	MAC3A-201	biotype	protein_coding	tag	Ensembl_canonical	transcript_id	AT1G04510.1
At--1	At--transcript:AT1G04520.1	1231452	1234032	+	ID	transcript:AT1G04520.1	Parent	gene:AT1G04520	Name	PDLP2-201	biotype	protein_coding	tag	Ensembl_canonical	transcript_id	AT1G04520.1
At--1	At--transcript:AT1G04530.1	1234176	1236206	-	ID	transcript:AT1G04530.1	Parent	gene:AT1G04530	Name	TPR4-201	biotype	protein_coding	tag	Ensembl_canonical	transcript_id	AT1G04530.1
At--1	At--transcript:AT1G04540.1	1236754	1239199	+	ID	transcript:AT1G04540.1	Parent	gene:AT1G04540	Name	AT1G04540-201	biotype	protein_coding	tag	Ensembl_canonical	transcript_id	AT1G04540.1
At--1	At--transcript:AT1G04550.2	1240294	1242157	+	ID	transcript:AT1G04550.2	Parent	gene:AT1G04550	Name	IAA12-201	biotype	protein_coding	tag	Ensembl_canonical	transcript_id	AT1G04550.2
At--1	At--transcript:AT1G04555.1	1242506	1244244	+	ID	transcript:AT1G04555.1	Parent	gene:AT1G04555	Name	AT1G04555-201	biotype	protein_coding	tag	Ensembl_canonical	transcript_id	AT1G04555.1
At--1	At--transcript:AT1G04560.1	1244947	1246059	+	ID	transcript:AT1G04560.1	Parent	gene:AT1G04560	Name	AT1G04560-201	biotype	protein_coding	tag	Ensembl_canonical	transcript_id	AT1G04560.1
At--1	At--transcript:AT1G04570.1	1246601	1248876	-	ID	transcript:AT1G04570.1	Parent	gene:AT1G04570	Name	AT1G04570-201	biotype	protein_coding	tag	Ensembl_canonical	transcript_id	AT1G04570.1
At--1	At--transcript:AT1G04580.1	1252005	1257893	-	ID	transcript:AT1G04580.1	Parent	gene:AT1G04580	Name	AO4-201	biotype	protein_coding	tag	Ensembl_canonical	transcript_id	AT1G04580.1
At--1	At--transcript:AT1G04590.2	1258578	1261425	-	ID	transcript:AT1G04590.2	Parent	gene:AT1G04590	Name	AT1G04590-202	biotype	protein_coding	tag	Ensembl_canonical	transcript_id	AT1G04590.2
At--1	At--transcript:AT1G04600.1	1261762	1272588	+	ID	transcript:AT1G04600.1	Parent	gene:AT1G04600	Name	XIA-201	biotype	protein_coding	tag	Ensembl_canonical	transcript_id	AT1G04600.1
At--1	At--transcript:AT1G04610.1	1279351	1281618	+	ID	transcript:AT1G04610.1	Parent	gene:AT1G04610	Name	YUC3-201	biotype	protein_coding	tag	Ensembl_canonical	transcript_id	AT1G04610.1
At--1	At--transcript:AT1G04620.1	1282163	1286619	-	ID	transcript:AT1G04620.1	Parent	gene:AT1G04620	Name	HCAR-201	biotype	protein_coding	tag	Ensembl_canonical	transcript_id	AT1G04620.1
At--1	At--transcript:AT1G04625.1	1287831	1289820	-	ID	transcript:AT1G04625.1	Parent	gene:AT1G04625	Name	AT1G04625-201	biotype	protein_coding	tag	Ensembl_canonical	transcript_id	AT1G04625.1
At--1	At--transcript:AT1G04630.1	1289734	1291112	-	ID	transcript:AT1G04630.1	Parent	gene:AT1G04630	Name	MEE4-201	biotype	protein_coding	tag	Ensembl_canonical	transcript_id	AT1G04630.1
At--1	At--transcript:AT1G04635.1	1291300	1292024	+	ID	transcript:AT1G04635.1	Parent	gene:AT1G04635	Name	EMB1687-201	biotype	protein_coding	tag	Ensembl_canonical	transcript_id	AT1G04635.1
At--1	At--transcript:AT1G04640.1	1292023	1293398	+	ID	transcript:AT1G04640.1	Parent	gene:AT1G04640	Name	LIP2-201	biotype	protein_coding	tag	transcript:AT1G04640.1-NA	transcript_id	AT1G04640.1
At--1	At--transcript:AT1G04645.1	1293770	1294263	-	ID	transcript:AT1G04645.1	Parent	gene:AT1G04645	Name	AT1G04645-201	biotype	protein_coding	tag	Ensembl_canonical	transcript_id	AT1G04645.1
At--1	At--transcript:AT1G04650.1	1294627	1299023	-	ID	transcript:AT1G04650.1	Parent	gene:AT1G04650	Name	AT1G04650-201	biotype	protein_coding	tag	Ensembl_canonical	transcript_id	AT1G04650.1
At--1	At--transcript:AT1G04660.1	1300368	1301773	-	ID	transcript:AT1G04660.1	Parent	gene:AT1G04660	Name	AT1G04660-201	biotype	protein_coding	tag	Ensembl_canonical	transcript_id	AT1G04660.1
At--1	At--transcript:AT1G04670.1	1301829	1302758	+	ID	transcript:AT1G04670.1	Parent	gene:AT1G04670	Name	AT1G04670-201	biotype	protein_coding	tag	Ensembl_canonical	transcript_id	AT1G04670.1
At--1	At--transcript:AT1G04680.1	1303467	1307973	-	ID	transcript:AT1G04680.1	Parent	gene:AT1G04680	Name	AT1G04680-201	biotype	protein_coding	tag	Ensembl_canonical	transcript_id	AT1G04680.1
At--1	At--transcript:AT1G04690.1	1313443	1315823	+	ID	transcript:AT1G04690.1	Parent	gene:AT1G04690	Name	KAB1-201	biotype	protein_coding	tag	Ensembl_canonical	transcript_id	AT1G04690.1
At--1	At--transcript:AT1G04700.1	1316139	1321000	+	ID	transcript:AT1G04700.1	Parent	gene:AT1G04700	Name	AT1G04700-201	biotype	protein_coding	tag	Ensembl_canonical	transcript_id	AT1G04700.1
At--1	At--transcript:AT1G04710.1	1321885	1324840	+	ID	transcript:AT1G04710.1	Parent	gene:AT1G04710	Name	PKT4-201	biotype	protein_coding	tag	Ensembl_canonical	transcript_id	AT1G04710.1
At--1	At--transcript:AT1G04730.1	1325099	1331169	-	ID	transcript:AT1G04730.1	Parent	gene:AT1G04730	Name	CTF18-201	biotype	protein_coding	tag	Ensembl_canonical	transcript_id	AT1G04730.1
At--1	At--transcript:AT1G04750.1	1331466	1333651	-	ID	transcript:AT1G04750.1	Parent	gene:AT1G04750	Name	VAMP721-201	biotype	protein_coding	tag	Ensembl_canonical	transcript_id	AT1G04750.1
At--1	At--transcript:AT1G04760.1	1334533	1336359	+	ID	transcript:AT1G04760.1	Parent	gene:AT1G04760	Name	VAMP726-201	biotype	protein_coding	tag	transcript:AT1G04760.1-NA	transcript_id	AT1G04760.1
At--1	At--transcript:AT1G04770.1	1336274	1337849	-	ID	transcript:AT1G04770.1	Parent	gene:AT1G04770	Name	AT1G04770-201	biotype	protein_coding	tag	Ensembl_canonical	transcript_id	AT1G04770.1
At--1	At--transcript:AT1G04778.1	1339588	1340565	+	ID	transcript:AT1G04778.1	Parent	gene:AT1G04778	Name	AT1G04778-201	biotype	protein_coding	tag	Ensembl_canonical	transcript_id	AT1G04778.1
At--1	At--transcript:AT1G04780.1	1340553	1343793	-	ID	transcript:AT1G04780.1	Parent	gene:AT1G04780	Name	AT1G04780-201	biotype	protein_coding	tag	Ensembl_canonical	transcript_id	AT1G04780.1
At--1	At--transcript:AT1G04790.1	1344989	1348868	+	ID	transcript:AT1G04790.1	Parent	gene:AT1G04790	Name	AT1G04790-201	biotype	protein_coding	tag	Ensembl_canonical	transcript_id	AT1G04790.1
At--1	At--transcript:AT1G04800.1	1348452	1349478	-	ID	transcript:AT1G04800.1	Parent	gene:AT1G04800	Name	AT1G04800-201	biotype	protein_coding	tag	Ensembl_canonical	transcript_id	AT1G04800.1
At--1	At--transcript:AT1G04810.1	1350080	1355466	+	ID	transcript:AT1G04810.1	Parent	gene:AT1G04810	Name	AT1G04810-201	biotype	protein_coding	tag	Ensembl_canonical	transcript_id	AT1G04810.1
At--1	At--transcript:AT1G04820.1	1356084	1358547	-	ID	transcript:AT1G04820.1	Parent	gene:AT1G04820	Name	TUA4-201	biotype	protein_coding	tag	Ensembl_canonical	transcript_id	AT1G04820.1
At--1	At--transcript:AT1G04830.2	1358574	1362019	-	ID	transcript:AT1G04830.2	Parent	gene:AT1G04830	Name	AT1G04830-201	biotype	protein_coding	tag	Ensembl_canonical	transcript_id	AT1G04830.2
At--1	At--transcript:AT1G04840.1	1362227	1365027	-	ID	transcript:AT1G04840.1	Parent	gene:AT1G04840	Name	AT1G04840-201	biotype	protein_coding	tag	Ensembl_canonical	transcript_id	AT1G04840.1
At--1	At--transcript:AT1G04850.1	1365118	1368940	-	ID	transcript:AT1G04850.1	Parent	gene:AT1G04850	Name	AT1G04850-202	biotype	protein_coding	tag	Ensembl_canonical	transcript_id	AT1G04850.1
At--1	At--transcript:AT1G04860.1	1369036	1373103	-	ID	transcript:AT1G04860.1	Parent	gene:AT1G04860	Name	UBP2-201	biotype	protein_coding	tag	Ensembl_canonical	transcript_id	AT1G04860.1
At--1	At--transcript:AT1G04870.2	1373234	1375821	-	ID	transcript:AT1G04870.2	Parent	gene:AT1G04870	Name	PRMT10-202	biotype	protein_coding	tag	Ensembl_canonical	transcript_id	AT1G04870.2
At--1	At--transcript:AT1G04880.1	1375824	1379228	-	ID	transcript:AT1G04880.1	Parent	gene:AT1G04880	Name	AT1G04880-201	biotype	protein_coding	tag	Ensembl_canonical	transcript_id	AT1G04880.1
At--1	At--transcript:AT1G04890.1	1380382	1382599	-	ID	transcript:AT1G04890.1	Parent	gene:AT1G04890	Name	AT1G04890-201	biotype	protein_coding	tag	Ensembl_canonical	transcript_id	AT1G04890.1
At--1	At--transcript:AT1G04895.1	1383008	1383422	-	ID	transcript:AT1G04895.1	Parent	gene:AT1G04895	Name	AT1G04895-201	biotype	protein_coding	tag	Ensembl_canonical	transcript_id	AT1G04895.1
At--1	At--transcript:AT1G04900.1	1383841	1387895	+	ID	transcript:AT1G04900.1	Parent	gene:AT1G04900	Name	AT1G04900-201	biotype	protein_coding	tag	Ensembl_canonical	transcript_id	AT1G04900.1
At--1	At--transcript:AT1G04910.1	1387871	1391381	-	ID	transcript:AT1G04910.1	Parent	gene:AT1G04910	Name	AT1G04910-201	biotype	protein_coding	tag	Ensembl_canonical	transcript_id	AT1G04910.1
At--1	At--transcript:AT1G04920.1	1391434	1395953	-	ID	transcript:AT1G04920.1	Parent	gene:AT1G04920	Name	SPS3F-201	biotype	protein_coding	tag	Ensembl_canonical	transcript_id	AT1G04920.1
At--1	At--transcript:AT1G04930.2	1396291	1399053	-	ID	transcript:AT1G04930.2	Parent	gene:AT1G04930	Name	AT1G04930-203	biotype	protein_coding	tag	Ensembl_canonical	transcript_id	AT1G04930.2
At--1	At--transcript:AT1G04945.3	1399174	1403038	+	ID	transcript:AT1G04945.3	Parent	gene:AT1G04945	Name	AT1G04945-201	biotype	protein_coding	tag	Ensembl_canonical	transcript_id	AT1G04945.3
At--1	At--transcript:AT1G04940.1	1399182	1400830	+	ID	transcript:AT1G04940.1	Parent	gene:AT1G04940	Name	Tic20-I-201	biotype	protein_coding	tag	Ensembl_canonical	transcript_id	AT1G04940.1
At--1	At--transcript:AT1G04950.1	1403085	1407530	-	ID	transcript:AT1G04950.1	Parent	gene:AT1G04950	Name	TAFII59-202	biotype	protein_coding	tag	transcript:AT1G04950.1-NA	transcript_id	AT1G04950.1
At--1	At--transcript:AT1G04960.2	1407772	1410868	-	ID	transcript:AT1G04960.2	Parent	gene:AT1G04960	Name	AT1G04960-201	biotype	protein_coding	tag	Ensembl_canonical	transcript_id	AT1G04960.2
At--1	At--transcript:AT1G04970.1	1411088	1413627	+	ID	transcript:AT1G04970.1	Parent	gene:AT1G04970	Name	AT1G04970-202	biotype	protein_coding	tag	Ensembl_canonical	transcript_id	AT1G04970.1
At--1	At--transcript:AT1G04980.1	1413644	1416218	-	ID	transcript:AT1G04980.1	Parent	gene:AT1G04980	Name	PDIL2-2-201	biotype	protein_coding	tag	Ensembl_canonical	transcript_id	AT1G04980.1
At--1	At--transcript:AT1G04985.1	1416342	1419027	-	ID	transcript:AT1G04985.1	Parent	gene:AT1G04985	Name	AT1G04985-202	biotype	protein_coding	tag	Ensembl_canonical	transcript_id	AT1G04985.1
At--1	At--transcript:AT1G04990.2	1418612	1421639	-	ID	transcript:AT1G04990.2	Parent	gene:AT1G04990	Name	AT1G04990-201	biotype	protein_coding	tag	transcript:AT1G04990.2-NA	transcript_id	AT1G04990.2
At--1	At--transcript:AT1G05000.2	1425539	1428869	+	ID	transcript:AT1G05000.2	Parent	gene:AT1G05000	Name	PFA-DSP1-201	biotype	protein_coding	tag	Ensembl_canonical	transcript_id	AT1G05000.2
At--1	At--transcript:AT1G05005.1	1429048	1430056	+	ID	transcript:AT1G05005.1	Parent	gene:AT1G05005	Name	AT1G05005-201	biotype	protein_coding	tag	Ensembl_canonical	transcript_id	AT1G05005.1
At--1	At--transcript:AT1G05010.1	1431177	1433010	-	ID	transcript:AT1G05010.1	Parent	gene:AT1G05010	Name	EFE-201	biotype	protein_coding	tag	Ensembl_canonical	transcript_id	AT1G05010.1
At--1	At--transcript:AT1G05020.1	1435155	1437763	-	ID	transcript:AT1G05020.1	Parent	gene:AT1G05020	Name	AT1G05020-201	biotype	protein_coding	tag	Ensembl_canonical	transcript_id	AT1G05020.1
At--1	At--transcript:AT1G05030.1	1438048	1441417	-	ID	transcript:AT1G05030.1	Parent	gene:AT1G05030	Name	AT1G05030-201	biotype	protein_coding	tag	Ensembl_canonical	transcript_id	AT1G05030.1
At--1	At--transcript:AT1G05035.1	1444983	1446116	+	ID	transcript:AT1G05035.1	Parent	gene:AT1G05035	Name	AT1G05035-201	biotype	protein_coding	tag	Ensembl_canonical	transcript_id	AT1G05035.1
At--1	At--transcript:AT1G05040.1	1447369	1448463	-	ID	transcript:AT1G05040.1	Parent	gene:AT1G05040	Name	AT1G05040-202	biotype	protein_coding	tag	Ensembl_canonical	transcript_id	AT1G05040.1
At--1	At--transcript:AT1G05055.1	1448631	1450901	-	ID	transcript:AT1G05055.1	Parent	gene:AT1G05055	Name	GTF2H2-201	biotype	protein_coding	tag	Ensembl_canonical	transcript_id	AT1G05055.1
At--1	At--transcript:AT1G05060.1	1451002	1452872	-	ID	transcript:AT1G05060.1	Parent	gene:AT1G05060	Name	AT1G05060-201	biotype	protein_coding	tag	Ensembl_canonical	transcript_id	AT1G05060.1
At--1	At--transcript:AT1G05065.1	1454606	1455322	-	ID	transcript:AT1G05065.1	Parent	gene:AT1G05065	Name	CLE20-201	biotype	protein_coding	tag	Ensembl_canonical	transcript_id	AT1G05065.1
At--1	At--transcript:AT1G05070.1	1457007	1458802	-	ID	transcript:AT1G05070.1	Parent	gene:AT1G05070	Name	AT1G05070-201	biotype	protein_coding	tag	Ensembl_canonical	transcript_id	AT1G05070.1
At--1	At--transcript:AT1G05080.1	1459091	1460579	+	ID	transcript:AT1G05080.1	Parent	gene:AT1G05080	Name	AT1G05080-201	biotype	protein_coding	tag	Ensembl_canonical	transcript_id	AT1G05080.1
At--1	At--transcript:AT1G05085.1	1460988	1461670	+	ID	transcript:AT1G05085.1	Parent	gene:AT1G05085	Name	AT1G05085-201	biotype	protein_coding	tag	Ensembl_canonical	transcript_id	AT1G05085.1
At--1	At--transcript:AT1G05087.1	1463108	1464173	+	ID	transcript:AT1G05087.1	Parent	gene:AT1G05087	Name	AT1G05087-201	biotype	protein_coding	tag	Ensembl_canonical	transcript_id	AT1G05087.1
At--1	At--transcript:AT1G05090.1	1464239	1465875	+	ID	transcript:AT1G05090.1	Parent	gene:AT1G05090	Name	AT1G05090-201	biotype	protein_coding	tag	Ensembl_canonical	transcript_id	AT1G05090.1
At--1	At--transcript:AT1G05100.1	1469541	1470881	+	ID	transcript:AT1G05100.1	Parent	gene:AT1G05100	Name	MAPKKK18-201	biotype	protein_coding	tag	Ensembl_canonical	transcript_id	AT1G05100.1
At--1	At--transcript:AT1G05120.2	1471359	1476289	-	ID	transcript:AT1G05120.2	Parent	gene:AT1G05120	Name	AT1G05120-202	biotype	protein_coding	tag	Ensembl_canonical	transcript_id	AT1G05120.2
At--1	At--transcript:AT1G05136.1	1478923	1479063	+	ID	transcript:AT1G05136.1	Parent	gene:AT1G05136	Name	AT1G05136-201	biotype	protein_coding	tag	Ensembl_canonical	transcript_id	AT1G05136.1
At--1	At--transcript:AT1G05140.1	1482546	1484059	+	ID	transcript:AT1G05140.1	Parent	gene:AT1G05140	Name	AT1G05140-201	biotype	protein_coding	tag	Ensembl_canonical	transcript_id	AT1G05140.1
At--1	At--transcript:AT1G05150.1	1484067	1487027	-	ID	transcript:AT1G05150.1	Parent	gene:AT1G05150	Name	AT1G05150-201	biotype	protein_coding	tag	Ensembl_canonical	transcript_id	AT1G05150.1
At--1	At--transcript:AT1G05160.2	1487378	1490947	-	ID	transcript:AT1G05160.2	Parent	gene:AT1G05160	Name	CYP88A3-201	biotype	protein_coding	tag	transcript:AT1G05160.2-NA	transcript_id	AT1G05160.2
At--1	At--transcript:AT1G05170.2	1490974	1494248	-	ID	transcript:AT1G05170.2	Parent	gene:AT1G05170	Name	AT1G05170-201	biotype	protein_coding	tag	Ensembl_canonical	transcript_id	AT1G05170.2
At--1	At--transcript:AT1G05180.1	1498114	1501953	-	ID	transcript:AT1G05180.1	Parent	gene:AT1G05180	Name	AXR1-203	biotype	protein_coding	tag	Ensembl_canonical	transcript_id	AT1G05180.1
At--1	At--transcript:AT1G05190.1	1502251	1503853	-	ID	transcript:AT1G05190.1	Parent	gene:AT1G05190	Name	emb2394-201	biotype	protein_coding	tag	Ensembl_canonical	transcript_id	AT1G05190.1
At--1	At--transcript:AT1G05200.2	1504960	1509152	+	ID	transcript:AT1G05200.2	Parent	gene:AT1G05200	Name	GLR3.4-203	biotype	protein_coding	tag	transcript:AT1G05200.2-NA	transcript_id	AT1G05200.2
At--1	At--transcript:AT1G05205.1	1509103	1510341	-	ID	transcript:AT1G05205.1	Parent	gene:AT1G05205	Name	AT1G05205-201	biotype	protein_coding	tag	Ensembl_canonical	transcript_id	AT1G05205.1
At--1	At--transcript:AT1G05210.1	1510404	1511683	+	ID	transcript:AT1G05210.1	Parent	gene:AT1G05210	Name	AT1G05210-201	biotype	protein_coding	tag	Ensembl_canonical	transcript_id	AT1G05210.1
At--1	At--transcript:AT1G05220.1	1511895	1512842	+	ID	transcript:AT1G05220.1	Parent	gene:AT1G05220	Name	AT1G05220-201	biotype	protein_coding	tag	Ensembl_canonical	transcript_id	AT1G05220.1
At--1	At--transcript:AT1G05230.1	1512901	1518089	-	ID	transcript:AT1G05230.1	Parent	gene:AT1G05230	Name	HDG2-202	biotype	protein_coding	tag	transcript:AT1G05230.1-NA	transcript_id	AT1G05230.1
At--1	At--transcript:AT1G05240.1	1520278	1523023	+	ID	transcript:AT1G05240.1	Parent	gene:AT1G05240	Name	AT1G05240-201	biotype	protein_coding	tag	Ensembl_canonical	transcript_id	AT1G05240.1
At--1	At--transcript:AT1G05250.1	1525601	1527360	-	ID	transcript:AT1G05250.1	Parent	gene:AT1G05250	Name	AT1G05250-201	biotype	protein_coding	tag	Ensembl_canonical	transcript_id	AT1G05250.1
At--1	At--transcript:AT1G05260.1	1529767	1531484	+	ID	transcript:AT1G05260.1	Parent	gene:AT1G05260	Name	RCI3-201	biotype	protein_coding	tag	Ensembl_canonical	transcript_id	AT1G05260.1
At--1	At--transcript:AT1G05270.1	1531641	1534767	-	ID	transcript:AT1G05270.1	Parent	gene:AT1G05270	Name	AT1G05270-201	biotype	protein_coding	tag	Ensembl_canonical	transcript_id	AT1G05270.1
At--1	At--transcript:AT1G05280.1	1534830	1537602	-	ID	transcript:AT1G05280.1	Parent	gene:AT1G05280	Name	AT1G05280-202	biotype	protein_coding	tag	Ensembl_canonical	transcript_id	AT1G05280.1
At--1	At--transcript:AT1G05290.1	1539152	1540562	-	ID	transcript:AT1G05290.1	Parent	gene:AT1G05290	Name	AT1G05290-201	biotype	protein_coding	tag	Ensembl_canonical	transcript_id	AT1G05290.1
At--1	At--transcript:AT1G05291.1	1541348	1542432	-	ID	transcript:AT1G05291.1	Parent	gene:AT1G05291	Name	AT1G05291-201	biotype	protein_coding	tag	Ensembl_canonical	transcript_id	AT1G05291.1
At--1	At--transcript:AT1G05300.1	1544927	1547849	-	ID	transcript:AT1G05300.1	Parent	gene:AT1G05300	Name	ZIP5-201	biotype	protein_coding	tag	Ensembl_canonical	transcript_id	AT1G05300.1
At--1	At--transcript:AT1G05310.1	1550503	1552587	-	ID	transcript:AT1G05310.1	Parent	gene:AT1G05310	Name	AT1G05310-201	biotype	protein_coding	tag	Ensembl_canonical	transcript_id	AT1G05310.1
At--1	At--transcript:AT1G05320.1	1553568	1557844	+	ID	transcript:AT1G05320.1	Parent	gene:AT1G05320	Name	AT1G05320-201	biotype	protein_coding	tag	transcript:AT1G05320.1-NA	transcript_id	AT1G05320.1
At--1	At--transcript:AT1G05330.1	1558058	1558745	+	ID	transcript:AT1G05330.1	Parent	gene:AT1G05330	Name	AT1G05330-201	biotype	protein_coding	tag	Ensembl_canonical	transcript_id	AT1G05330.1
At--1	At--transcript:AT1G05340.1	1558778	1559917	-	ID	transcript:AT1G05340.1	Parent	gene:AT1G05340	Name	AT1G05340-201	biotype	protein_coding	tag	Ensembl_canonical	transcript_id	AT1G05340.1
At--1	At--transcript:AT1G05350.1	1560678	1564409	-	ID	transcript:AT1G05350.1	Parent	gene:AT1G05350	Name	AT1G05350-201	biotype	protein_coding	tag	Ensembl_canonical	transcript_id	AT1G05350.1
At--1	At--transcript:AT1G05360.1	1564491	1567465	+	ID	transcript:AT1G05360.1	Parent	gene:AT1G05360	Name	KMS2-201	biotype	protein_coding	tag	Ensembl_canonical	transcript_id	AT1G05360.1
At--1	At--transcript:AT1G05370.1	1569147	1572469	-	ID	transcript:AT1G05370.1	Parent	gene:AT1G05370	Name	AT1G05370-201	biotype	protein_coding	tag	Ensembl_canonical	transcript_id	AT1G05370.1
At--1	At--transcript:AT1G05380.2	1576822	1582666	+	ID	transcript:AT1G05380.2	Parent	gene:AT1G05380	Name	AT1G05380-201	biotype	protein_coding	tag	transcript:AT1G05380.2-NA	transcript_id	AT1G05380.2
At--1	At--transcript:AT1G05385.1	1582671	1583760	-	ID	transcript:AT1G05385.1	Parent	gene:AT1G05385	Name	LPA19-202	biotype	protein_coding	tag	Ensembl_canonical	transcript_id	AT1G05385.1
At--1	At--transcript:AT1G05400.1	1584073	1585421	+	ID	transcript:AT1G05400.1	Parent	gene:AT1G05400	Name	AT1G05400-201	biotype	protein_coding	tag	Ensembl_canonical	transcript_id	AT1G05400.1
At--1	At--transcript:AT1G05410.1	1585371	1587794	-	ID	transcript:AT1G05410.1	Parent	gene:AT1G05410	Name	AT1G05410-202	biotype	protein_coding	tag	Ensembl_canonical	transcript_id	AT1G05410.1
At--1	At--transcript:AT1G05420.2	1589973	1591012	+	ID	transcript:AT1G05420.2	Parent	gene:AT1G05420	Name	OFP12-201	biotype	protein_coding	tag	Ensembl_canonical	transcript_id	AT1G05420.2
At--1	At--transcript:AT1G05430.1	1594053	1595923	-	ID	transcript:AT1G05430.1	Parent	gene:AT1G05430	Name	AT1G05430-201	biotype	protein_coding	tag	Ensembl_canonical	transcript_id	AT1G05430.1
At--1	At--transcript:AT1G05440.1	1596007	1597940	-	ID	transcript:AT1G05440.1	Parent	gene:AT1G05440	Name	AT1G05440-201	biotype	protein_coding	tag	Ensembl_canonical	transcript_id	AT1G05440.1
At--1	At--transcript:AT1G05450.2	1599876	1601214	+	ID	transcript:AT1G05450.2	Parent	gene:AT1G05450	Name	AT1G05450-201	biotype	protein_coding	tag	Ensembl_canonical	transcript_id	AT1G05450.2
At--1	At--transcript:AT1G05460.1	1601148	1605034	-	ID	transcript:AT1G05460.1	Parent	gene:AT1G05460	Name	SDE3-201	biotype	protein_coding	tag	Ensembl_canonical	transcript_id	AT1G05460.1
At--1	At--transcript:AT1G05470.1	1607202	1611840	-	ID	transcript:AT1G05470.1	Parent	gene:AT1G05470	Name	CVP2-201	biotype	protein_coding	tag	transcript:AT1G05470.1-NA	transcript_id	AT1G05470.1
At--1	At--transcript:AT1G05490.1	1618504	1623489	-	ID	transcript:AT1G05490.1	Parent	gene:AT1G05490	Name	chr31-201	biotype	protein_coding	tag	Ensembl_canonical	transcript_id	AT1G05490.1
At--1	At--transcript:AT1G05500.1	1624919	1629289	+	ID	transcript:AT1G05500.1	Parent	gene:AT1G05500	Name	NTMC2T2.1-201	biotype	protein_coding	tag	Ensembl_canonical	transcript_id	AT1G05500.1
At--1	At--transcript:AT1G05510.1	1629446	1630863	+	ID	transcript:AT1G05510.1	Parent	gene:AT1G05510	Name	AT1G05510-201	biotype	protein_coding	tag	Ensembl_canonical	transcript_id	AT1G05510.1
At--1	At--transcript:AT1G05520.1	1630849	1636018	-	ID	transcript:AT1G05520.1	Parent	gene:AT1G05520	Name	AT1G05520-201	biotype	protein_coding	tag	Ensembl_canonical	transcript_id	AT1G05520.1
At--1	At--transcript:AT1G05530.1	1636249	1637914	-	ID	transcript:AT1G05530.1	Parent	gene:AT1G05530	Name	UGT75B2-201	biotype	protein_coding	tag	Ensembl_canonical	transcript_id	AT1G05530.1
At--1	At--transcript:AT1G05540.1	1639223	1640879	+	ID	transcript:AT1G05540.1	Parent	gene:AT1G05540	Name	AT1G05540-201	biotype	protein_coding	tag	Ensembl_canonical	transcript_id	AT1G05540.1
At--1	At--transcript:AT1G05550.3	1640959	1643917	-	ID	transcript:AT1G05550.3	Parent	gene:AT1G05550	Name	AT1G05550-201	biotype	protein_coding	tag	Ensembl_canonical	transcript_id	AT1G05550.3
At--1	At--transcript:AT1G05560.2	1645300	1647435	-	ID	transcript:AT1G05560.2	Parent	gene:AT1G05560	Name	UGT75B1-201	biotype	protein_coding	tag	Ensembl_canonical	transcript_id	AT1G05560.2
At--1	At--transcript:AT1G05570.3	1647575	1659079	-	ID	transcript:AT1G05570.3	Parent	gene:AT1G05570	Name	CALS1-201	biotype	protein_coding	tag	transcript:AT1G05570.3-NA	transcript_id	AT1G05570.3
At--1	At--transcript:AT1G05575.1	1661550	1662259	-	ID	transcript:AT1G05575.1	Parent	gene:AT1G05575	Name	AT1G05575-201	biotype	protein_coding	tag	Ensembl_canonical	transcript_id	AT1G05575.1
At--1	At--transcript:AT1G05577.1	1662352	1664398	-	ID	transcript:AT1G05577.1	Parent	gene:AT1G05577	Name	AT1G05577-201	biotype	protein_coding	tag	Ensembl_canonical	transcript_id	AT1G05577.1
At--1	At--transcript:AT1G05580.1	1665356	1668924	-	ID	transcript:AT1G05580.1	Parent	gene:AT1G05580	Name	CHX23-201	biotype	protein_coding	tag	Ensembl_canonical	transcript_id	AT1G05580.1
At--1	At--transcript:AT1G05590.1	1669350	1671876	+	ID	transcript:AT1G05590.1	Parent	gene:AT1G05590	Name	HEXO2-201	biotype	protein_coding	tag	transcript:AT1G05590.1-NA	transcript_id	AT1G05590.1
At--1	At--transcript:AT1G05600.1	1671916	1673847	+	ID	transcript:AT1G05600.1	Parent	gene:AT1G05600	Name	EMB3101-201	biotype	protein_coding	tag	Ensembl_canonical	transcript_id	AT1G05600.1
At--1	At--transcript:AT1G05610.2	1673861	1676057	-	ID	transcript:AT1G05610.2	Parent	gene:AT1G05610	Name	APS2-201	biotype	protein_coding	tag	Ensembl_canonical	transcript_id	AT1G05610.2
At--1	At--transcript:AT1G05615.1	1677507	1678270	-	ID	transcript:AT1G05615.1	Parent	gene:AT1G05615	Name	AT1G05615-201	biotype	protein_coding	tag	Ensembl_canonical	transcript_id	AT1G05615.1
At--1	At--transcript:AT1G05620.1	1678881	1681710	+	ID	transcript:AT1G05620.1	Parent	gene:AT1G05620	Name	URH2-201	biotype	protein_coding	tag	Ensembl_canonical	transcript_id	AT1G05620.1
At--1	At--transcript:AT1G05630.1	1682224	1687363	+	ID	transcript:AT1G05630.1	Parent	gene:AT1G05630	Name	5PTASE13-201	biotype	protein_coding	tag	Ensembl_canonical	transcript_id	AT1G05630.1
At--1	At--transcript:AT1G05640.1	1687436	1689955	-	ID	transcript:AT1G05640.1	Parent	gene:AT1G05640	Name	AT1G05640-201	biotype	protein_coding	tag	Ensembl_canonical	transcript_id	AT1G05640.1
At--1	At--transcript:AT1G05650.1	1690002	1692179	-	ID	transcript:AT1G05650.1	Parent	gene:AT1G05650	Name	AT1G05650-201	biotype	protein_coding	tag	Ensembl_canonical	transcript_id	AT1G05650.1
At--1	At--transcript:AT1G05660.1	1694070	1696191	-	ID	transcript:AT1G05660.1	Parent	gene:AT1G05660	Name	AT1G05660-201	biotype	protein_coding	tag	Ensembl_canonical	transcript_id	AT1G05660.1
At--1	At--transcript:AT1G05670.1	1697541	1701025	-	ID	transcript:AT1G05670.1	Parent	gene:AT1G05670	Name	AT1G05670-201	biotype	protein_coding	tag	transcript:AT1G05670.1-NA	transcript_id	AT1G05670.1
At--1	At--transcript:AT1G05675.1	1701116	1702749	-	ID	transcript:AT1G05675.1	Parent	gene:AT1G05675	Name	AT1G05675-201	biotype	protein_coding	tag	Ensembl_canonical	transcript_id	AT1G05675.1
At--1	At--transcript:AT1G05680.1	1703002	1704838	-	ID	transcript:AT1G05680.1	Parent	gene:AT1G05680	Name	UGT74E2-201	biotype	protein_coding	tag	Ensembl_canonical	transcript_id	AT1G05680.1
At--1	At--transcript:AT1G05690.1	1706736	1709360	+	ID	transcript:AT1G05690.1	Parent	gene:AT1G05690	Name	BT3-201	biotype	protein_coding	tag	Ensembl_canonical	transcript_id	AT1G05690.1
At--1	At--transcript:AT1G05700.2	1709733	1713474	+	ID	transcript:AT1G05700.2	Parent	gene:AT1G05700	Name	AT1G05700-202	biotype	protein_coding	tag	Ensembl_canonical	transcript_id	AT1G05700.2
At--1	At--transcript:AT1G05710.2	1714818	1717290	+	ID	transcript:AT1G05710.2	Parent	gene:AT1G05710	Name	AT1G05710-203	biotype	protein_coding	tag	transcript:AT1G05710.2-NA	transcript_id	AT1G05710.2
At--1	At--transcript:AT1G05720.1	1717389	1718909	-	ID	transcript:AT1G05720.1	Parent	gene:AT1G05720	Name	AT1G05720-201	biotype	protein_coding	tag	Ensembl_canonical	transcript_id	AT1G05720.1
At--1	At--transcript:AT1G05730.1	1718555	1720587	+	ID	transcript:AT1G05730.1	Parent	gene:AT1G05730	Name	AT1G05730-201	biotype	protein_coding	tag	Ensembl_canonical	transcript_id	AT1G05730.1
At--1	At--transcript:AT1G05740.1	1720593	1721309	+	ID	transcript:AT1G05740.1	Parent	gene:AT1G05740	Name	AT1G05740-201	biotype	protein_coding	tag	Ensembl_canonical	transcript_id	AT1G05740.1
At--1	At--transcript:AT1G05750.2	1721509	1724734	+	ID	transcript:AT1G05750.2	Parent	gene:AT1G05750	Name	PDE247-202	biotype	protein_coding	tag	transcript:AT1G05750.2-NA	transcript_id	AT1G05750.2
At--1	At--transcript:AT1G05760.2	1723734	1724534	-	ID	transcript:AT1G05760.2	Parent	gene:AT1G05760	Name	RTM1-202	biotype	protein_coding	tag	Ensembl_canonical	transcript_id	AT1G05760.2
At--1	At--transcript:AT1G05770.1	1725388	1726321	-	ID	transcript:AT1G05770.1	Parent	gene:AT1G05770	Name	AT1G05770-201	biotype	protein_coding	tag	Ensembl_canonical	transcript_id	AT1G05770.1
At--1	At--transcript:AT1G05780.1	1726558	1728520	+	ID	transcript:AT1G05780.1	Parent	gene:AT1G05780	Name	AT1G05780-201	biotype	protein_coding	tag	Ensembl_canonical	transcript_id	AT1G05780.1
At--1	At--transcript:AT1G05783.1	1728658	1729789	-	ID	transcript:AT1G05783.1	Parent	gene:AT1G05783	Name	AT1G05783-201	biotype	protein_coding	tag	Ensembl_canonical	transcript_id	AT1G05783.1
At--1	At--transcript:AT1G05785.6	1730243	1732657	+	ID	transcript:AT1G05785.6	Parent	gene:AT1G05785	Name	AT1G05785-204	biotype	protein_coding	tag	Ensembl_canonical	transcript_id	AT1G05785.6
At--1	At--transcript:AT1G05790.3	1732802	1737573	+	ID	transcript:AT1G05790.3	Parent	gene:AT1G05790	Name	AT1G05790-201	biotype	protein_coding	tag	Ensembl_canonical	transcript_id	AT1G05790.3
At--1	At--transcript:AT1G05800.1	1741204	1742619	+	ID	transcript:AT1G05800.1	Parent	gene:AT1G05800	Name	DGL-201	biotype	protein_coding	tag	Ensembl_canonical	transcript_id	AT1G05800.1
At--1	At--transcript:AT1G05805.1	1744444	1747734	+	ID	transcript:AT1G05805.1	Parent	gene:AT1G05805	Name	AT1G05805-201	biotype	protein_coding	tag	Ensembl_canonical	transcript_id	AT1G05805.1
At--1	At--transcript:AT1G05810.2	1748259	1749526	+	ID	transcript:AT1G05810.2	Parent	gene:AT1G05810	Name	RABA5E-201	biotype	protein_coding	tag	Ensembl_canonical	transcript_id	AT1G05810.2
At--1	At--transcript:AT1G05820.1	1749478	1754036	+	ID	transcript:AT1G05820.1	Parent	gene:AT1G05820	Name	SPPL5-201	biotype	protein_coding	tag	Ensembl_canonical	transcript_id	AT1G05820.1
At--1	At--transcript:AT1G05830.3	1754130	1761817	+	ID	transcript:AT1G05830.3	Parent	gene:AT1G05830	Name	ATX2-202	biotype	protein_coding	tag	Ensembl_canonical	transcript_id	AT1G05830.3
At--1	At--transcript:AT1G05835.1	1762145	1762814	+	ID	transcript:AT1G05835.1	Parent	gene:AT1G05835	Name	AT1G05835-201	biotype	protein_coding	tag	Ensembl_canonical	transcript_id	AT1G05835.1
At--1	At--transcript:AT1G05840.1	1762734	1766283	-	ID	transcript:AT1G05840.1	Parent	gene:AT1G05840	Name	AT1G05840-201	biotype	protein_coding	tag	Ensembl_canonical	transcript_id	AT1G05840.1
At--1	At--transcript:AT1G05850.2	1766503	1768837	-	ID	transcript:AT1G05850.2	Parent	gene:AT1G05850	Name	POM1-201	biotype	protein_coding	tag	Ensembl_canonical	transcript_id	AT1G05850.2
At--1	At--transcript:AT1G05860.2	1768986	1771286	+	ID	transcript:AT1G05860.2	Parent	gene:AT1G05860	Name	AT1G05860-201	biotype	protein_coding	tag	Ensembl_canonical	transcript_id	AT1G05860.2
At--1	At--transcript:AT1G05870.6	1771385	1773376	-	ID	transcript:AT1G05870.6	Parent	gene:AT1G05870	Name	AT1G05870-201	biotype	protein_coding	tag	transcript:AT1G05870.6-NA	transcript_id	AT1G05870.6
At--1	At--transcript:AT1G05880.2	1775643	1778553	+	ID	transcript:AT1G05880.2	Parent	gene:AT1G05880	Name	ARI12-203	biotype	protein_coding	tag	Ensembl_canonical	transcript_id	AT1G05880.2
At--1	At--transcript:AT1G05890.2	1779256	1784427	+	ID	transcript:AT1G05890.2	Parent	gene:AT1G05890	Name	ARI5-201	biotype	protein_coding	tag	Ensembl_canonical	transcript_id	AT1G05890.2
At--1	At--transcript:AT1G05894.1	1784736	1786326	+	ID	transcript:AT1G05894.1	Parent	gene:AT1G05894	Name	AT1G05894-201	biotype	protein_coding	tag	Ensembl_canonical	transcript_id	AT1G05894.1
At--1	At--transcript:AT1G05900.2	1786849	1789737	+	ID	transcript:AT1G05900.2	Parent	gene:AT1G05900	Name	NTH2-201	biotype	protein_coding	tag	Ensembl_canonical	transcript_id	AT1G05900.2
At--1	At--transcript:AT1G05910.1	1790216	1796715	+	ID	transcript:AT1G05910.1	Parent	gene:AT1G05910	Name	AT1G05910-201	biotype	protein_coding	tag	Ensembl_canonical	transcript_id	AT1G05910.1
At--1	At--transcript:AT1G05920.1	1796778	1798254	+	ID	transcript:AT1G05920.1	Parent	gene:AT1G05920	Name	AT1G05920-201	biotype	protein_coding	tag	Ensembl_canonical	transcript_id	AT1G05920.1
At--1	At--transcript:AT1G05930.1	1799418	1800933	+	ID	transcript:AT1G05930.1	Parent	gene:AT1G05930	Name	AT1G05930-201	biotype	protein_coding	tag	Ensembl_canonical	transcript_id	AT1G05930.1
At--1	At--transcript:AT1G05940.1	1801110	1804000	-	ID	transcript:AT1G05940.1	Parent	gene:AT1G05940	Name	CAT9-201	biotype	protein_coding	tag	Ensembl_canonical	transcript_id	AT1G05940.1
At--1	At--transcript:AT1G05950.1	1804401	1807670	-	ID	transcript:AT1G05950.1	Parent	gene:AT1G05950	Name	AT1G05950-203	biotype	protein_coding	tag	Ensembl_canonical	transcript_id	AT1G05950.1
At--1	At--transcript:AT1G05960.2	1807973	1815465	-	ID	transcript:AT1G05960.2	Parent	gene:AT1G05960	Name	AT1G05960-204	biotype	protein_coding	tag	Ensembl_canonical	transcript_id	AT1G05960.2
At--1	At--transcript:AT1G05970.2	1815825	1817336	-	ID	transcript:AT1G05970.2	Parent	gene:AT1G05970	Name	AT1G05970-201	biotype	protein_coding	tag	Ensembl_canonical	transcript_id	AT1G05970.2
At--1	At--transcript:AT1G05990.1	1818392	1819184	+	ID	transcript:AT1G05990.1	Parent	gene:AT1G05990	Name	AT1G05990-201	biotype	protein_coding	tag	Ensembl_canonical	transcript_id	AT1G05990.1
At--1	At--transcript:AT1G06000.1	1820308	1821894	-	ID	transcript:AT1G06000.1	Parent	gene:AT1G06000	Name	AT1G06000-201	biotype	protein_coding	tag	Ensembl_canonical	transcript_id	AT1G06000.1
At--1	At--transcript:AT1G06010.1	1822583	1824236	+	ID	transcript:AT1G06010.1	Parent	gene:AT1G06010	Name	AT1G06010-201	biotype	protein_coding	tag	Ensembl_canonical	transcript_id	AT1G06010.1
At--1	At--transcript:AT1G06020.1	1824250	1826163	+	ID	transcript:AT1G06020.1	Parent	gene:AT1G06020	Name	AT1G06020-201	biotype	protein_coding	tag	Ensembl_canonical	transcript_id	AT1G06020.1
At--1	At--transcript:AT1G06030.1	1826803	1828279	+	ID	transcript:AT1G06030.1	Parent	gene:AT1G06030	Name	AT1G06030-201	biotype	protein_coding	tag	Ensembl_canonical	transcript_id	AT1G06030.1
At--1	At--transcript:AT1G06040.1	1828340	1829983	-	ID	transcript:AT1G06040.1	Parent	gene:AT1G06040	Name	STO-201	biotype	protein_coding	tag	Ensembl_canonical	transcript_id	AT1G06040.1
At--1	At--transcript:AT1G06045.1	1829522	1829865	+	ID	transcript:AT1G06045.1	Parent	gene:AT1G06045	Name	AT1G06045-201	biotype	protein_coding	tag	Ensembl_canonical	transcript_id	AT1G06045.1
At--1	At--transcript:AT1G06050.1	1830471	1832555	-	ID	transcript:AT1G06050.1	Parent	gene:AT1G06050	Name	AT1G06050-201	biotype	protein_coding	tag	Ensembl_canonical	transcript_id	AT1G06050.1
At--1	At--transcript:AT1G06060.1	1832941	1834861	+	ID	transcript:AT1G06060.1	Parent	gene:AT1G06060	Name	AT1G06060-201	biotype	protein_coding	tag	Ensembl_canonical	transcript_id	AT1G06060.1
At--1	At--transcript:AT1G06070.1	1834829	1837758	-	ID	transcript:AT1G06070.1	Parent	gene:AT1G06070	Name	AT1G06070-201	biotype	protein_coding	tag	Ensembl_canonical	transcript_id	AT1G06070.1
At--1	At--transcript:AT1G06080.1	1843463	1846311	+	ID	transcript:AT1G06080.1	Parent	gene:AT1G06080	Name	ADS1-201	biotype	protein_coding	tag	Ensembl_canonical	transcript_id	AT1G06080.1
At--1	At--transcript:AT1G06090.1	1846701	1849693	+	ID	transcript:AT1G06090.1	Parent	gene:AT1G06090	Name	AT1G06090-201	biotype	protein_coding	tag	Ensembl_canonical	transcript_id	AT1G06090.1
At--1	At--transcript:AT1G06100.1	1851472	1853019	+	ID	transcript:AT1G06100.1	Parent	gene:AT1G06100	Name	AT1G06100-201	biotype	protein_coding	tag	Ensembl_canonical	transcript_id	AT1G06100.1
At--1	At--transcript:AT1G06110.1	1853059	1855378	-	ID	transcript:AT1G06110.1	Parent	gene:AT1G06110	Name	SKIP16-202	biotype	protein_coding	tag	Ensembl_canonical	transcript_id	AT1G06110.1
At--1	At--transcript:AT1G06120.1	1855910	1857718	+	ID	transcript:AT1G06120.1	Parent	gene:AT1G06120	Name	AT1G06120-201	biotype	protein_coding	tag	Ensembl_canonical	transcript_id	AT1G06120.1
At--1	At--transcript:AT1G06130.1	1857757	1860938	-	ID	transcript:AT1G06130.1	Parent	gene:AT1G06130	Name	GLX2-4-201	biotype	protein_coding	tag	Ensembl_canonical	transcript_id	AT1G06130.1
At--1	At--transcript:AT1G06135.1	1862184	1862742	+	ID	transcript:AT1G06135.1	Parent	gene:AT1G06135	Name	AT1G06135-201	biotype	protein_coding	tag	Ensembl_canonical	transcript_id	AT1G06135.1
At--1	At--transcript:AT1G06137.1	1863425	1863840	-	ID	transcript:AT1G06137.1	Parent	gene:AT1G06137	Name	AT1G06137-201	biotype	protein_coding	tag	Ensembl_canonical	transcript_id	AT1G06137.1
At--1	At--transcript:AT1G06140.1	1864774	1866999	+	ID	transcript:AT1G06140.1	Parent	gene:AT1G06140	Name	MEF3-201	biotype	protein_coding	tag	Ensembl_canonical	transcript_id	AT1G06140.1
At--1	At--transcript:AT1G06143.1	1867037	1868905	-	ID	transcript:AT1G06143.1	Parent	gene:AT1G06143	Name	AT1G06143-201	biotype	protein_coding	tag	Ensembl_canonical	transcript_id	AT1G06143.1
At--1	At--transcript:AT1G06150.2	1868989	1873730	-	ID	transcript:AT1G06150.2	Parent	gene:AT1G06150	Name	EMB1444-202	biotype	protein_coding	tag	Ensembl_canonical	transcript_id	AT1G06150.2
At--1	At--transcript:AT1G06148.2	1874885	1877528	-	ID	transcript:AT1G06148.2	Parent	gene:AT1G06148	Name	AT1G06148-201	biotype	protein_coding	tag	Ensembl_canonical	transcript_id	AT1G06148.2
At--1	At--transcript:AT1G06160.1	1882907	1883992	+	ID	transcript:AT1G06160.1	Parent	gene:AT1G06160	Name	ORA59-201	biotype	protein_coding	tag	Ensembl_canonical	transcript_id	AT1G06160.1
At--1	At--transcript:AT1G06170.2	1884981	1886724	-	ID	transcript:AT1G06170.2	Parent	gene:AT1G06170	Name	AT1G06170-201	biotype	protein_coding	tag	Ensembl_canonical	transcript_id	AT1G06170.2
At--1	At--transcript:AT1G06180.1	1889362	1891276	+	ID	transcript:AT1G06180.1	Parent	gene:AT1G06180	Name	MYB13-201	biotype	protein_coding	tag	Ensembl_canonical	transcript_id	AT1G06180.1
At--1	At--transcript:AT1G06190.5	1892268	1894190	-	ID	transcript:AT1G06190.5	Parent	gene:AT1G06190	Name	RHON1-204	biotype	protein_coding	tag	Ensembl_canonical	transcript_id	AT1G06190.5
At--1	At--transcript:AT1G06200.2	1894289	1897027	-	ID	transcript:AT1G06200.2	Parent	gene:AT1G06200	Name	AT1G06200-201	biotype	protein_coding	tag	Ensembl_canonical	transcript_id	AT1G06200.2
At--1	At--transcript:AT1G06210.1	1897129	1899237	+	ID	transcript:AT1G06210.1	Parent	gene:AT1G06210	Name	AT1G06210-201	biotype	protein_coding	tag	Ensembl_canonical	transcript_id	AT1G06210.1
At--1	At--transcript:AT1G06220.2	1899951	1904897	+	ID	transcript:AT1G06220.2	Parent	gene:AT1G06220	Name	MEE5-202	biotype	protein_coding	tag	Ensembl_canonical	transcript_id	AT1G06220.2
At--1	At--transcript:AT1G06225.1	1905918	1906298	+	ID	transcript:AT1G06225.1	Parent	gene:AT1G06225	Name	CLE3-201	biotype	protein_coding	tag	Ensembl_canonical	transcript_id	AT1G06225.1
At--1	At--transcript:AT1G06230.4	1906963	1910899	+	ID	transcript:AT1G06230.4	Parent	gene:AT1G06230	Name	GTE4-201	biotype	protein_coding	tag	transcript:AT1G06230.4-NA	transcript_id	AT1G06230.4
At--1	At--transcript:AT1G06240.1	1911095	1913295	+	ID	transcript:AT1G06240.1	Parent	gene:AT1G06240	Name	AT1G06240-201	biotype	protein_coding	tag	Ensembl_canonical	transcript_id	AT1G06240.1
At--1	At--transcript:AT1G06250.1	1913175	1914895	-	ID	transcript:AT1G06250.1	Parent	gene:AT1G06250	Name	AT1G06250-202	biotype	protein_coding	tag	Ensembl_canonical	transcript_id	AT1G06250.1
At--1	At--transcript:AT1G06260.1	1916430	1917585	+	ID	transcript:AT1G06260.1	Parent	gene:AT1G06260	Name	AT1G06260-201	biotype	protein_coding	tag	Ensembl_canonical	transcript_id	AT1G06260.1
At--1	At--transcript:AT1G06270.1	1917991	1919760	-	ID	transcript:AT1G06270.1	Parent	gene:AT1G06270	Name	AT1G06270-201	biotype	protein_coding	tag	Ensembl_canonical	transcript_id	AT1G06270.1
At--1	At--transcript:AT1G06280.1	1920307	1920949	-	ID	transcript:AT1G06280.1	Parent	gene:AT1G06280	Name	LBD2-201	biotype	protein_coding	tag	Ensembl_canonical	transcript_id	AT1G06280.1
At--1	At--transcript:AT1G06290.1	1922208	1926278	+	ID	transcript:AT1G06290.1	Parent	gene:AT1G06290	Name	ACX3-201	biotype	protein_coding	tag	Ensembl_canonical	transcript_id	AT1G06290.1
At--1	At--transcript:AT1G06310.1	1926652	1930397	+	ID	transcript:AT1G06310.1	Parent	gene:AT1G06310	Name	ACX6-201	biotype	protein_coding	tag	Ensembl_canonical	transcript_id	AT1G06310.1
At--1	At--transcript:AT1G06320.1	1930523	1931449	+	ID	transcript:AT1G06320.1	Parent	gene:AT1G06320	Name	AT1G06320-201	biotype	protein_coding	tag	Ensembl_canonical	transcript_id	AT1G06320.1
At--1	At--transcript:AT1G06330.1	1931229	1932429	-	ID	transcript:AT1G06330.1	Parent	gene:AT1G06330	Name	AT1G06330-201	biotype	protein_coding	tag	Ensembl_canonical	transcript_id	AT1G06330.1
At--1	At--transcript:AT1G06340.1	1933284	1934103	-	ID	transcript:AT1G06340.1	Parent	gene:AT1G06340	Name	AT1G06340-201	biotype	protein_coding	tag	Ensembl_canonical	transcript_id	AT1G06340.1
At--1	At--transcript:AT1G06350.1	1935227	1936841	-	ID	transcript:AT1G06350.1	Parent	gene:AT1G06350	Name	ADS4-201	biotype	protein_coding	tag	Ensembl_canonical	transcript_id	AT1G06350.1
At--1	At--transcript:AT1G06360.2	1938862	1940496	-	ID	transcript:AT1G06360.2	Parent	gene:AT1G06360	Name	AT1G06360-201	biotype	protein_coding	tag	Ensembl_canonical	transcript_id	AT1G06360.2
At--1	At--transcript:AT1G06380.1	1944993	1946303	+	ID	transcript:AT1G06380.1	Parent	gene:AT1G06380	Name	AT1G06380-201	biotype	protein_coding	tag	Ensembl_canonical	transcript_id	AT1G06380.1
At--1	At--transcript:AT1G06390.1	1946746	1950850	+	ID	transcript:AT1G06390.1	Parent	gene:AT1G06390	Name	GSK1-201	biotype	protein_coding	tag	Ensembl_canonical	transcript_id	AT1G06390.1
At--1	At--transcript:AT1G06400.1	1950596	1952880	-	ID	transcript:AT1G06400.1	Parent	gene:AT1G06400	Name	ARA-2-201	biotype	protein_coding	tag	Ensembl_canonical	transcript_id	AT1G06400.1
At--1	At--transcript:AT1G06410.1	1954674	1958823	+	ID	transcript:AT1G06410.1	Parent	gene:AT1G06410	Name	TPS7-201	biotype	protein_coding	tag	transcript:AT1G06410.1-NA	transcript_id	AT1G06410.1
At--1	At--transcript:AT1G06420.1	1958878	1960027	+	ID	transcript:AT1G06420.1	Parent	gene:AT1G06420	Name	AT1G06420-201	biotype	protein_coding	tag	Ensembl_canonical	transcript_id	AT1G06420.1
At--1	At--transcript:AT1G06430.2	1960031	1962965	-	ID	transcript:AT1G06430.2	Parent	gene:AT1G06430	Name	FTSH8-201	biotype	protein_coding	tag	Ensembl_canonical	transcript_id	AT1G06430.2
At--1	At--transcript:AT1G06440.1	1963301	1965209	-	ID	transcript:AT1G06440.1	Parent	gene:AT1G06440	Name	AT1G06440-201	biotype	protein_coding	tag	Ensembl_canonical	transcript_id	AT1G06440.1
At--1	At--transcript:AT1G06450.1	1965840	1967219	+	ID	transcript:AT1G06450.1	Parent	gene:AT1G06450	Name	AT1G06450-201	biotype	protein_coding	tag	Ensembl_canonical	transcript_id	AT1G06450.1
At--1	At--transcript:AT1G06460.1	1967087	1969656	-	ID	transcript:AT1G06460.1	Parent	gene:AT1G06460	Name	ACD32.1-201	biotype	protein_coding	tag	Ensembl_canonical	transcript_id	AT1G06460.1
At--1	At--transcript:AT1G06470.2	1969658	1974526	+	ID	transcript:AT1G06470.2	Parent	gene:AT1G06470	Name	AT1G06470-201	biotype	protein_coding	tag	Ensembl_canonical	transcript_id	AT1G06470.2
At--1	At--transcript:AT1G06475.1	1973834	1974407	-	ID	transcript:AT1G06475.1	Parent	gene:AT1G06475	Name	AT1G06475-201	biotype	protein_coding	tag	Ensembl_canonical	transcript_id	AT1G06475.1
At--1	At--transcript:AT1G06490.1	1978720	1989409	+	ID	transcript:AT1G06490.1	Parent	gene:AT1G06490	Name	CalS7-202	biotype	protein_coding	tag	Ensembl_canonical	transcript_id	AT1G06490.1
At--1	At--transcript:AT1G06500.4	1989479	1990665	+	ID	transcript:AT1G06500.4	Parent	gene:AT1G06500	Name	AT1G06500-201	biotype	protein_coding	tag	transcript:AT1G06500.4-NA	transcript_id	AT1G06500.4
At--1	At--transcript:AT1G06515.2	1990634	1992228	-	ID	transcript:AT1G06515.2	Parent	gene:AT1G06515	Name	AT1G06515-201	biotype	protein_coding	tag	Ensembl_canonical	transcript_id	AT1G06515.2
At--1	At--transcript:AT1G06510.1	1992229	1993841	+	ID	transcript:AT1G06510.1	Parent	gene:AT1G06510	Name	AT1G06510-201	biotype	protein_coding	tag	Ensembl_canonical	transcript_id	AT1G06510.1
At--1	At--transcript:AT1G06520.1	1993903	1996355	-	ID	transcript:AT1G06520.1	Parent	gene:AT1G06520	Name	GPAT1-201	biotype	protein_coding	tag	Ensembl_canonical	transcript_id	AT1G06520.1
At--1	At--transcript:AT1G06530.1	2001382	2002802	+	ID	transcript:AT1G06530.1	Parent	gene:AT1G06530	Name	PMD2-201	biotype	protein_coding	tag	Ensembl_canonical	transcript_id	AT1G06530.1
At--1	At--transcript:AT1G06540.1	2001406	2003446	-	ID	transcript:AT1G06540.1	Parent	gene:AT1G06540	Name	AT1G06540-201	biotype	protein_coding	tag	Ensembl_canonical	transcript_id	AT1G06540.1
At--1	At--transcript:AT1G06550.1	2003627	2007212	-	ID	transcript:AT1G06550.1	Parent	gene:AT1G06550	Name	AT1G06550-201	biotype	protein_coding	tag	Ensembl_canonical	transcript_id	AT1G06550.1
At--1	At--transcript:AT1G06560.1	2007615	2012006	+	ID	transcript:AT1G06560.1	Parent	gene:AT1G06560	Name	AT1G06560-201	biotype	protein_coding	tag	Ensembl_canonical	transcript_id	AT1G06560.1
At--1	At--transcript:AT1G06570.1	2012015	2013459	-	ID	transcript:AT1G06570.1	Parent	gene:AT1G06570	Name	PDS1-202	biotype	protein_coding	tag	Ensembl_canonical	transcript_id	AT1G06570.1
At--1	At--transcript:AT1G06580.1	2013996	2016273	-	ID	transcript:AT1G06580.1	Parent	gene:AT1G06580	Name	AT1G06580-201	biotype	protein_coding	tag	Ensembl_canonical	transcript_id	AT1G06580.1
At--1	At--transcript:AT1G06590.1	2016306	2024749	-	ID	transcript:AT1G06590.1	Parent	gene:AT1G06590	Name	AT1G06590-201	biotype	protein_coding	tag	Ensembl_canonical	transcript_id	AT1G06590.1
At--1	At--transcript:AT1G06620.1	2025544	2027413	+	ID	transcript:AT1G06620.1	Parent	gene:AT1G06620	Name	AT1G06620-201	biotype	protein_coding	tag	Ensembl_canonical	transcript_id	AT1G06620.1
At--1	At--transcript:AT1G06630.1	2027739	2031388	+	ID	transcript:AT1G06630.1	Parent	gene:AT1G06630	Name	AT1G06630-209	biotype	protein_coding	tag	Ensembl_canonical	transcript_id	AT1G06630.1
At--1	At--transcript:AT1G06640.1	2031626	2034112	+	ID	transcript:AT1G06640.1	Parent	gene:AT1G06640	Name	AT1G06640-201	biotype	protein_coding	tag	Ensembl_canonical	transcript_id	AT1G06640.1
At--1	At--transcript:AT1G06645.1	2034156	2035824	+	ID	transcript:AT1G06645.1	Parent	gene:AT1G06645	Name	AT1G06645-201	biotype	protein_coding	tag	Ensembl_canonical	transcript_id	AT1G06645.1
At--1	At--transcript:AT1G06650.2	2035839	2037366	+	ID	transcript:AT1G06650.2	Parent	gene:AT1G06650	Name	AT1G06650-202	biotype	protein_coding	tag	Ensembl_canonical	transcript_id	AT1G06650.2
At--1	At--transcript:AT1G06660.1	2037311	2040419	-	ID	transcript:AT1G06660.1	Parent	gene:AT1G06660	Name	JASON-201	biotype	protein_coding	tag	Ensembl_canonical	transcript_id	AT1G06660.1
At--1	At--transcript:AT1G06670.1	2040410	2047655	+	ID	transcript:AT1G06670.1	Parent	gene:AT1G06670	Name	NIH-201	biotype	protein_coding	tag	Ensembl_canonical	transcript_id	AT1G06670.1
At--1	At--transcript:AT1G06680.1	2047634	2049439	+	ID	transcript:AT1G06680.1	Parent	gene:AT1G06680	Name	PSBP-1-201	biotype	protein_coding	tag	Ensembl_canonical	transcript_id	AT1G06680.1
At--1	At--transcript:AT1G06690.1	2049400	2052170	-	ID	transcript:AT1G06690.1	Parent	gene:AT1G06690	Name	AT1G06690-201	biotype	protein_coding	tag	Ensembl_canonical	transcript_id	AT1G06690.1
At--1	At--transcript:AT1G06700.2	2052370	2055548	-	ID	transcript:AT1G06700.2	Parent	gene:AT1G06700	Name	AT1G06700-201	biotype	protein_coding	tag	transcript:AT1G06700.2-NA	transcript_id	AT1G06700.2
At--1	At--transcript:AT1G06710.6	2055745	2060429	-	ID	transcript:AT1G06710.6	Parent	gene:AT1G06710	Name	AT1G06710-201	biotype	protein_coding	tag	transcript:AT1G06710.6-NA	transcript_id	AT1G06710.6
At--1	At--transcript:AT1G06720.2	2060444	2067483	-	ID	transcript:AT1G06720.2	Parent	gene:AT1G06720	Name	AT1G06720-202	biotype	protein_coding	tag	Ensembl_canonical	transcript_id	AT1G06720.2
At--1	At--transcript:AT1G06730.1	2067509	2070455	+	ID	transcript:AT1G06730.1	Parent	gene:AT1G06730	Name	AT1G06730-201	biotype	protein_coding	tag	Ensembl_canonical	transcript_id	AT1G06730.1
At--1	At--transcript:AT1G06740.1	2070737	2073374	+	ID	transcript:AT1G06740.1	Parent	gene:AT1G06740	Name	MUG3-201	biotype	protein_coding	tag	Ensembl_canonical	transcript_id	AT1G06740.1
At--1	At--transcript:AT1G06750.2	2073701	2076505	+	ID	transcript:AT1G06750.2	Parent	gene:AT1G06750	Name	AT1G06750-202	biotype	protein_coding	tag	Ensembl_canonical	transcript_id	AT1G06750.2
At--1	At--transcript:AT1G06760.1	2076504	2077767	-	ID	transcript:AT1G06760.1	Parent	gene:AT1G06760	Name	AT1G06760-201	biotype	protein_coding	tag	Ensembl_canonical	transcript_id	AT1G06760.1
At--1	At--transcript:AT1G06770.1	2078896	2082097	-	ID	transcript:AT1G06770.1	Parent	gene:AT1G06770	Name	DRIP1-202	biotype	protein_coding	tag	Ensembl_canonical	transcript_id	AT1G06770.1
At--1	At--transcript:AT1G06780.2	2083311	2087131	+	ID	transcript:AT1G06780.2	Parent	gene:AT1G06780	Name	GAUT6-201	biotype	protein_coding	tag	Ensembl_canonical	transcript_id	AT1G06780.2
At--1	At--transcript:AT1G06790.1	2087182	2089447	+	ID	transcript:AT1G06790.1	Parent	gene:AT1G06790	Name	AT1G06790-201	biotype	protein_coding	tag	Ensembl_canonical	transcript_id	AT1G06790.1
At--1	At--transcript:AT1G06800.1	2089417	2091686	-	ID	transcript:AT1G06800.1	Parent	gene:AT1G06800	Name	PLA-I{gamma}1-201	biotype	protein_coding	tag	Ensembl_canonical	transcript_id	AT1G06800.1
At--1	At--transcript:AT1G06810.1	2091738	2092539	-	ID	transcript:AT1G06810.1	Parent	gene:AT1G06810	Name	AT1G06810-201	biotype	protein_coding	tag	Ensembl_canonical	transcript_id	AT1G06810.1
At--1	At--transcript:AT1G06820.1	2092946	2096784	-	ID	transcript:AT1G06820.1	Parent	gene:AT1G06820	Name	CRTISO-204	biotype	protein_coding	tag	Ensembl_canonical	transcript_id	AT1G06820.1
At--1	At--transcript:AT1G06830.1	2097106	2097655	+	ID	transcript:AT1G06830.1	Parent	gene:AT1G06830	Name	AT1G06830-201	biotype	protein_coding	tag	Ensembl_canonical	transcript_id	AT1G06830.1
At--1	At--transcript:AT1G06840.1	2097747	2103507	-	ID	transcript:AT1G06840.1	Parent	gene:AT1G06840	Name	AT1G06840-201	biotype	protein_coding	tag	Ensembl_canonical	transcript_id	AT1G06840.1
At--1	At--transcript:AT1G06850.1	2105048	2106749	+	ID	transcript:AT1G06850.1	Parent	gene:AT1G06850	Name	bZIP52-201	biotype	protein_coding	tag	Ensembl_canonical	transcript_id	AT1G06850.1
At--1	At--transcript:AT1G06870.1	2108512	2110986	+	ID	transcript:AT1G06870.1	Parent	gene:AT1G06870	Name	Plsp2A-201	biotype	protein_coding	tag	Ensembl_canonical	transcript_id	AT1G06870.1
At--1	At--transcript:AT1G06890.1	2111323	2114686	-	ID	transcript:AT1G06890.1	Parent	gene:AT1G06890	Name	AT1G06890-202	biotype	protein_coding	tag	Ensembl_canonical	transcript_id	AT1G06890.1
At--1	At--transcript:AT1G06900.1	2114765	2120745	-	ID	transcript:AT1G06900.1	Parent	gene:AT1G06900	Name	AT1G06900-201	biotype	protein_coding	tag	Ensembl_canonical	transcript_id	AT1G06900.1
At--1	At--transcript:AT1G06910.1	2120991	2123801	+	ID	transcript:AT1G06910.1	Parent	gene:AT1G06910	Name	TRFL7-201	biotype	protein_coding	tag	Ensembl_canonical	transcript_id	AT1G06910.1
At--1	At--transcript:AT1G06920.1	2124676	2125902	-	ID	transcript:AT1G06920.1	Parent	gene:AT1G06920	Name	OFP4-201	biotype	protein_coding	tag	Ensembl_canonical	transcript_id	AT1G06920.1
At--1	At--transcript:AT1G06923.1	2126670	2127570	+	ID	transcript:AT1G06923.1	Parent	gene:AT1G06923	Name	AT1G06923-201	biotype	protein_coding	tag	Ensembl_canonical	transcript_id	AT1G06923.1
At--1	At--transcript:AT1G06925.1	2127704	2128611	-	ID	transcript:AT1G06925.1	Parent	gene:AT1G06925	Name	AT1G06925-201	biotype	protein_coding	tag	Ensembl_canonical	transcript_id	AT1G06925.1
At--1	At--transcript:AT1G06930.1	2128843	2129883	+	ID	transcript:AT1G06930.1	Parent	gene:AT1G06930	Name	AT1G06930-201	biotype	protein_coding	tag	Ensembl_canonical	transcript_id	AT1G06930.1
At--1	At--transcript:AT1G06950.1	2130053	2135703	-	ID	transcript:AT1G06950.1	Parent	gene:AT1G06950	Name	TIC110-201	biotype	protein_coding	tag	Ensembl_canonical	transcript_id	AT1G06950.1
At--1	At--transcript:AT1G06960.1	2135818	2137838	+	ID	transcript:AT1G06960.1	Parent	gene:AT1G06960	Name	AT1G06960-204	biotype	protein_coding	tag	Ensembl_canonical	transcript_id	AT1G06960.1
At--1	At--transcript:AT1G06970.1	2137871	2140975	+	ID	transcript:AT1G06970.1	Parent	gene:AT1G06970	Name	CHX14-201	biotype	protein_coding	tag	Ensembl_canonical	transcript_id	AT1G06970.1
At--1	At--transcript:AT1G06980.1	2142939	2143977	-	ID	transcript:AT1G06980.1	Parent	gene:AT1G06980	Name	AT1G06980-201	biotype	protein_coding	tag	Ensembl_canonical	transcript_id	AT1G06980.1
At--1	At--transcript:AT1G06990.1	2148342	2150152	+	ID	transcript:AT1G06990.1	Parent	gene:AT1G06990	Name	AT1G06990-201	biotype	protein_coding	tag	Ensembl_canonical	transcript_id	AT1G06990.1
At--1	At--transcript:AT1G07000.1	2150158	2152541	-	ID	transcript:AT1G07000.1	Parent	gene:AT1G07000	Name	EXO70B2-201	biotype	protein_coding	tag	Ensembl_canonical	transcript_id	AT1G07000.1
At--1	At--transcript:AT1G07010.3	2152880	2155238	+	ID	transcript:AT1G07010.3	Parent	gene:AT1G07010	Name	SLP1-203	biotype	protein_coding	tag	Ensembl_canonical	transcript_id	AT1G07010.3
At--1	At--transcript:AT1G07020.1	2155213	2156153	-	ID	transcript:AT1G07020.1	Parent	gene:AT1G07020	Name	AT1G07020-201	biotype	protein_coding	tag	Ensembl_canonical	transcript_id	AT1G07020.1
At--1	At--transcript:AT1G07025.1	2157658	2158158	-	ID	transcript:AT1G07025.1	Parent	gene:AT1G07025	Name	AT1G07025-201	biotype	protein_coding	tag	Ensembl_canonical	transcript_id	AT1G07025.1
At--1	At--transcript:AT1G07030.1	2158413	2160818	-	ID	transcript:AT1G07030.1	Parent	gene:AT1G07030	Name	AT1G07030-201	biotype	protein_coding	tag	Ensembl_canonical	transcript_id	AT1G07030.1
At--1	At--transcript:AT1G07040.1	2160919	2163387	-	ID	transcript:AT1G07040.1	Parent	gene:AT1G07040	Name	AT1G07040-201	biotype	protein_coding	tag	Ensembl_canonical	transcript_id	AT1G07040.1
At--1	At--transcript:AT1G07050.2	2163575	2165261	-	ID	transcript:AT1G07050.2	Parent	gene:AT1G07050	Name	AT1G07050-201	biotype	protein_coding	tag	Ensembl_canonical	transcript_id	AT1G07050.2
At--1	At--transcript:AT1G07060.2	2166348	2168397	-	ID	transcript:AT1G07060.2	Parent	gene:AT1G07060	Name	DFO-201	biotype	protein_coding	tag	Ensembl_canonical	transcript_id	AT1G07060.2
At--1	At--transcript:AT1G07070.1	2168561	2169957	+	ID	transcript:AT1G07070.1	Parent	gene:AT1G07070	Name	AT1G07070-201	biotype	protein_coding	tag	Ensembl_canonical	transcript_id	AT1G07070.1
At--1	At--transcript:AT1G07080.1	2169977	2172194	+	ID	transcript:AT1G07080.1	Parent	gene:AT1G07080	Name	AT1G07080-201	biotype	protein_coding	tag	Ensembl_canonical	transcript_id	AT1G07080.1
At--1	At--transcript:AT1G07090.1	2173952	2175038	-	ID	transcript:AT1G07090.1	Parent	gene:AT1G07090	Name	LSH6-201	biotype	protein_coding	tag	Ensembl_canonical	transcript_id	AT1G07090.1
At--1	At--transcript:AT1G07110.1	2178022	2184193	-	ID	transcript:AT1G07110.1	Parent	gene:AT1G07110	Name	F2KP-201	biotype	protein_coding	tag	Ensembl_canonical	transcript_id	AT1G07110.1
At--1	At--transcript:AT1G07120.1	2184759	2186627	-	ID	transcript:AT1G07120.1	Parent	gene:AT1G07120	Name	AT1G07120-201	biotype	protein_coding	tag	Ensembl_canonical	transcript_id	AT1G07120.1
At--1	At--transcript:AT1G07130.1	2187776	2188733	+	ID	transcript:AT1G07130.1	Parent	gene:AT1G07130	Name	STN1-201	biotype	protein_coding	tag	Ensembl_canonical	transcript_id	AT1G07130.1
At--1	At--transcript:AT1G07135.1	2189877	2190784	-	ID	transcript:AT1G07135.1	Parent	gene:AT1G07135	Name	AT1G07135-201	biotype	protein_coding	tag	Ensembl_canonical	transcript_id	AT1G07135.1
At--1	At--transcript:AT1G07140.1	2191679	2193836	-	ID	transcript:AT1G07140.1	Parent	gene:AT1G07140	Name	SIRANBP-201	biotype	protein_coding	tag	Ensembl_canonical	transcript_id	AT1G07140.1
At--1	At--transcript:AT1G07150.1	2194279	2195996	-	ID	transcript:AT1G07150.1	Parent	gene:AT1G07150	Name	MAPKKK13-202	biotype	protein_coding	tag	Ensembl_canonical	transcript_id	AT1G07150.1
At--1	At--transcript:AT1G07160.1	2197854	2199773	-	ID	transcript:AT1G07160.1	Parent	gene:AT1G07160	Name	AT1G07160-201	biotype	protein_coding	tag	Ensembl_canonical	transcript_id	AT1G07160.1
At--1	At--transcript:AT1G07170.1	2199997	2201272	+	ID	transcript:AT1G07170.1	Parent	gene:AT1G07170	Name	AT1G07170-201	biotype	protein_coding	tag	transcript:AT1G07170.1-NA	transcript_id	AT1G07170.1
At--1	At--transcript:AT1G07175.1	2202278	2203366	+	ID	transcript:AT1G07175.1	Parent	gene:AT1G07175	Name	AT1G07175-202	biotype	protein_coding	tag	Ensembl_canonical	transcript_id	AT1G07175.1
At--1	At--transcript:AT1G07180.1	2204104	2207099	+	ID	transcript:AT1G07180.1	Parent	gene:AT1G07180	Name	NDA1-201	biotype	protein_coding	tag	Ensembl_canonical	transcript_id	AT1G07180.1
At--1	At--transcript:AT1G07190.1	2208013	2208177	+	ID	transcript:AT1G07190.1	Parent	gene:AT1G07190	Name	AT1G07190-201	biotype	protein_coding	tag	Ensembl_canonical	transcript_id	AT1G07190.1
At--1	At--transcript:AT1G07200.2	2208477	2212718	-	ID	transcript:AT1G07200.2	Parent	gene:AT1G07200	Name	AT1G07200-201	biotype	protein_coding	tag	Ensembl_canonical	transcript_id	AT1G07200.2
At--1	At--transcript:AT1G07210.1	2215216	2216982	+	ID	transcript:AT1G07210.1	Parent	gene:AT1G07210	Name	AT1G07210-201	biotype	protein_coding	tag	Ensembl_canonical	transcript_id	AT1G07210.1
At--1	At--transcript:AT1G07220.1	2216925	2219649	-	ID	transcript:AT1G07220.1	Parent	gene:AT1G07220	Name	AT1G07220-201	biotype	protein_coding	tag	Ensembl_canonical	transcript_id	AT1G07220.1
At--1	At--transcript:AT1G07230.1	2220181	2223018	-	ID	transcript:AT1G07230.1	Parent	gene:AT1G07230	Name	NPC1-201	biotype	protein_coding	tag	Ensembl_canonical	transcript_id	AT1G07230.1
At--1	At--transcript:AT1G07240.1	2223625	2225524	+	ID	transcript:AT1G07240.1	Parent	gene:AT1G07240	Name	UGT71C5-201	biotype	protein_coding	tag	Ensembl_canonical	transcript_id	AT1G07240.1
At--1	At--transcript:AT1G07250.1	2225759	2227608	+	ID	transcript:AT1G07250.1	Parent	gene:AT1G07250	Name	UGT71C4-201	biotype	protein_coding	tag	Ensembl_canonical	transcript_id	AT1G07250.1
At--1	At--transcript:AT1G07260.1	2227594	2229357	-	ID	transcript:AT1G07260.1	Parent	gene:AT1G07260	Name	UGT71C3-201	biotype	protein_coding	tag	Ensembl_canonical	transcript_id	AT1G07260.1
At--1	At--transcript:AT1G07270.1	2229444	2233017	-	ID	transcript:AT1G07270.1	Parent	gene:AT1G07270	Name	AT1G07270-201	biotype	protein_coding	tag	Ensembl_canonical	transcript_id	AT1G07270.1
At--1	At--transcript:AT1G07280.1	2238017	2241471	+	ID	transcript:AT1G07280.1	Parent	gene:AT1G07280	Name	AT1G07280-201	biotype	protein_coding	tag	Ensembl_canonical	transcript_id	AT1G07280.1
At--1	At--transcript:AT1G07290.1	2242012	2244992	-	ID	transcript:AT1G07290.1	Parent	gene:AT1G07290	Name	GONST2-201	biotype	protein_coding	tag	Ensembl_canonical	transcript_id	AT1G07290.1
At--1	At--transcript:AT1G07300.3	2245758	2247240	-	ID	transcript:AT1G07300.3	Parent	gene:AT1G07300	Name	AT1G07300-203	biotype	protein_coding	tag	Ensembl_canonical	transcript_id	AT1G07300.3
At--1	At--transcript:AT1G07310.1	2247112	2248961	-	ID	transcript:AT1G07310.1	Parent	gene:AT1G07310	Name	AT1G07310-201	biotype	protein_coding	tag	Ensembl_canonical	transcript_id	AT1G07310.1
At--1	At--transcript:AT1G07320.1	2248967	2250529	+	ID	transcript:AT1G07320.1	Parent	gene:AT1G07320	Name	RPL4-201	biotype	protein_coding	tag	Ensembl_canonical	transcript_id	AT1G07320.1
At--1	At--transcript:AT1G07330.2	2250920	2254036	+	ID	transcript:AT1G07330.2	Parent	gene:AT1G07330	Name	AT1G07330-201	biotype	protein_coding	tag	Ensembl_canonical	transcript_id	AT1G07330.2
At--1	At--transcript:AT1G07340.1	2254822	2256850	+	ID	transcript:AT1G07340.1	Parent	gene:AT1G07340	Name	STP2-201	biotype	protein_coding	tag	Ensembl_canonical	transcript_id	AT1G07340.1
At--1	At--transcript:AT1G07350.1	2257394	2260187	-	ID	transcript:AT1G07350.1	Parent	gene:AT1G07350	Name	SR45a-203	biotype	protein_coding	tag	Ensembl_canonical	transcript_id	AT1G07350.1
At--1	At--transcript:AT1G07360.1	2260317	2262923	-	ID	transcript:AT1G07360.1	Parent	gene:AT1G07360	Name	MAC5A-201	biotype	protein_coding	tag	Ensembl_canonical	transcript_id	AT1G07360.1
At--1	At--transcript:AT1G07370.1	2263037	2264553	+	ID	transcript:AT1G07370.1	Parent	gene:AT1G07370	Name	PCNA1-201	biotype	protein_coding	tag	Ensembl_canonical	transcript_id	AT1G07370.1
At--1	At--transcript:AT1G07380.2	2264634	2269121	-	ID	transcript:AT1G07380.2	Parent	gene:AT1G07380	Name	AT1G07380-201	biotype	protein_coding	tag	Ensembl_canonical	transcript_id	AT1G07380.2
At--1	At--transcript:AT1G07390.3	2269893	2274820	+	ID	transcript:AT1G07390.3	Parent	gene:AT1G07390	Name	RLP1-204	biotype	protein_coding	tag	Ensembl_canonical	transcript_id	AT1G07390.3
At--1	At--transcript:AT1G07400.1	2274926	2275783	+	ID	transcript:AT1G07400.1	Parent	gene:AT1G07400	Name	AT1G07400-201	biotype	protein_coding	tag	Ensembl_canonical	transcript_id	AT1G07400.1
At--1	At--transcript:AT1G07410.1	2276030	2277524	+	ID	transcript:AT1G07410.1	Parent	gene:AT1G07410	Name	RABA2b-201	biotype	protein_coding	tag	Ensembl_canonical	transcript_id	AT1G07410.1
At--1	At--transcript:AT1G07420.1	2277555	2280502	+	ID	transcript:AT1G07420.1	Parent	gene:AT1G07420	Name	SMO2-1-201	biotype	protein_coding	tag	Ensembl_canonical	transcript_id	AT1G07420.1
At--1	At--transcript:AT1G07430.1	2280746	2282828	-	ID	transcript:AT1G07430.1	Parent	gene:AT1G07430	Name	HAI2-201	biotype	protein_coding	tag	Ensembl_canonical	transcript_id	AT1G07430.1
At--1	At--transcript:AT1G07440.1	2286185	2287791	-	ID	transcript:AT1G07440.1	Parent	gene:AT1G07440	Name	AT1G07440-201	biotype	protein_coding	tag	Ensembl_canonical	transcript_id	AT1G07440.1
At--1	At--transcript:AT1G07450.1	2287926	2289336	-	ID	transcript:AT1G07450.1	Parent	gene:AT1G07450	Name	AT1G07450-201	biotype	protein_coding	tag	Ensembl_canonical	transcript_id	AT1G07450.1
At--1	At--transcript:AT1G07460.2	2289959	2290977	+	ID	transcript:AT1G07460.2	Parent	gene:AT1G07460	Name	AT1G07460-201	biotype	protein_coding	tag	Ensembl_canonical	transcript_id	AT1G07460.2
At--1	At--transcript:AT1G07470.2	2291369	2294558	+	ID	transcript:AT1G07470.2	Parent	gene:AT1G07470	Name	AT1G07470-201	biotype	protein_coding	tag	Ensembl_canonical	transcript_id	AT1G07470.2
At--1	At--transcript:AT1G07473.1	2294566	2295489	-	ID	transcript:AT1G07473.1	Parent	gene:AT1G07473	Name	AT1G07473-201	biotype	protein_coding	tag	Ensembl_canonical	transcript_id	AT1G07473.1
At--1	At--transcript:AT1G07476.1	2295553	2296497	+	ID	transcript:AT1G07476.1	Parent	gene:AT1G07476	Name	AT1G07476-201	biotype	protein_coding	tag	Ensembl_canonical	transcript_id	AT1G07476.1
At--1	At--transcript:AT1G07480.3	2296768	2299470	-	ID	transcript:AT1G07480.3	Parent	gene:AT1G07480	Name	AT1G07480-203	biotype	protein_coding	tag	Ensembl_canonical	transcript_id	AT1G07480.3
At--1	At--transcript:AT1G07485.1	2301375	2302121	+	ID	transcript:AT1G07485.1	Parent	gene:AT1G07485	Name	AT1G07485-201	biotype	protein_coding	tag	Ensembl_canonical	transcript_id	AT1G07485.1
At--1	At--transcript:AT1G07490.1	2301380	2302021	-	ID	transcript:AT1G07490.1	Parent	gene:AT1G07490	Name	RTFL3-201	biotype	protein_coding	tag	Ensembl_canonical	transcript_id	AT1G07490.1
At--1	At--transcript:AT1G07510.1	2304435	2312399	+	ID	transcript:AT1G07510.1	Parent	gene:AT1G07510	Name	ftsh10-201	biotype	protein_coding	tag	Ensembl_canonical	transcript_id	AT1G07510.1
At--1	At--transcript:AT1G07500.1	2304766	2305031	-	ID	transcript:AT1G07500.1	Parent	gene:AT1G07500	Name	AT1G07500-201	biotype	protein_coding	tag	Ensembl_canonical	transcript_id	AT1G07500.1
At--1	At--transcript:AT1G07520.3	2309536	2312385	-	ID	transcript:AT1G07520.3	Parent	gene:AT1G07520	Name	AT1G07520-202	biotype	protein_coding	tag	Ensembl_canonical	transcript_id	AT1G07520.3
At--1	At--transcript:AT1G07530.1	2313581	2316507	-	ID	transcript:AT1G07530.1	Parent	gene:AT1G07530	Name	SCL14-201	biotype	protein_coding	tag	Ensembl_canonical	transcript_id	AT1G07530.1
At--1	At--transcript:AT1G07540.1	2318143	2321664	-	ID	transcript:AT1G07540.1	Parent	gene:AT1G07540	Name	TRFL2-201	biotype	protein_coding	tag	Ensembl_canonical	transcript_id	AT1G07540.1
At--1	At--transcript:AT1G07550.1	2322543	2326570	-	ID	transcript:AT1G07550.1	Parent	gene:AT1G07550	Name	AT1G07550-201	biotype	protein_coding	tag	Ensembl_canonical	transcript_id	AT1G07550.1
At--1	At--transcript:AT1G07560.1	2327315	2331148	+	ID	transcript:AT1G07560.1	Parent	gene:AT1G07560	Name	AT1G07560-201	biotype	protein_coding	tag	Ensembl_canonical	transcript_id	AT1G07560.1
At--1	At--transcript:AT1G07570.3	2331186	2333738	-	ID	transcript:AT1G07570.3	Parent	gene:AT1G07570	Name	APK1A-204	biotype	protein_coding	tag	Ensembl_canonical	transcript_id	AT1G07570.3
At--1	At--transcript:AT1G07590.1	2336477	2339391	-	ID	transcript:AT1G07590.1	Parent	gene:AT1G07590	Name	AT1G07590-201	biotype	protein_coding	tag	Ensembl_canonical	transcript_id	AT1G07590.1
At--1	At--transcript:AT1G07600.1	2338904	2339321	-	ID	transcript:AT1G07600.1	Parent	gene:AT1G07600	Name	MT1A-201	biotype	protein_coding	tag	Ensembl_canonical	transcript_id	AT1G07600.1
At--1	At--transcript:AT1G07610.1	2341447	2342148	+	ID	transcript:AT1G07610.1	Parent	gene:AT1G07610	Name	MT1C-201	biotype	protein_coding	tag	Ensembl_canonical	transcript_id	AT1G07610.1
At--1	At--transcript:AT1G07615.1	2342198	2344314	-	ID	transcript:AT1G07615.1	Parent	gene:AT1G07615	Name	AT1G07615-201	biotype	protein_coding	tag	Ensembl_canonical	transcript_id	AT1G07615.1
At--1	At--transcript:AT1G07620.2	2344390	2346866	-	ID	transcript:AT1G07620.2	Parent	gene:AT1G07620	Name	ATOBGM-203	biotype	protein_coding	tag	Ensembl_canonical	transcript_id	AT1G07620.2
At--1	At--transcript:AT1G07630.1	2348915	2351799	+	ID	transcript:AT1G07630.1	Parent	gene:AT1G07630	Name	PLL5-201	biotype	protein_coding	tag	Ensembl_canonical	transcript_id	AT1G07630.1
At--1	At--transcript:AT1G07640.3	2353031	2356413	-	ID	transcript:AT1G07640.3	Parent	gene:AT1G07640	Name	OBP2-202	biotype	protein_coding	tag	Ensembl_canonical	transcript_id	AT1G07640.3
At--1	At--transcript:AT1G07650.2	2359565	2366609	-	ID	transcript:AT1G07650.2	Parent	gene:AT1G07650	Name	AT1G07650-203	biotype	protein_coding	tag	Ensembl_canonical	transcript_id	AT1G07650.2
At--1	At--transcript:AT1G07645.1	2367437	2368436	-	ID	transcript:AT1G07645.1	Parent	gene:AT1G07645	Name	DSI-1VOC-201	biotype	protein_coding	tag	Ensembl_canonical	transcript_id	AT1G07645.1
At--1	At--transcript:AT1G07660.1	2368833	2369735	+	ID	transcript:AT1G07660.1	Parent	gene:AT1G07660	Name	AT1G07660-201	biotype	protein_coding	tag	Ensembl_canonical	transcript_id	AT1G07660.1
At--1	At--transcript:AT1G07670.1	2370020	2374607	-	ID	transcript:AT1G07670.1	Parent	gene:AT1G07670	Name	ECA4-201	biotype	protein_coding	tag	transcript:AT1G07670.1-NA	transcript_id	AT1G07670.1
At--1	At--transcript:AT1G07680.1	2376012	2377186	+	ID	transcript:AT1G07680.1	Parent	gene:AT1G07680	Name	AT1G07680-201	biotype	protein_coding	tag	Ensembl_canonical	transcript_id	AT1G07680.1
At--1	At--transcript:AT1G07690.2	2377976	2379207	+	ID	transcript:AT1G07690.2	Parent	gene:AT1G07690	Name	AT1G07690-202	biotype	protein_coding	tag	Ensembl_canonical	transcript_id	AT1G07690.2
At--1	At--transcript:AT1G07700.3	2379647	2381362	+	ID	transcript:AT1G07700.3	Parent	gene:AT1G07700	Name	AT1G07700-204	biotype	protein_coding	tag	Ensembl_canonical	transcript_id	AT1G07700.3
At--1	At--transcript:AT1G07705.2	2381555	2386157	+	ID	transcript:AT1G07705.2	Parent	gene:AT1G07705	Name	AT1G07705-201	biotype	protein_coding	tag	Ensembl_canonical	transcript_id	AT1G07705.2
At--1	At--transcript:AT1G07710.1	2386164	2388350	-	ID	transcript:AT1G07710.1	Parent	gene:AT1G07710	Name	AT1G07710-201	biotype	protein_coding	tag	Ensembl_canonical	transcript_id	AT1G07710.1
At--1	At--transcript:AT1G07720.2	2390531	2392628	-	ID	transcript:AT1G07720.2	Parent	gene:AT1G07720	Name	KCS3-201	biotype	protein_coding	tag	Ensembl_canonical	transcript_id	AT1G07720.2
At--1	At--transcript:AT1G07725.1	2394801	2397272	-	ID	transcript:AT1G07725.1	Parent	gene:AT1G07725	Name	EXO70H6-201	biotype	protein_coding	tag	Ensembl_canonical	transcript_id	AT1G07725.1
At--1	At--transcript:AT1G07740.1	2397442	2400508	-	ID	transcript:AT1G07740.1	Parent	gene:AT1G07740	Name	AT1G07740-201	biotype	protein_coding	tag	Ensembl_canonical	transcript_id	AT1G07740.1
At--1	At--transcript:AT1G07730.2	2397527	2398696	-	ID	transcript:AT1G07730.2	Parent	gene:AT1G07730	Name	AT1G07730-201	biotype	protein_coding	tag	Ensembl_canonical	transcript_id	AT1G07730.2
At--1	At--transcript:AT1G07745.1	2400609	2402942	-	ID	transcript:AT1G07745.1	Parent	gene:AT1G07745	Name	RAD51D-205	biotype	protein_coding	tag	Ensembl_canonical	transcript_id	AT1G07745.1
At--1	At--transcript:AT1G07747.1	2403558	2403845	+	ID	transcript:AT1G07747.1	Parent	gene:AT1G07747	Name	AT1G07747-201	biotype	protein_coding	tag	Ensembl_canonical	transcript_id	AT1G07747.1
At--1	At--transcript:AT1G07750.1	2403992	2406049	-	ID	transcript:AT1G07750.1	Parent	gene:AT1G07750	Name	AT1G07750-201	biotype	protein_coding	tag	Ensembl_canonical	transcript_id	AT1G07750.1
At--1	At--transcript:AT1G07770.1	2407411	2409791	-	ID	transcript:AT1G07770.1	Parent	gene:AT1G07770	Name	RPS15A-201	biotype	protein_coding	tag	Ensembl_canonical	transcript_id	AT1G07770.1
At--1	At--transcript:AT1G07780.5	2409865	2412677	-	ID	transcript:AT1G07780.5	Parent	gene:AT1G07780	Name	PAI1-201	biotype	protein_coding	tag	transcript:AT1G07780.5-NA	transcript_id	AT1G07780.5
At--1	At--transcript:AT1G07790.1	2412938	2413790	+	ID	transcript:AT1G07790.1	Parent	gene:AT1G07790	Name	HTB1-201	biotype	protein_coding	tag	Ensembl_canonical	transcript_id	AT1G07790.1
At--1	At--transcript:AT1G07795.1	2414143	2414967	+	ID	transcript:AT1G07795.1	Parent	gene:AT1G07795	Name	AT1G07795-201	biotype	protein_coding	tag	Ensembl_canonical	transcript_id	AT1G07795.1
At--1	At--transcript:AT1G07810.1	2416178	2420829	+	ID	transcript:AT1G07810.1	Parent	gene:AT1G07810	Name	ECA1-201	biotype	protein_coding	tag	Ensembl_canonical	transcript_id	AT1G07810.1
At--1	At--transcript:AT1G07820.1	2421089	2422066	-	ID	transcript:AT1G07820.1	Parent	gene:AT1G07820	Name	AT1G07820-201	biotype	protein_coding	tag	Ensembl_canonical	transcript_id	AT1G07820.1
At--1	At--transcript:AT1G07830.1	2422126	2423803	+	ID	transcript:AT1G07830.1	Parent	gene:AT1G07830	Name	AT1G07830-201	biotype	protein_coding	tag	Ensembl_canonical	transcript_id	AT1G07830.1
At--1	At--transcript:AT1G07840.1	2424045	2426728	+	ID	transcript:AT1G07840.1	Parent	gene:AT1G07840	Name	AT1G07840-201	biotype	protein_coding	tag	transcript:AT1G07840.1-NA	transcript_id	AT1G07840.1
At--1	At--transcript:AT1G07850.1	2426705	2429225	+	ID	transcript:AT1G07850.1	Parent	gene:AT1G07850	Name	AT1G07850-201	biotype	protein_coding	tag	Ensembl_canonical	transcript_id	AT1G07850.1
At--1	At--transcript:AT1G07870.2	2428773	2432057	-	ID	transcript:AT1G07870.2	Parent	gene:AT1G07870	Name	AT1G07870-201	biotype	protein_coding	tag	Ensembl_canonical	transcript_id	AT1G07870.2
At--1	At--transcript:AT1G07860.1	2428911	2429431	-	ID	transcript:AT1G07860.1	Parent	gene:AT1G07860	Name	AT1G07860-201	biotype	protein_coding	tag	Ensembl_canonical	transcript_id	AT1G07860.1
At--1	At--transcript:AT1G07880.2	2433896	2435858	-	ID	transcript:AT1G07880.2	Parent	gene:AT1G07880	Name	ATMPK13-202	biotype	protein_coding	tag	Ensembl_canonical	transcript_id	AT1G07880.2
At--1	At--transcript:AT1G07885.2	2435858	2436861	-	ID	transcript:AT1G07885.2	Parent	gene:AT1G07885	Name	AT1G07885-201	biotype	protein_coding	tag	transcript:AT1G07885.2-NA	transcript_id	AT1G07885.2
At--1	At--transcript:AT1G07890.1	2437281	2439665	+	ID	transcript:AT1G07890.1	Parent	gene:AT1G07890	Name	APX1-201	biotype	protein_coding	tag	transcript:AT1G07890.1-NA	transcript_id	AT1G07890.1
At--1	At--transcript:AT1G07900.1	2442570	2443746	+	ID	transcript:AT1G07900.1	Parent	gene:AT1G07900	Name	LBD1-201	biotype	protein_coding	tag	Ensembl_canonical	transcript_id	AT1G07900.1
At--1	At--transcript:AT1G07902.1	2443918	2445140	+	ID	transcript:AT1G07902.1	Parent	gene:AT1G07902	Name	AT1G07902-201	biotype	protein_coding	tag	Ensembl_canonical	transcript_id	AT1G07902.1
At--1	At--transcript:AT1G07901.1	2443971	2444123	-	ID	transcript:AT1G07901.1	Parent	gene:AT1G07901	Name	AT1G07901-201	biotype	protein_coding	tag	Ensembl_canonical	transcript_id	AT1G07901.1
At--1	At--transcript:AT1G07910.2	2446036	2454645	+	ID	transcript:AT1G07910.2	Parent	gene:AT1G07910	Name	RNL-202	biotype	protein_coding	tag	Ensembl_canonical	transcript_id	AT1G07910.2
At--1	At--transcript:AT1G07920.1	2454771	2457321	+	ID	transcript:AT1G07920.1	Parent	gene:AT1G07920	Name	AT1G07920-201	biotype	protein_coding	tag	Ensembl_canonical	transcript_id	AT1G07920.1
At--1	At--transcript:AT1G07930.1	2458184	2460817	+	ID	transcript:AT1G07930.1	Parent	gene:AT1G07930	Name	AT1G07930-201	biotype	protein_coding	tag	Ensembl_canonical	transcript_id	AT1G07930.1
At--1	At--transcript:AT1G07940.3	2462949	2465494	-	ID	transcript:AT1G07940.3	Parent	gene:AT1G07940	Name	AT1G07940-201	biotype	protein_coding	tag	Ensembl_canonical	transcript_id	AT1G07940.3
At--1	At--transcript:AT1G07950.2	2465729	2467165	-	ID	transcript:AT1G07950.2	Parent	gene:AT1G07950	Name	MED22B-202	biotype	protein_coding	tag	Ensembl_canonical	transcript_id	AT1G07950.2
At--1	At--transcript:AT1G07960.3	2467145	2469316	+	ID	transcript:AT1G07960.3	Parent	gene:AT1G07960	Name	PDIL5-1-201	biotype	protein_coding	tag	transcript:AT1G07960.3-NA	transcript_id	AT1G07960.3
At--1	At--transcript:AT1G07970.1	2469218	2472806	-	ID	transcript:AT1G07970.1	Parent	gene:AT1G07970	Name	AT1G07970-201	biotype	protein_coding	tag	Ensembl_canonical	transcript_id	AT1G07970.1
At--1	At--transcript:AT1G07980.1	2473165	2475128	-	ID	transcript:AT1G07980.1	Parent	gene:AT1G07980	Name	NF-YC10-202	biotype	protein_coding	tag	Ensembl_canonical	transcript_id	AT1G07980.1
At--1	At--transcript:AT1G07985.1	2475226	2476167	+	ID	transcript:AT1G07985.1	Parent	gene:AT1G07985	Name	AT1G07985-201	biotype	protein_coding	tag	Ensembl_canonical	transcript_id	AT1G07985.1
At--1	At--transcript:AT1G07990.1	2476953	2483196	+	ID	transcript:AT1G07990.1	Parent	gene:AT1G07990	Name	AT1G07990-201	biotype	protein_coding	tag	Ensembl_canonical	transcript_id	AT1G07990.1
At--1	At--transcript:AT1G08000.2	2483240	2484910	-	ID	transcript:AT1G08000.2	Parent	gene:AT1G08000	Name	GATA10-201	biotype	protein_coding	tag	transcript:AT1G08000.2-NA	transcript_id	AT1G08000.2
At--1	At--transcript:AT1G08005.1	2485281	2485724	+	ID	transcript:AT1G08005.1	Parent	gene:AT1G08005	Name	AT1G08005-201	biotype	protein_coding	tag	Ensembl_canonical	transcript_id	AT1G08005.1
At--1	At--transcript:AT1G08010.1	2485848	2488085	-	ID	transcript:AT1G08010.1	Parent	gene:AT1G08010	Name	GATA11-201	biotype	protein_coding	tag	Ensembl_canonical	transcript_id	AT1G08010.1
At--1	At--transcript:AT1G08030.1	2489409	2493327	-	ID	transcript:AT1G08030.1	Parent	gene:AT1G08030	Name	TPST-201	biotype	protein_coding	tag	Ensembl_canonical	transcript_id	AT1G08030.1
At--1	At--transcript:AT1G08035.1	2494402	2495257	+	ID	transcript:AT1G08035.1	Parent	gene:AT1G08035	Name	AT1G08035-201	biotype	protein_coding	tag	Ensembl_canonical	transcript_id	AT1G08035.1
At--1	At--transcript:AT1G08040.1	2495309	2498764	-	ID	transcript:AT1G08040.1	Parent	gene:AT1G08040	Name	AT1G08040-201	biotype	protein_coding	tag	Ensembl_canonical	transcript_id	AT1G08040.1
At--1	At--transcript:AT1G08050.1	2498794	2501581	-	ID	transcript:AT1G08050.1	Parent	gene:AT1G08050	Name	AT1G08050-201	biotype	protein_coding	tag	Ensembl_canonical	transcript_id	AT1G08050.1
At--1	At--transcript:AT1G08060.3	2501742	2511084	-	ID	transcript:AT1G08060.3	Parent	gene:AT1G08060	Name	MOM-203	biotype	protein_coding	tag	Ensembl_canonical	transcript_id	AT1G08060.3
At--1	At--transcript:AT1G08065.1	2511647	2513454	-	ID	transcript:AT1G08065.1	Parent	gene:AT1G08065	Name	ACA5-201	biotype	protein_coding	tag	Ensembl_canonical	transcript_id	AT1G08065.1
At--1	At--transcript:AT1G08070.1	2514150	2516620	-	ID	transcript:AT1G08070.1	Parent	gene:AT1G08070	Name	OTP82-202	biotype	protein_coding	tag	Ensembl_canonical	transcript_id	AT1G08070.1
At--1	At--transcript:AT1G08080.1	2516991	2518611	-	ID	transcript:AT1G08080.1	Parent	gene:AT1G08080	Name	ACA7-201	biotype	protein_coding	tag	Ensembl_canonical	transcript_id	AT1G08080.1
At--1	At--transcript:AT1G08090.1	2524023	2526322	+	ID	transcript:AT1G08090.1	Parent	gene:AT1G08090	Name	NRT2:1-201	biotype	protein_coding	tag	Ensembl_canonical	transcript_id	AT1G08090.1
At--1	At--transcript:AT1G08100.1	2527170	2529120	-	ID	transcript:AT1G08100.1	Parent	gene:AT1G08100	Name	NRT2.2-201	biotype	protein_coding	tag	Ensembl_canonical	transcript_id	AT1G08100.1
At--1	At--transcript:AT1G08110.4	2535363	2537932	+	ID	transcript:AT1G08110.4	Parent	gene:AT1G08110	Name	AT1G08110-204	biotype	protein_coding	tag	Ensembl_canonical	transcript_id	AT1G08110.4
At--1	At--transcript:AT1G08120.1	2538615	2539661	+	ID	transcript:AT1G08120.1	Parent	gene:AT1G08120	Name	AT1G08120-201	biotype	protein_coding	tag	Ensembl_canonical	transcript_id	AT1G08120.1
At--1	At--transcript:AT1G08125.2	2539614	2542334	-	ID	transcript:AT1G08125.2	Parent	gene:AT1G08125	Name	AT1G08125-201	biotype	protein_coding	tag	Ensembl_canonical	transcript_id	AT1G08125.2
At--1	At--transcript:AT1G08130.1	2542663	2547946	-	ID	transcript:AT1G08130.1	Parent	gene:AT1G08130	Name	LIG1-201	biotype	protein_coding	tag	Ensembl_canonical	transcript_id	AT1G08130.1
At--1	At--transcript:AT1G08135.1	2548496	2551544	-	ID	transcript:AT1G08135.1	Parent	gene:AT1G08135	Name	CHX6B-201	biotype	protein_coding	tag	Ensembl_canonical	transcript_id	AT1G08135.1
At--1	At--transcript:AT1G08140.1	2551935	2555229	-	ID	transcript:AT1G08140.1	Parent	gene:AT1G08140	Name	CHX6A-201	biotype	protein_coding	tag	Ensembl_canonical	transcript_id	AT1G08140.1
At--1	At--transcript:AT1G08150.1	2556191	2559228	-	ID	transcript:AT1G08150.1	Parent	gene:AT1G08150	Name	ATCHX5-201	biotype	protein_coding	tag	Ensembl_canonical	transcript_id	AT1G08150.1
At--1	At--transcript:AT1G08160.1	2559413	2560432	-	ID	transcript:AT1G08160.1	Parent	gene:AT1G08160	Name	AT1G08160-201	biotype	protein_coding	tag	Ensembl_canonical	transcript_id	AT1G08160.1
At--1	At--transcript:AT1G08165.1	2561449	2562316	-	ID	transcript:AT1G08165.1	Parent	gene:AT1G08165	Name	AT1G08165-201	biotype	protein_coding	tag	Ensembl_canonical	transcript_id	AT1G08165.1
At--1	At--transcript:AT1G08170.1	2562769	2563706	-	ID	transcript:AT1G08170.1	Parent	gene:AT1G08170	Name	AT1G08170-201	biotype	protein_coding	tag	Ensembl_canonical	transcript_id	AT1G08170.1
At--1	At--transcript:AT1G08180.1	2564361	2565318	-	ID	transcript:AT1G08180.1	Parent	gene:AT1G08180	Name	AT1G08180-201	biotype	protein_coding	tag	Ensembl_canonical	transcript_id	AT1G08180.1
At--1	At--transcript:AT1G08190.1	2567420	2573448	+	ID	transcript:AT1G08190.1	Parent	gene:AT1G08190	Name	VPS41-201	biotype	protein_coding	tag	Ensembl_canonical	transcript_id	AT1G08190.1
At--1	At--transcript:AT1G08200.1	2573818	2576844	-	ID	transcript:AT1G08200.1	Parent	gene:AT1G08200	Name	AXS2-201	biotype	protein_coding	tag	Ensembl_canonical	transcript_id	AT1G08200.1
At--1	At--transcript:AT1G08210.3	2577020	2580754	-	ID	transcript:AT1G08210.3	Parent	gene:AT1G08210	Name	AT1G08210-204	biotype	protein_coding	tag	Ensembl_canonical	transcript_id	AT1G08210.3
At--1	At--transcript:AT1G08220.1	2581022	2583390	-	ID	transcript:AT1G08220.1	Parent	gene:AT1G08220	Name	AT1G08220-201	biotype	protein_coding	tag	Ensembl_canonical	transcript_id	AT1G08220.1
At--1	At--transcript:AT1G08230.2	2583644	2586969	-	ID	transcript:AT1G08230.2	Parent	gene:AT1G08230	Name	AT1G08230-203	biotype	protein_coding	tag	Ensembl_canonical	transcript_id	AT1G08230.2
At--1	At--transcript:AT1G08250.1	2588776	2590609	-	ID	transcript:AT1G08250.1	Parent	gene:AT1G08250	Name	ADT6-201	biotype	protein_coding	tag	Ensembl_canonical	transcript_id	AT1G08250.1
At--1	At--transcript:AT1G08260.1	2588854	2606892	+	ID	transcript:AT1G08260.1	Parent	gene:AT1G08260	Name	TIL1-202	biotype	protein_coding	tag	Ensembl_canonical	transcript_id	AT1G08260.1
At--1	At--transcript:AT1G08270.2	2606269	2607507	-	ID	transcript:AT1G08270.2	Parent	gene:AT1G08270	Name	AT1G08270-201	biotype	protein_coding	tag	Ensembl_canonical	transcript_id	AT1G08270.2
At--1	At--transcript:AT1G08280.1	2607877	2609971	+	ID	transcript:AT1G08280.1	Parent	gene:AT1G08280	Name	AT1G08280-201	biotype	protein_coding	tag	Ensembl_canonical	transcript_id	AT1G08280.1
At--1	At--transcript:AT1G08290.1	2609996	2613377	-	ID	transcript:AT1G08290.1	Parent	gene:AT1G08290	Name	WIP3-201	biotype	protein_coding	tag	Ensembl_canonical	transcript_id	AT1G08290.1
At--1	At--transcript:AT1G08300.1	2614774	2618823	+	ID	transcript:AT1G08300.1	Parent	gene:AT1G08300	Name	NVL-201	biotype	protein_coding	tag	Ensembl_canonical	transcript_id	AT1G08300.1
At--1	At--transcript:AT1G08310.2	2618647	2620452	+	ID	transcript:AT1G08310.2	Parent	gene:AT1G08310	Name	AT1G08310-203	biotype	protein_coding	tag	Ensembl_canonical	transcript_id	AT1G08310.2
At--1	At--transcript:AT1G08315.1	2620335	2621545	-	ID	transcript:AT1G08315.1	Parent	gene:AT1G08315	Name	AT1G08315-201	biotype	protein_coding	tag	Ensembl_canonical	transcript_id	AT1G08315.1
At--1	At--transcript:AT1G08320.4	2621860	2628594	-	ID	transcript:AT1G08320.4	Parent	gene:AT1G08320	Name	TGA9-202	biotype	protein_coding	tag	Ensembl_canonical	transcript_id	AT1G08320.4
At--1	At--transcript:AT1G08340.1	2630891	2632871	+	ID	transcript:AT1G08340.1	Parent	gene:AT1G08340	Name	AT1G08340-201	biotype	protein_coding	tag	Ensembl_canonical	transcript_id	AT1G08340.1
At--1	At--transcript:AT1G08350.2	2632810	2635852	-	ID	transcript:AT1G08350.2	Parent	gene:AT1G08350	Name	AT1G08350-202	biotype	protein_coding	tag	Ensembl_canonical	transcript_id	AT1G08350.2
At--1	At--transcript:AT1G08360.1	2635939	2638004	+	ID	transcript:AT1G08360.1	Parent	gene:AT1G08360	Name	AT1G08360-201	biotype	protein_coding	tag	Ensembl_canonical	transcript_id	AT1G08360.1
At--1	At--transcript:AT1G08370.1	2638037	2640663	+	ID	transcript:AT1G08370.1	Parent	gene:AT1G08370	Name	DCP1-201	biotype	protein_coding	tag	Ensembl_canonical	transcript_id	AT1G08370.1
At--1	At--transcript:AT1G08380.1	2640803	2641934	-	ID	transcript:AT1G08380.1	Parent	gene:AT1G08380	Name	PSAO-201	biotype	protein_coding	tag	Ensembl_canonical	transcript_id	AT1G08380.1
At--1	At--transcript:AT1G08390.1	2642072	2643285	+	ID	transcript:AT1G08390.1	Parent	gene:AT1G08390	Name	AT1G08390-201	biotype	protein_coding	tag	Ensembl_canonical	transcript_id	AT1G08390.1
At--1	At--transcript:AT1G08400.1	2643019	2646048	-	ID	transcript:AT1G08400.1	Parent	gene:AT1G08400	Name	AT1G08400-201	biotype	protein_coding	tag	Ensembl_canonical	transcript_id	AT1G08400.1
At--1	At--transcript:AT1G08410.1	2646144	2649440	+	ID	transcript:AT1G08410.1	Parent	gene:AT1G08410	Name	AT1G08410-201	biotype	protein_coding	tag	Ensembl_canonical	transcript_id	AT1G08410.1
At--1	At--transcript:AT1G08420.1	2649459	2657110	+	ID	transcript:AT1G08420.1	Parent	gene:AT1G08420	Name	BSL2-201	biotype	protein_coding	tag	Ensembl_canonical	transcript_id	AT1G08420.1
At--1	At--transcript:AT1G08430.1	2658602	2661310	+	ID	transcript:AT1G08430.1	Parent	gene:AT1G08430	Name	ALMT1-201	biotype	protein_coding	tag	Ensembl_canonical	transcript_id	AT1G08430.1
At--1	At--transcript:AT1G08440.1	2662967	2665584	+	ID	transcript:AT1G08440.1	Parent	gene:AT1G08440	Name	AT1G08440-201	biotype	protein_coding	tag	Ensembl_canonical	transcript_id	AT1G08440.1
At--1	At--transcript:AT1G08450.1	2667825	2671957	-	ID	transcript:AT1G08450.1	Parent	gene:AT1G08450	Name	CRT3-202	biotype	protein_coding	tag	Ensembl_canonical	transcript_id	AT1G08450.1
At--1	At--transcript:AT1G08460.1	2672198	2674721	+	ID	transcript:AT1G08460.1	Parent	gene:AT1G08460	Name	HDA08-202	biotype	protein_coding	tag	Ensembl_canonical	transcript_id	AT1G08460.1
At--1	At--transcript:AT1G08465.1	2675813	2679824	+	ID	transcript:AT1G08465.1	Parent	gene:AT1G08465	Name	YAB2-201	biotype	protein_coding	tag	Ensembl_canonical	transcript_id	AT1G08465.1
At--1	At--transcript:AT1G08470.1	2682058	2684171	-	ID	transcript:AT1G08470.1	Parent	gene:AT1G08470	Name	SSL3-201	biotype	protein_coding	tag	Ensembl_canonical	transcript_id	AT1G08470.1
At--1	At--transcript:AT1G08480.1	2684176	2685702	+	ID	transcript:AT1G08480.1	Parent	gene:AT1G08480	Name	SDH6-201	biotype	protein_coding	tag	Ensembl_canonical	transcript_id	AT1G08480.1
At--1	At--transcript:AT1G08490.1	2685659	2688658	-	ID	transcript:AT1G08490.1	Parent	gene:AT1G08490	Name	CPNIFS-201	biotype	protein_coding	tag	Ensembl_canonical	transcript_id	AT1G08490.1
At--1	At--transcript:AT1G08500.1	2688880	2690250	+	ID	transcript:AT1G08500.1	Parent	gene:AT1G08500	Name	ENODL18-201	biotype	protein_coding	tag	Ensembl_canonical	transcript_id	AT1G08500.1
At--1	At--transcript:AT1G08510.1	2691062	2694547	-	ID	transcript:AT1G08510.1	Parent	gene:AT1G08510	Name	FATB-201	biotype	protein_coding	tag	Ensembl_canonical	transcript_id	AT1G08510.1
At--1	At--transcript:AT1G08520.1	2696381	2701022	+	ID	transcript:AT1G08520.1	Parent	gene:AT1G08520	Name	ALB1-201	biotype	protein_coding	tag	Ensembl_canonical	transcript_id	AT1G08520.1
At--1	At--transcript:AT1G08530.1	2700981	2703162	+	ID	transcript:AT1G08530.1	Parent	gene:AT1G08530	Name	AT1G08530-201	biotype	protein_coding	tag	Ensembl_canonical	transcript_id	AT1G08530.1
At--1	At--transcript:AT1G08540.1	2703295	2706860	+	ID	transcript:AT1G08540.1	Parent	gene:AT1G08540	Name	SIG2-201	biotype	protein_coding	tag	Ensembl_canonical	transcript_id	AT1G08540.1
At--1	At--transcript:AT1G08550.3	2706868	2709988	+	ID	transcript:AT1G08550.3	Parent	gene:AT1G08550	Name	NPQ1-202	biotype	protein_coding	tag	Ensembl_canonical	transcript_id	AT1G08550.3
At--1	At--transcript:AT1G08560.1	2709525	2711000	-	ID	transcript:AT1G08560.1	Parent	gene:AT1G08560	Name	SYP111-201	biotype	protein_coding	tag	Ensembl_canonical	transcript_id	AT1G08560.1
At--1	At--transcript:AT1G08570.1	2712694	2714833	+	ID	transcript:AT1G08570.1	Parent	gene:AT1G08570	Name	ACHT4-201	biotype	protein_coding	tag	Ensembl_canonical	transcript_id	AT1G08570.1
At--1	At--transcript:AT1G08580.1	2714994	2716532	-	ID	transcript:AT1G08580.1	Parent	gene:AT1G08580	Name	AT1G08580-201	biotype	protein_coding	tag	Ensembl_canonical	transcript_id	AT1G08580.1
At--1	At--transcript:AT1G08590.1	2718538	2722280	+	ID	transcript:AT1G08590.1	Parent	gene:AT1G08590	Name	AT1G08590-201	biotype	protein_coding	tag	Ensembl_canonical	transcript_id	AT1G08590.1
At--1	At--transcript:AT1G08600.3	2723677	2733613	+	ID	transcript:AT1G08600.3	Parent	gene:AT1G08600	Name	ATRX-201	biotype	protein_coding	tag	Ensembl_canonical	transcript_id	AT1G08600.3
At--1	At--transcript:AT1G08610.1	2733596	2735819	-	ID	transcript:AT1G08610.1	Parent	gene:AT1G08610	Name	AT1G08610-201	biotype	protein_coding	tag	Ensembl_canonical	transcript_id	AT1G08610.1
At--1	At--transcript:AT1G08620.3	2736836	2743724	+	ID	transcript:AT1G08620.3	Parent	gene:AT1G08620	Name	PKDM7D-202	biotype	protein_coding	tag	Ensembl_canonical	transcript_id	AT1G08620.3
At--1	At--transcript:AT1G08630.4	2743761	2746526	-	ID	transcript:AT1G08630.4	Parent	gene:AT1G08630	Name	THA1-201	biotype	protein_coding	tag	transcript:AT1G08630.4-NA	transcript_id	AT1G08630.4
At--1	At--transcript:AT1G08640.1	2748361	2751620	-	ID	transcript:AT1G08640.1	Parent	gene:AT1G08640	Name	CJD1-201	biotype	protein_coding	tag	Ensembl_canonical	transcript_id	AT1G08640.1
At--1	At--transcript:AT1G08645.1	2751813	2752595	-	ID	transcript:AT1G08645.1	Parent	gene:AT1G08645	Name	AT1G08645-201	biotype	protein_coding	tag	Ensembl_canonical	transcript_id	AT1G08645.1
At--1	At--transcript:AT1G08650.1	2752124	2753809	+	ID	transcript:AT1G08650.1	Parent	gene:AT1G08650	Name	PPCK1-201	biotype	protein_coding	tag	Ensembl_canonical	transcript_id	AT1G08650.1
At--1	At--transcript:AT1G08660.1	2756904	2759889	-	ID	transcript:AT1G08660.1	Parent	gene:AT1G08660	Name	MGP2-202	biotype	protein_coding	tag	Ensembl_canonical	transcript_id	AT1G08660.1
At--1	At--transcript:AT1G08670.1	2760183	2761599	-	ID	transcript:AT1G08670.1	Parent	gene:AT1G08670	Name	AT1G08670-201	biotype	protein_coding	tag	Ensembl_canonical	transcript_id	AT1G08670.1
At--1	At--transcript:AT1G08680.4	2762584	2768598	+	ID	transcript:AT1G08680.4	Parent	gene:AT1G08680	Name	ZIGA4-201	biotype	protein_coding	tag	Ensembl_canonical	transcript_id	AT1G08680.4
At--1	At--transcript:AT1G08695.1	2768965	2769508	-	ID	transcript:AT1G08695.1	Parent	gene:AT1G08695	Name	SCRL3-201	biotype	protein_coding	tag	Ensembl_canonical	transcript_id	AT1G08695.1
At--1	At--transcript:AT1G08700.1	2769615	2771477	-	ID	transcript:AT1G08700.1	Parent	gene:AT1G08700	Name	PS1-201	biotype	protein_coding	tag	Ensembl_canonical	transcript_id	AT1G08700.1
At--1	At--transcript:AT1G08710.2	2771620	2773531	+	ID	transcript:AT1G08710.2	Parent	gene:AT1G08710	Name	AT1G08710-202	biotype	protein_coding	tag	Ensembl_canonical	transcript_id	AT1G08710.2
At--1	At--transcript:AT1G08720.1	2773941	2779308	+	ID	transcript:AT1G08720.1	Parent	gene:AT1G08720	Name	EDR1-202	biotype	protein_coding	tag	Ensembl_canonical	transcript_id	AT1G08720.1
At--1	At--transcript:AT1G08730.1	2779963	2788447	+	ID	transcript:AT1G08730.1	Parent	gene:AT1G08730	Name	XIC-202	biotype	protein_coding	tag	Ensembl_canonical	transcript_id	AT1G08730.1
At--1	At--transcript:AT1G08750.1	2801042	2804537	+	ID	transcript:AT1G08750.1	Parent	gene:AT1G08750	Name	AT1G08750-201	biotype	protein_coding	tag	transcript:AT1G08750.1-NA	transcript_id	AT1G08750.1
At--1	At--transcript:AT1G08760.1	2805044	2808623	+	ID	transcript:AT1G08760.1	Parent	gene:AT1G08760	Name	AT1G08760-201	biotype	protein_coding	tag	Ensembl_canonical	transcript_id	AT1G08760.1
At--1	At--transcript:AT1G08770.1	2808760	2809775	+	ID	transcript:AT1G08770.1	Parent	gene:AT1G08770	Name	PRA1.E-201	biotype	protein_coding	tag	Ensembl_canonical	transcript_id	AT1G08770.1
At--1	At--transcript:AT1G08780.1	2809778	2811313	-	ID	transcript:AT1G08780.1	Parent	gene:AT1G08780	Name	AIP3-201	biotype	protein_coding	tag	Ensembl_canonical	transcript_id	AT1G08780.1
At--1	At--transcript:AT1G08790.1	2811989	2812782	+	ID	transcript:AT1G08790.1	Parent	gene:AT1G08790	Name	AT1G08790-201	biotype	protein_coding	tag	Ensembl_canonical	transcript_id	AT1G08790.1
At--1	At--transcript:AT1G08800.1	2812818	2818071	-	ID	transcript:AT1G08800.1	Parent	gene:AT1G08800	Name	AT1G08800-201	biotype	protein_coding	tag	Ensembl_canonical	transcript_id	AT1G08800.1
At--1	At--transcript:AT1G08810.1	2819065	2820478	-	ID	transcript:AT1G08810.1	Parent	gene:AT1G08810	Name	MYB60-202	biotype	protein_coding	tag	Ensembl_canonical	transcript_id	AT1G08810.1
At--1	At--transcript:AT1G08820.2	2821354	2825481	-	ID	transcript:AT1G08820.2	Parent	gene:AT1G08820	Name	VAP27-2-204	biotype	protein_coding	tag	transcript:AT1G08820.2-NA	transcript_id	AT1G08820.2
At--1	At--transcript:AT1G08830.1	2827060	2829315	+	ID	transcript:AT1G08830.1	Parent	gene:AT1G08830	Name	CSD1-201	biotype	protein_coding	tag	Ensembl_canonical	transcript_id	AT1G08830.1
At--1	At--transcript:AT1G08840.3	2829579	2838851	-	ID	transcript:AT1G08840.3	Parent	gene:AT1G08840	Name	emb2411-202	biotype	protein_coding	tag	Ensembl_canonical	transcript_id	AT1G08840.3
At--1	At--transcript:AT1G08845.2	2838789	2840955	+	ID	transcript:AT1G08845.2	Parent	gene:AT1G08845	Name	AT1G08845-201	biotype	protein_coding	tag	Ensembl_canonical	transcript_id	AT1G08845.2
At--1	At--transcript:AT1G08860.1	2841969	2846350	+	ID	transcript:AT1G08860.1	Parent	gene:AT1G08860	Name	BON3-201	biotype	protein_coding	tag	Ensembl_canonical	transcript_id	AT1G08860.1
At--1	At--transcript:AT1G08880.1	2846894	2848100	-	ID	transcript:AT1G08880.1	Parent	gene:AT1G08880	Name	H2AXA-201	biotype	protein_coding	tag	Ensembl_canonical	transcript_id	AT1G08880.1
At--1	At--transcript:AT1G08890.1	2848149	2852270	+	ID	transcript:AT1G08890.1	Parent	gene:AT1G08890	Name	AT1G08890-201	biotype	protein_coding	tag	Ensembl_canonical	transcript_id	AT1G08890.1
At--1	At--transcript:AT1G08900.2	2852363	2855933	+	ID	transcript:AT1G08900.2	Parent	gene:AT1G08900	Name	AT1G08900-201	biotype	protein_coding	tag	Ensembl_canonical	transcript_id	AT1G08900.2
At--1	At--transcript:AT1G08910.1	2856162	2861170	+	ID	transcript:AT1G08910.1	Parent	gene:AT1G08910	Name	AT1G08910-201	biotype	protein_coding	tag	Ensembl_canonical	transcript_id	AT1G08910.1
At--1	At--transcript:AT1G08920.2	2867259	2870656	+	ID	transcript:AT1G08920.2	Parent	gene:AT1G08920	Name	ESL1-202	biotype	protein_coding	tag	Ensembl_canonical	transcript_id	AT1G08920.2
At--1	At--transcript:AT1G08930.1	2873300	2877261	+	ID	transcript:AT1G08930.1	Parent	gene:AT1G08930	Name	ERD6-201	biotype	protein_coding	tag	Ensembl_canonical	transcript_id	AT1G08930.1
At--1	At--transcript:AT1G08940.1	2877430	2879169	+	ID	transcript:AT1G08940.1	Parent	gene:AT1G08940	Name	AT1G08940-201	biotype	protein_coding	tag	Ensembl_canonical	transcript_id	AT1G08940.1
At--1	At--transcript:AT1G08960.1	2879506	2882234	+	ID	transcript:AT1G08960.1	Parent	gene:AT1G08960	Name	CAX11-201	biotype	protein_coding	tag	Ensembl_canonical	transcript_id	AT1G08960.1
At--1	At--transcript:AT1G08970.2	2882491	2884342	+	ID	transcript:AT1G08970.2	Parent	gene:AT1G08970	Name	NF-YC9-201	biotype	protein_coding	tag	transcript:AT1G08970.2-NA	transcript_id	AT1G08970.2
At--1	At--transcript:AT1G08980.1	2884351	2886621	+	ID	transcript:AT1G08980.1	Parent	gene:AT1G08980	Name	AMI1-201	biotype	protein_coding	tag	Ensembl_canonical	transcript_id	AT1G08980.1
At--1	At--transcript:AT1G08985.1	2887245	2887706	+	ID	transcript:AT1G08985.1	Parent	gene:AT1G08985	Name	AT1G08985-201	biotype	protein_coding	tag	Ensembl_canonical	transcript_id	AT1G08985.1
At--1	At--transcript:AT1G08990.1	2888427	2890965	+	ID	transcript:AT1G08990.1	Parent	gene:AT1G08990	Name	PGSIP5-201	biotype	protein_coding	tag	Ensembl_canonical	transcript_id	AT1G08990.1
At--1	At--transcript:AT1G09000.1	2891021	2895182	+	ID	transcript:AT1G09000.1	Parent	gene:AT1G09000	Name	NP1-202	biotype	protein_coding	tag	Ensembl_canonical	transcript_id	AT1G09000.1
At--1	At--transcript:AT1G09010.1	2895166	2899446	-	ID	transcript:AT1G09010.1	Parent	gene:AT1G09010	Name	AT1G09010-201	biotype	protein_coding	tag	Ensembl_canonical	transcript_id	AT1G09010.1
At--1	At--transcript:AT1G09020.1	2899776	2904862	-	ID	transcript:AT1G09020.1	Parent	gene:AT1G09020	Name	SNF4-201	biotype	protein_coding	tag	Ensembl_canonical	transcript_id	AT1G09020.1
At--1	At--transcript:AT1G09030.1	2908611	2909032	-	ID	transcript:AT1G09030.1	Parent	gene:AT1G09030	Name	NF-YB4-201	biotype	protein_coding	tag	Ensembl_canonical	transcript_id	AT1G09030.1
At--1	At--transcript:AT1G09040.1	2911250	2915406	+	ID	transcript:AT1G09040.1	Parent	gene:AT1G09040	Name	AT1G09040-201	biotype	protein_coding	tag	Ensembl_canonical	transcript_id	AT1G09040.1
At--1	At--transcript:AT1G09050.1	2916968	2921111	+	ID	transcript:AT1G09050.1	Parent	gene:AT1G09050	Name	AT1G09050-201	biotype	protein_coding	tag	Ensembl_canonical	transcript_id	AT1G09050.1
At--1	At--transcript:AT1G09060.3	2921064	2925325	-	ID	transcript:AT1G09060.3	Parent	gene:AT1G09060	Name	AT1G09060-201	biotype	protein_coding	tag	transcript:AT1G09060.3-NA	transcript_id	AT1G09060.3
At--1	At--transcript:AT1G09070.1	2927502	2929107	+	ID	transcript:AT1G09070.1	Parent	gene:AT1G09070	Name	SRC2-201	biotype	protein_coding	tag	Ensembl_canonical	transcript_id	AT1G09070.1
At--1	At--transcript:AT1G09080.1	2929217	2931841	-	ID	transcript:AT1G09080.1	Parent	gene:AT1G09080	Name	BIP3-201	biotype	protein_coding	tag	Ensembl_canonical	transcript_id	AT1G09080.1
At--1	At--transcript:AT1G09090.2	2932739	2936586	+	ID	transcript:AT1G09090.2	Parent	gene:AT1G09090	Name	RBOHB-202	biotype	protein_coding	tag	Ensembl_canonical	transcript_id	AT1G09090.2
At--1	At--transcript:AT1G09100.1	2936528	2939363	-	ID	transcript:AT1G09100.1	Parent	gene:AT1G09100	Name	RPT5B-201	biotype	protein_coding	tag	Ensembl_canonical	transcript_id	AT1G09100.1
At--1	At--transcript:AT1G09130.3	2939577	2942288	-	ID	transcript:AT1G09130.3	Parent	gene:AT1G09130	Name	AT1G09130-202	biotype	protein_coding	tag	Ensembl_canonical	transcript_id	AT1G09130.3
At--1	At--transcript:AT1G09140.1	2942538	2945976	-	ID	transcript:AT1G09140.1	Parent	gene:AT1G09140	Name	SR30-201	biotype	protein_coding	tag	Ensembl_canonical	transcript_id	AT1G09140.1
At--1	At--transcript:AT1G09150.1	2946030	2949159	+	ID	transcript:AT1G09150.1	Parent	gene:AT1G09150	Name	AT1G09150-201	biotype	protein_coding	tag	Ensembl_canonical	transcript_id	AT1G09150.1
At--1	At--transcript:AT1G09155.1	2949621	2950989	-	ID	transcript:AT1G09155.1	Parent	gene:AT1G09155	Name	PP2-B15-201	biotype	protein_coding	tag	Ensembl_canonical	transcript_id	AT1G09155.1
At--1	At--transcript:AT1G09157.1	2951635	2952490	-	ID	transcript:AT1G09157.1	Parent	gene:AT1G09157	Name	AT1G09157-201	biotype	protein_coding	tag	Ensembl_canonical	transcript_id	AT1G09157.1
At--1	At--transcript:AT1G09160.1	2952597	2955745	-	ID	transcript:AT1G09160.1	Parent	gene:AT1G09160	Name	AT1G09160-201	biotype	protein_coding	tag	Ensembl_canonical	transcript_id	AT1G09160.1
At--1	At--transcript:AT1G09170.5	2956282	2962546	-	ID	transcript:AT1G09170.5	Parent	gene:AT1G09170	Name	AT1G09170-204	biotype	protein_coding	tag	Ensembl_canonical	transcript_id	AT1G09170.5
At--1	At--transcript:AT1G09176.1	2964015	2964727	+	ID	transcript:AT1G09176.1	Parent	gene:AT1G09176	Name	AT1G09176-201	biotype	protein_coding	tag	Ensembl_canonical	transcript_id	AT1G09176.1
At--1	At--transcript:AT1G09180.1	2965023	2965972	+	ID	transcript:AT1G09180.1	Parent	gene:AT1G09180	Name	SARA1A-201	biotype	protein_coding	tag	Ensembl_canonical	transcript_id	AT1G09180.1
At--1	At--transcript:AT1G09190.1	2966120	2967733	-	ID	transcript:AT1G09190.1	Parent	gene:AT1G09190	Name	AT1G09190-201	biotype	protein_coding	tag	Ensembl_canonical	transcript_id	AT1G09190.1
At--1	At--transcript:AT1G09195.11	2967940	2971498	-	ID	transcript:AT1G09195.11	Parent	gene:AT1G09195	Name	AT1G09195-202	biotype	protein_coding	tag	transcript:AT1G09195.11-NA	transcript_id	AT1G09195.11
At--1	At--transcript:AT1G09200.1	2971571	2972334	-	ID	transcript:AT1G09200.1	Parent	gene:AT1G09200	Name	AT1G09200-201	biotype	protein_coding	tag	Ensembl_canonical	transcript_id	AT1G09200.1
At--1	At--transcript:AT1G09210.1	2972638	2977002	-	ID	transcript:AT1G09210.1	Parent	gene:AT1G09210	Name	CRT1b-201	biotype	protein_coding	tag	Ensembl_canonical	transcript_id	AT1G09210.1
At--1	At--transcript:AT1G09220.1	2977792	2979466	-	ID	transcript:AT1G09220.1	Parent	gene:AT1G09220	Name	AT1G09220-201	biotype	protein_coding	tag	Ensembl_canonical	transcript_id	AT1G09220.1
At--1	At--transcript:AT1G09230.1	2979511	2982713	-	ID	transcript:AT1G09230.1	Parent	gene:AT1G09230	Name	AT1G09230-202	biotype	protein_coding	tag	Ensembl_canonical	transcript_id	AT1G09230.1
At--1	At--transcript:AT1G09240.1	2984829	2986231	+	ID	transcript:AT1G09240.1	Parent	gene:AT1G09240	Name	NAS3-201	biotype	protein_coding	tag	Ensembl_canonical	transcript_id	AT1G09240.1
At--1	At--transcript:AT1G09245.1	2986874	2987393	-	ID	transcript:AT1G09245.1	Parent	gene:AT1G09245	Name	AT1G09245-201	biotype	protein_coding	tag	Ensembl_canonical	transcript_id	AT1G09245.1
At--1	At--transcript:AT1G09250.1	2989141	2990427	+	ID	transcript:AT1G09250.1	Parent	gene:AT1G09250	Name	AT1G09250-201	biotype	protein_coding	tag	Ensembl_canonical	transcript_id	AT1G09250.1
At--1	At--transcript:AT1G09260.1	2993381	2993820	+	ID	transcript:AT1G09260.1	Parent	gene:AT1G09260	Name	AT1G09260-201	biotype	protein_coding	tag	Ensembl_canonical	transcript_id	AT1G09260.1
At--1	At--transcript:AT1G09270.1	2994331	2998222	+	ID	transcript:AT1G09270.1	Parent	gene:AT1G09270	Name	IMPA-4-201	biotype	protein_coding	tag	Ensembl_canonical	transcript_id	AT1G09270.1
At--1	At--transcript:AT1G09280.1	2998100	3001362	-	ID	transcript:AT1G09280.1	Parent	gene:AT1G09280	Name	AT1G09280-201	biotype	protein_coding	tag	Ensembl_canonical	transcript_id	AT1G09280.1
At--1	At--transcript:AT1G09290.1	3001439	3003762	-	ID	transcript:AT1G09290.1	Parent	gene:AT1G09290	Name	AT1G09290-201	biotype	protein_coding	tag	Ensembl_canonical	transcript_id	AT1G09290.1
At--1	At--transcript:AT1G09300.1	3003763	3008381	+	ID	transcript:AT1G09300.1	Parent	gene:AT1G09300	Name	AT1G09300-202	biotype	protein_coding	tag	Ensembl_canonical	transcript_id	AT1G09300.1
At--1	At--transcript:AT1G09310.1	3008910	3009898	+	ID	transcript:AT1G09310.1	Parent	gene:AT1G09310	Name	AT1G09310-201	biotype	protein_coding	tag	Ensembl_canonical	transcript_id	AT1G09310.1
At--1	At--transcript:AT1G09320.1	3009890	3012407	-	ID	transcript:AT1G09320.1	Parent	gene:AT1G09320	Name	AT1G09320-201	biotype	protein_coding	tag	Ensembl_canonical	transcript_id	AT1G09320.1
At--1	At--transcript:AT1G09330.1	3012739	3015255	-	ID	transcript:AT1G09330.1	Parent	gene:AT1G09330	Name	AT1G09330-202	biotype	protein_coding	tag	Ensembl_canonical	transcript_id	AT1G09330.1
At--1	At--transcript:AT1G09340.2	3015237	3018338	+	ID	transcript:AT1G09340.2	Parent	gene:AT1G09340	Name	CRB-201	biotype	protein_coding	tag	Ensembl_canonical	transcript_id	AT1G09340.2
At--1	At--transcript:AT1G09350.1	3019639	3021443	+	ID	transcript:AT1G09350.1	Parent	gene:AT1G09350	Name	GolS3-201	biotype	protein_coding	tag	Ensembl_canonical	transcript_id	AT1G09350.1
At--1	At--transcript:AT1G09360.1	3021802	3022368	+	ID	transcript:AT1G09360.1	Parent	gene:AT1G09360	Name	AT1G09360-201	biotype	protein_coding	tag	Ensembl_canonical	transcript_id	AT1G09360.1
At--1	At--transcript:AT1G09370.1	3024877	3025539	+	ID	transcript:AT1G09370.1	Parent	gene:AT1G09370	Name	AT1G09370-201	biotype	protein_coding	tag	Ensembl_canonical	transcript_id	AT1G09370.1
At--1	At--transcript:AT1G09380.1	3026062	3029549	-	ID	transcript:AT1G09380.1	Parent	gene:AT1G09380	Name	UMAMIT25-201	biotype	protein_coding	tag	Ensembl_canonical	transcript_id	AT1G09380.1
At--1	At--transcript:AT1G09390.1	3031046	3033582	+	ID	transcript:AT1G09390.1	Parent	gene:AT1G09390	Name	AT1G09390-201	biotype	protein_coding	tag	Ensembl_canonical	transcript_id	AT1G09390.1
At--1	At--transcript:AT1G09400.1	3033512	3035036	-	ID	transcript:AT1G09400.1	Parent	gene:AT1G09400	Name	AT1G09400-201	biotype	protein_coding	tag	Ensembl_canonical	transcript_id	AT1G09400.1
At--1	At--transcript:AT1G09410.1	3035400	3037687	+	ID	transcript:AT1G09410.1	Parent	gene:AT1G09410	Name	AT1G09410-201	biotype	protein_coding	tag	Ensembl_canonical	transcript_id	AT1G09410.1
At--1	At--transcript:AT1G09415.1	3037754	3038408	-	ID	transcript:AT1G09415.1	Parent	gene:AT1G09415	Name	NIMIN-3-201	biotype	protein_coding	tag	Ensembl_canonical	transcript_id	AT1G09415.1
At--1	At--transcript:AT1G09420.2	3038469	3041873	-	ID	transcript:AT1G09420.2	Parent	gene:AT1G09420	Name	G6PD4-202	biotype	protein_coding	tag	Ensembl_canonical	transcript_id	AT1G09420.2
At--1	At--transcript:AT1G09430.1	3041996	3045541	+	ID	transcript:AT1G09430.1	Parent	gene:AT1G09430	Name	ACLA-3-201	biotype	protein_coding	tag	Ensembl_canonical	transcript_id	AT1G09430.1
At--1	At--transcript:AT1G09440.1	3045259	3047893	-	ID	transcript:AT1G09440.1	Parent	gene:AT1G09440	Name	AT1G09440-201	biotype	protein_coding	tag	transcript:AT1G09440.1-NA	transcript_id	AT1G09440.1
At--1	At--transcript:AT1G09450.1	3048966	3053163	+	ID	transcript:AT1G09450.1	Parent	gene:AT1G09450	Name	Haspin-201	biotype	protein_coding	tag	Ensembl_canonical	transcript_id	AT1G09450.1
At--1	At--transcript:AT1G09460.1	3053698	3055360	+	ID	transcript:AT1G09460.1	Parent	gene:AT1G09460	Name	AT1G09460-201	biotype	protein_coding	tag	Ensembl_canonical	transcript_id	AT1G09460.1
At--1	At--transcript:AT1G09470.1	3055231	3056997	-	ID	transcript:AT1G09470.1	Parent	gene:AT1G09470	Name	AT1G09470-201	biotype	protein_coding	tag	Ensembl_canonical	transcript_id	AT1G09470.1
At--1	At--transcript:AT1G09480.1	3057975	3060757	+	ID	transcript:AT1G09480.1	Parent	gene:AT1G09480	Name	AT1G09480-201	biotype	protein_coding	tag	Ensembl_canonical	transcript_id	AT1G09480.1
At--1	At--transcript:AT1G09483.1	3061170	3061743	-	ID	transcript:AT1G09483.1	Parent	gene:AT1G09483	Name	AT1G09483-201	biotype	protein_coding	tag	Ensembl_canonical	transcript_id	AT1G09483.1
At--1	At--transcript:AT1G09490.1	3063936	3065949	+	ID	transcript:AT1G09490.1	Parent	gene:AT1G09490	Name	AT1G09490-202	biotype	protein_coding	tag	Ensembl_canonical	transcript_id	AT1G09490.1
At--1	At--transcript:AT1G09500.1	3066674	3068790	+	ID	transcript:AT1G09500.1	Parent	gene:AT1G09500	Name	AT1G09500-201	biotype	protein_coding	tag	Ensembl_canonical	transcript_id	AT1G09500.1
At--1	At--transcript:AT1G09510.1	3069357	3070910	+	ID	transcript:AT1G09510.1	Parent	gene:AT1G09510	Name	AT1G09510-201	biotype	protein_coding	tag	Ensembl_canonical	transcript_id	AT1G09510.1
At--1	At--transcript:AT1G09520.1	3070915	3072074	-	ID	transcript:AT1G09520.1	Parent	gene:AT1G09520	Name	AT1G09520-201	biotype	protein_coding	tag	Ensembl_canonical	transcript_id	AT1G09520.1
At--1	At--transcript:AT1G09530.1	3075768	3079654	+	ID	transcript:AT1G09530.1	Parent	gene:AT1G09530	Name	PIF3-201	biotype	protein_coding	tag	transcript:AT1G09530.1-NA	transcript_id	AT1G09530.1
At--1	At--transcript:AT1G09540.1	3086101	3087914	+	ID	transcript:AT1G09540.1	Parent	gene:AT1G09540	Name	MYB61-201	biotype	protein_coding	tag	Ensembl_canonical	transcript_id	AT1G09540.1
At--1	At--transcript:AT1G09550.1	3089576	3092327	-	ID	transcript:AT1G09550.1	Parent	gene:AT1G09550	Name	AT1G09550-201	biotype	protein_coding	tag	Ensembl_canonical	transcript_id	AT1G09550.1
At--1	At--transcript:AT1G09560.1	3093644	3094954	+	ID	transcript:AT1G09560.1	Parent	gene:AT1G09560	Name	GLP5-201	biotype	protein_coding	tag	Ensembl_canonical	transcript_id	AT1G09560.1
At--1	At--transcript:AT1G09570.3	3095203	3099830	-	ID	transcript:AT1G09570.3	Parent	gene:AT1G09570	Name	PHYA-203	biotype	protein_coding	tag	Ensembl_canonical	transcript_id	AT1G09570.3
At--1	At--transcript:AT1G09575.1	3101149	3103176	-	ID	transcript:AT1G09575.1	Parent	gene:AT1G09575	Name	AT1G09575-201	biotype	protein_coding	tag	Ensembl_canonical	transcript_id	AT1G09575.1
At--1	At--transcript:AT1G09580.1	3104492	3106366	+	ID	transcript:AT1G09580.1	Parent	gene:AT1G09580	Name	AT1G09580-201	biotype	protein_coding	tag	Ensembl_canonical	transcript_id	AT1G09580.1
At--1	At--transcript:AT1G09590.1	3106367	3107801	+	ID	transcript:AT1G09590.1	Parent	gene:AT1G09590	Name	AT1G09590-201	biotype	protein_coding	tag	Ensembl_canonical	transcript_id	AT1G09590.1
At--1	At--transcript:AT1G09600.1	3107896	3111552	+	ID	transcript:AT1G09600.1	Parent	gene:AT1G09600	Name	AT1G09600-201	biotype	protein_coding	tag	Ensembl_canonical	transcript_id	AT1G09600.1
At--1	At--transcript:AT1G09610.1	3111694	3112873	+	ID	transcript:AT1G09610.1	Parent	gene:AT1G09610	Name	GXM3-201	biotype	protein_coding	tag	Ensembl_canonical	transcript_id	AT1G09610.1
At--1	At--transcript:AT1G09620.1	3112778	3116699	-	ID	transcript:AT1G09620.1	Parent	gene:AT1G09620	Name	AT1G09620-201	biotype	protein_coding	tag	Ensembl_canonical	transcript_id	AT1G09620.1
At--1	At--transcript:AT1G09625.1	3117137	3117567	-	ID	transcript:AT1G09625.1	Parent	gene:AT1G09625	Name	AT1G09625-201	biotype	protein_coding	tag	Ensembl_canonical	transcript_id	AT1G09625.1
At--1	At--transcript:AT1G09630.1	3118155	3119815	-	ID	transcript:AT1G09630.1	Parent	gene:AT1G09630	Name	RAB11c-201	biotype	protein_coding	tag	Ensembl_canonical	transcript_id	AT1G09630.1
At--1	At--transcript:AT1G09640.1	3119739	3122542	+	ID	transcript:AT1G09640.1	Parent	gene:AT1G09640	Name	AT1G09640-201	biotype	protein_coding	tag	Ensembl_canonical	transcript_id	AT1G09640.1
At--1	At--transcript:AT1G09645.1	3122926	3124667	+	ID	transcript:AT1G09645.1	Parent	gene:AT1G09645	Name	AT1G09645-201	biotype	protein_coding	tag	Ensembl_canonical	transcript_id	AT1G09645.1
At--1	At--transcript:AT1G09650.1	3125175	3127284	+	ID	transcript:AT1G09650.1	Parent	gene:AT1G09650	Name	AT1G09650-201	biotype	protein_coding	tag	Ensembl_canonical	transcript_id	AT1G09650.1
At--1	At--transcript:AT1G09660.1	3127762	3131094	-	ID	transcript:AT1G09660.1	Parent	gene:AT1G09660	Name	AT1G09660-201	biotype	protein_coding	tag	transcript:AT1G09660.1-NA	transcript_id	AT1G09660.1
At--1	At--transcript:AT1G09665.1	3133008	3133674	+	ID	transcript:AT1G09665.1	Parent	gene:AT1G09665	Name	AT1G09665-201	biotype	protein_coding	tag	Ensembl_canonical	transcript_id	AT1G09665.1
At--1	At--transcript:AT1G09680.1	3133885	3135976	-	ID	transcript:AT1G09680.1	Parent	gene:AT1G09680	Name	AT1G09680-201	biotype	protein_coding	tag	Ensembl_canonical	transcript_id	AT1G09680.1
At--1	At--transcript:AT1G09690.1	3136188	3137684	-	ID	transcript:AT1G09690.1	Parent	gene:AT1G09690	Name	AT1G09690-201	biotype	protein_coding	tag	Ensembl_canonical	transcript_id	AT1G09690.1
At--1	At--transcript:AT1G09700.1	3137649	3140353	-	ID	transcript:AT1G09700.1	Parent	gene:AT1G09700	Name	HYL1-201	biotype	protein_coding	tag	Ensembl_canonical	transcript_id	AT1G09700.1
At--1	At--transcript:AT1G09710.2	3140868	3144262	+	ID	transcript:AT1G09710.2	Parent	gene:AT1G09710	Name	AT1G09710-203	biotype	protein_coding	tag	Ensembl_canonical	transcript_id	AT1G09710.2
At--1	At--transcript:AT1G09720.1	3144438	3147303	-	ID	transcript:AT1G09720.1	Parent	gene:AT1G09720	Name	NET2B-201	biotype	protein_coding	tag	Ensembl_canonical	transcript_id	AT1G09720.1
At--1	At--transcript:AT1G09730.1	3147667	3154380	-	ID	transcript:AT1G09730.1	Parent	gene:AT1G09730	Name	AT1G09730-202	biotype	protein_coding	tag	Ensembl_canonical	transcript_id	AT1G09730.1
At--1	At--transcript:AT1G09740.1	3154390	3156376	+	ID	transcript:AT1G09740.1	Parent	gene:AT1G09740	Name	AT1G09740-201	biotype	protein_coding	tag	Ensembl_canonical	transcript_id	AT1G09740.1
At--1	At--transcript:AT1G09750.1	3157501	3159148	+	ID	transcript:AT1G09750.1	Parent	gene:AT1G09750	Name	AT1G09750-201	biotype	protein_coding	tag	Ensembl_canonical	transcript_id	AT1G09750.1
At--1	At--transcript:AT1G09760.1	3159125	3161692	-	ID	transcript:AT1G09760.1	Parent	gene:AT1G09760	Name	U2A'-201	biotype	protein_coding	tag	Ensembl_canonical	transcript_id	AT1G09760.1
At--1	At--transcript:AT1G09770.1	3161832	3165616	+	ID	transcript:AT1G09770.1	Parent	gene:AT1G09770	Name	CDC5-201	biotype	protein_coding	tag	Ensembl_canonical	transcript_id	AT1G09770.1
At--1	At--transcript:AT1G09780.1	3165370	3167924	-	ID	transcript:AT1G09780.1	Parent	gene:AT1G09780	Name	iPGAM1-201	biotype	protein_coding	tag	Ensembl_canonical	transcript_id	AT1G09780.1
At--1	At--transcript:AT1G09790.1	3168482	3170819	-	ID	transcript:AT1G09790.1	Parent	gene:AT1G09790	Name	COBL6-202	biotype	protein_coding	tag	Ensembl_canonical	transcript_id	AT1G09790.1
At--1	At--transcript:AT1G09794.1	3171905	3173510	+	ID	transcript:AT1G09794.1	Parent	gene:AT1G09794	Name	AT1G09794-201	biotype	protein_coding	tag	Ensembl_canonical	transcript_id	AT1G09794.1
At--1	At--transcript:AT1G09795.1	3173534	3176910	+	ID	transcript:AT1G09795.1	Parent	gene:AT1G09795	Name	ATP-PRT2-201	biotype	protein_coding	tag	Ensembl_canonical	transcript_id	AT1G09795.1
At--1	At--transcript:AT1G09800.1	3176883	3180734	-	ID	transcript:AT1G09800.1	Parent	gene:AT1G09800	Name	AT1G09800-201	biotype	protein_coding	tag	Ensembl_canonical	transcript_id	AT1G09800.1
At--1	At--transcript:AT1G09810.1	3180926	3184224	-	ID	transcript:AT1G09810.1	Parent	gene:AT1G09810	Name	ECT11-202	biotype	protein_coding	tag	Ensembl_canonical	transcript_id	AT1G09810.1
At--1	At--transcript:AT1G09812.1	3187442	3188854	+	ID	transcript:AT1G09812.1	Parent	gene:AT1G09812	Name	AT1G09812-201	biotype	protein_coding	tag	Ensembl_canonical	transcript_id	AT1G09812.1
At--1	At--transcript:AT1G09815.1	3189301	3190242	+	ID	transcript:AT1G09815.1	Parent	gene:AT1G09815	Name	POLD4-201	biotype	protein_coding	tag	Ensembl_canonical	transcript_id	AT1G09815.1
At--1	At--transcript:AT1G09820.1	3190254	3192488	-	ID	transcript:AT1G09820.1	Parent	gene:AT1G09820	Name	AT1G09820-201	biotype	protein_coding	tag	Ensembl_canonical	transcript_id	AT1G09820.1
At--1	At--transcript:AT1G09830.1	3192568	3195044	-	ID	transcript:AT1G09830.1	Parent	gene:AT1G09830	Name	PUR2-201	biotype	protein_coding	tag	Ensembl_canonical	transcript_id	AT1G09830.1
At--1	At--transcript:AT1G09840.3	3195719	3200058	-	ID	transcript:AT1G09840.3	Parent	gene:AT1G09840	Name	SK41-201	biotype	protein_coding	tag	transcript:AT1G09840.3-NA	transcript_id	AT1G09840.3
At--1	At--transcript:AT1G09850.1	3201685	3204150	+	ID	transcript:AT1G09850.1	Parent	gene:AT1G09850	Name	XBCP3-201	biotype	protein_coding	tag	Ensembl_canonical	transcript_id	AT1G09850.1
At--1	At--transcript:AT1G09860.1	3204016	3205411	-	ID	transcript:AT1G09860.1	Parent	gene:AT1G09860	Name	PUP16-201	biotype	protein_coding	tag	Ensembl_canonical	transcript_id	AT1G09860.1
At--1	At--transcript:AT1G09870.1	3205579	3208714	+	ID	transcript:AT1G09870.1	Parent	gene:AT1G09870	Name	AT1G09870-201	biotype	protein_coding	tag	Ensembl_canonical	transcript_id	AT1G09870.1
At--1	At--transcript:AT1G09880.3	3208789	3213468	-	ID	transcript:AT1G09880.3	Parent	gene:AT1G09880	Name	AT1G09880-202	biotype	protein_coding	tag	Ensembl_canonical	transcript_id	AT1G09880.3
At--1	At--transcript:AT1G09890.3	3214049	3217603	-	ID	transcript:AT1G09890.3	Parent	gene:AT1G09890	Name	AT1G09890-201	biotype	protein_coding	tag	Ensembl_canonical	transcript_id	AT1G09890.3
At--1	At--transcript:AT1G09900.1	3218133	3219929	+	ID	transcript:AT1G09900.1	Parent	gene:AT1G09900	Name	AT1G09900-201	biotype	protein_coding	tag	Ensembl_canonical	transcript_id	AT1G09900.1
At--1	At--transcript:AT1G09910.1	3220035	3224541	-	ID	transcript:AT1G09910.1	Parent	gene:AT1G09910	Name	AT1G09910-202	biotype	protein_coding	tag	Ensembl_canonical	transcript_id	AT1G09910.1
At--1	At--transcript:AT1G09920.1	3224684	3227083	-	ID	transcript:AT1G09920.1	Parent	gene:AT1G09920	Name	AT1G09920-201	biotype	protein_coding	tag	Ensembl_canonical	transcript_id	AT1G09920.1
At--1	At--transcript:AT1G09930.1	3227490	3230257	-	ID	transcript:AT1G09930.1	Parent	gene:AT1G09930	Name	OPT2-201	biotype	protein_coding	tag	Ensembl_canonical	transcript_id	AT1G09930.1
At--1	At--transcript:AT1G09932.1	3230450	3233259	-	ID	transcript:AT1G09932.1	Parent	gene:AT1G09932	Name	AT1G09932-204	biotype	protein_coding	tag	Ensembl_canonical	transcript_id	AT1G09932.1
At--1	At--transcript:AT1G09935.1	3233924	3235530	-	ID	transcript:AT1G09935.1	Parent	gene:AT1G09935	Name	AT1G09935-201	biotype	protein_coding	tag	Ensembl_canonical	transcript_id	AT1G09935.1
At--1	At--transcript:AT1G09940.1	3236908	3239554	-	ID	transcript:AT1G09940.1	Parent	gene:AT1G09940	Name	HEMA2-201	biotype	protein_coding	tag	Ensembl_canonical	transcript_id	AT1G09940.1
At--1	At--transcript:AT1G09950.1	3240531	3241863	-	ID	transcript:AT1G09950.1	Parent	gene:AT1G09950	Name	RAS1-201	biotype	protein_coding	tag	Ensembl_canonical	transcript_id	AT1G09950.1
At--1	At--transcript:AT1G09960.1	3243986	3247216	+	ID	transcript:AT1G09960.1	Parent	gene:AT1G09960	Name	SUT4-201	biotype	protein_coding	tag	Ensembl_canonical	transcript_id	AT1G09960.1
At--1	At--transcript:AT1G09970.2	3252317	3255654	+	ID	transcript:AT1G09970.2	Parent	gene:AT1G09970	Name	LRR XI-23-202	biotype	protein_coding	tag	Ensembl_canonical	transcript_id	AT1G09970.2
At--1	At--transcript:AT1G09980.3	3256189	3261699	-	ID	transcript:AT1G09980.3	Parent	gene:AT1G09980	Name	AT1G09980-201	biotype	protein_coding	tag	Ensembl_canonical	transcript_id	AT1G09980.3
At--1	At--transcript:AT1G09995.3	3262222	3263621	-	ID	transcript:AT1G09995.3	Parent	gene:AT1G09995	Name	AT1G09995-201	biotype	protein_coding	tag	Ensembl_canonical	transcript_id	AT1G09995.3
At--1	At--transcript:AT1G10000.1	3263850	3265176	-	ID	transcript:AT1G10000.1	Parent	gene:AT1G10000	Name	AT1G10000-201	biotype	protein_coding	tag	Ensembl_canonical	transcript_id	AT1G10000.1
At--1	At--transcript:AT1G10010.2	3265886	3268823	+	ID	transcript:AT1G10010.2	Parent	gene:AT1G10010	Name	AAP8-201	biotype	protein_coding	tag	Ensembl_canonical	transcript_id	AT1G10010.2
At--1	At--transcript:AT1G10020.1	3269539	3272110	-	ID	transcript:AT1G10020.1	Parent	gene:AT1G10020	Name	AT1G10020-201	biotype	protein_coding	tag	Ensembl_canonical	transcript_id	AT1G10020.1
At--1	At--transcript:AT1G10030.1	3273753	3275953	+	ID	transcript:AT1G10030.1	Parent	gene:AT1G10030	Name	ERG28-201	biotype	protein_coding	tag	Ensembl_canonical	transcript_id	AT1G10030.1
At--1	At--transcript:AT1G10040.1	3275891	3278779	-	ID	transcript:AT1G10040.1	Parent	gene:AT1G10040	Name	AT1G10040-201	biotype	protein_coding	tag	Ensembl_canonical	transcript_id	AT1G10040.1
At--1	At--transcript:AT1G10050.3	3279006	3283580	+	ID	transcript:AT1G10050.3	Parent	gene:AT1G10050	Name	AT1G10050-202	biotype	protein_coding	tag	Ensembl_canonical	transcript_id	AT1G10050.3
At--1	At--transcript:AT1G10060.5	3284073	3287292	+	ID	transcript:AT1G10060.5	Parent	gene:AT1G10060	Name	BCAT-1-201	biotype	protein_coding	tag	Ensembl_canonical	transcript_id	AT1G10060.5
At--1	At--transcript:AT1G10070.2	3288087	3290471	+	ID	transcript:AT1G10070.2	Parent	gene:AT1G10070	Name	BCAT-2-202	biotype	protein_coding	tag	transcript:AT1G10070.2-NA	transcript_id	AT1G10070.2
At--1	At--transcript:AT1G10090.1	3290311	3296198	-	ID	transcript:AT1G10090.1	Parent	gene:AT1G10090	Name	AT1G10090-201	biotype	protein_coding	tag	Ensembl_canonical	transcript_id	AT1G10090.1
At--1	At--transcript:AT1G10095.1	3297324	3300516	-	ID	transcript:AT1G10095.1	Parent	gene:AT1G10095	Name	AT1G10095-203	biotype	protein_coding	tag	Ensembl_canonical	transcript_id	AT1G10095.1
At--1	At--transcript:AT1G10100.1	3300697	3301489	-	ID	transcript:AT1G10100.1	Parent	gene:AT1G10100	Name	AT1G10100-201	biotype	protein_coding	tag	Ensembl_canonical	transcript_id	AT1G10100.1
At--1	At--transcript:AT1G10110.1	3302564	3303938	+	ID	transcript:AT1G10110.1	Parent	gene:AT1G10110	Name	AT1G10110-201	biotype	protein_coding	tag	Ensembl_canonical	transcript_id	AT1G10110.1
At--1	At--transcript:AT1G10120.1	3304039	3306956	-	ID	transcript:AT1G10120.1	Parent	gene:AT1G10120	Name	AT1G10120-201	biotype	protein_coding	tag	Ensembl_canonical	transcript_id	AT1G10120.1
At--1	At--transcript:AT1G10130.1	3310930	3322269	+	ID	transcript:AT1G10130.1	Parent	gene:AT1G10130	Name	ECA3-201	biotype	protein_coding	tag	Ensembl_canonical	transcript_id	AT1G10130.1
At--1	At--transcript:AT1G10140.1	3322554	3323735	-	ID	transcript:AT1G10140.1	Parent	gene:AT1G10140	Name	AT1G10140-201	biotype	protein_coding	tag	Ensembl_canonical	transcript_id	AT1G10140.1
At--1	At--transcript:AT1G10150.1	3325799	3327614	+	ID	transcript:AT1G10150.1	Parent	gene:AT1G10150	Name	AT1G10150-201	biotype	protein_coding	tag	Ensembl_canonical	transcript_id	AT1G10150.1
At--1	At--transcript:AT1G10155.1	3325825	3328448	-	ID	transcript:AT1G10155.1	Parent	gene:AT1G10155	Name	PP2-A10-201	biotype	protein_coding	tag	Ensembl_canonical	transcript_id	AT1G10155.1
At--1	At--transcript:AT1G10170.4	3333595	3338084	-	ID	transcript:AT1G10170.4	Parent	gene:AT1G10170	Name	NFXL1-203	biotype	protein_coding	tag	Ensembl_canonical	transcript_id	AT1G10170.4
At--1	At--transcript:AT1G10180.1	3338185	3341628	-	ID	transcript:AT1G10180.1	Parent	gene:AT1G10180	Name	AT1G10180-201	biotype	protein_coding	tag	Ensembl_canonical	transcript_id	AT1G10180.1
At--1	At--transcript:AT1G10190.1	3343686	3345632	-	ID	transcript:AT1G10190.1	Parent	gene:AT1G10190	Name	AT1G10190-201	biotype	protein_coding	tag	Ensembl_canonical	transcript_id	AT1G10190.1
At--1	At--transcript:AT1G10200.1	3346390	3348139	-	ID	transcript:AT1G10200.1	Parent	gene:AT1G10200	Name	WLIM1-202	biotype	protein_coding	tag	Ensembl_canonical	transcript_id	AT1G10200.1
At--1	At--transcript:AT1G10210.1	3349082	3351180	+	ID	transcript:AT1G10210.1	Parent	gene:AT1G10210	Name	MPK1-201	biotype	protein_coding	tag	transcript:AT1G10210.1-NA	transcript_id	AT1G10210.1
At--1	At--transcript:AT1G10220.2	3351929	3353108	+	ID	transcript:AT1G10220.2	Parent	gene:AT1G10220	Name	AT1G10220-202	biotype	protein_coding	tag	Ensembl_canonical	transcript_id	AT1G10220.2
At--1	At--transcript:AT1G10225.1	3354243	3354856	+	ID	transcript:AT1G10225.1	Parent	gene:AT1G10225	Name	AT1G10225-201	biotype	protein_coding	tag	Ensembl_canonical	transcript_id	AT1G10225.1
At--1	At--transcript:AT1G10230.1	3355675	3356151	+	ID	transcript:AT1G10230.1	Parent	gene:AT1G10230	Name	SK18-201	biotype	protein_coding	tag	Ensembl_canonical	transcript_id	AT1G10230.1
At--1	At--transcript:AT1G10240.1	3356627	3359853	-	ID	transcript:AT1G10240.1	Parent	gene:AT1G10240	Name	FRS11-201	biotype	protein_coding	tag	transcript:AT1G10240.1-NA	transcript_id	AT1G10240.1
At--1	At--transcript:AT1G10250.1	3360087	3360508	-	ID	transcript:AT1G10250.1	Parent	gene:AT1G10250	Name	AT1G10250-201	biotype	protein_coding	tag	Ensembl_canonical	transcript_id	AT1G10250.1
At--1	At--transcript:AT1G10270.1	3363432	3366493	+	ID	transcript:AT1G10270.1	Parent	gene:AT1G10270	Name	GRP23-201	biotype	protein_coding	tag	Ensembl_canonical	transcript_id	AT1G10270.1
At--1	At--transcript:AT1G10280.1	3366493	3369125	-	ID	transcript:AT1G10280.1	Parent	gene:AT1G10280	Name	AT1G10280-201	biotype	protein_coding	tag	Ensembl_canonical	transcript_id	AT1G10280.1
At--1	At--transcript:AT1G10290.1	3370402	3377463	+	ID	transcript:AT1G10290.1	Parent	gene:AT1G10290	Name	ADL6-201	biotype	protein_coding	tag	Ensembl_canonical	transcript_id	AT1G10290.1
At--1	At--transcript:AT1G10300.1	3378142	3380226	+	ID	transcript:AT1G10300.1	Parent	gene:AT1G10300	Name	AT1G10300-202	biotype	protein_coding	tag	transcript:AT1G10300.1-NA	transcript_id	AT1G10300.1
At--1	At--transcript:AT1G10310.1	3381447	3384003	-	ID	transcript:AT1G10310.1	Parent	gene:AT1G10310	Name	AT1G10310-201	biotype	protein_coding	tag	Ensembl_canonical	transcript_id	AT1G10310.1
At--1	At--transcript:AT1G10320.1	3384164	3388373	-	ID	transcript:AT1G10320.1	Parent	gene:AT1G10320	Name	AT1G10320-202	biotype	protein_coding	tag	Ensembl_canonical	transcript_id	AT1G10320.1
At--1	At--transcript:AT1G10330.1	3388599	3390150	+	ID	transcript:AT1G10330.1	Parent	gene:AT1G10330	Name	AT1G10330-201	biotype	protein_coding	tag	Ensembl_canonical	transcript_id	AT1G10330.1
At--1	At--transcript:AT1G10340.1	3390322	3392633	-	ID	transcript:AT1G10340.1	Parent	gene:AT1G10340	Name	AT1G10340-202	biotype	protein_coding	tag	Ensembl_canonical	transcript_id	AT1G10340.1
At--1	At--transcript:AT1G10350.1	3392943	3395181	-	ID	transcript:AT1G10350.1	Parent	gene:AT1G10350	Name	AT1G10350-201	biotype	protein_coding	tag	Ensembl_canonical	transcript_id	AT1G10350.1
At--1	At--transcript:AT1G10360.1	3395551	3396953	-	ID	transcript:AT1G10360.1	Parent	gene:AT1G10360	Name	GSTU18-201	biotype	protein_coding	tag	Ensembl_canonical	transcript_id	AT1G10360.1
At--1	At--transcript:AT1G10370.1	3396883	3398358	-	ID	transcript:AT1G10370.1	Parent	gene:AT1G10370	Name	ERD9-201	biotype	protein_coding	tag	Ensembl_canonical	transcript_id	AT1G10370.1
At--1	At--transcript:AT1G10380.1	3400560	3402420	+	ID	transcript:AT1G10380.1	Parent	gene:AT1G10380	Name	AT1G10380-202	biotype	protein_coding	tag	Ensembl_canonical	transcript_id	AT1G10380.1
At--1	At--transcript:AT1G10385.1	3403132	3405920	+	ID	transcript:AT1G10385.1	Parent	gene:AT1G10385	Name	AT1G10385-201	biotype	protein_coding	tag	Ensembl_canonical	transcript_id	AT1G10385.1
At--1	At--transcript:AT1G10390.2	3406956	3412874	-	ID	transcript:AT1G10390.2	Parent	gene:AT1G10390	Name	AT1G10390-202	biotype	protein_coding	tag	transcript:AT1G10390.2-NA	transcript_id	AT1G10390.2
At--1	At--transcript:AT1G10395.1	3412474	3412742	+	ID	transcript:AT1G10395.1	Parent	gene:AT1G10395	Name	AT1G10395-201	biotype	protein_coding	tag	Ensembl_canonical	transcript_id	AT1G10395.1
At--1	At--transcript:AT1G10400.1	3414823	3416474	-	ID	transcript:AT1G10400.1	Parent	gene:AT1G10400	Name	AT1G10400-201	biotype	protein_coding	tag	Ensembl_canonical	transcript_id	AT1G10400.1
At--1	At--transcript:AT1G10410.1	3416430	3419691	-	ID	transcript:AT1G10410.1	Parent	gene:AT1G10410	Name	AT1G10410-201	biotype	protein_coding	tag	Ensembl_canonical	transcript_id	AT1G10410.1
At--1	At--transcript:AT1G10417.4	3424186	3427457	-	ID	transcript:AT1G10417.4	Parent	gene:AT1G10417	Name	AT1G10417-202	biotype	protein_coding	tag	Ensembl_canonical	transcript_id	AT1G10417.4
At--1	At--transcript:AT1G10430.1	3428478	3430636	-	ID	transcript:AT1G10430.1	Parent	gene:AT1G10430	Name	PP2A-2-201	biotype	protein_coding	tag	Ensembl_canonical	transcript_id	AT1G10430.1
At--1	At--transcript:AT1G10450.3	3432160	3437979	+	ID	transcript:AT1G10450.3	Parent	gene:AT1G10450	Name	SNL6-203	biotype	protein_coding	tag	Ensembl_canonical	transcript_id	AT1G10450.3
At--1	At--transcript:AT1G10455.1	3438555	3439013	+	ID	transcript:AT1G10455.1	Parent	gene:AT1G10455	Name	AT1G10455-201	biotype	protein_coding	tag	Ensembl_canonical	transcript_id	AT1G10455.1
At--1	At--transcript:AT1G10460.1	3439030	3440359	-	ID	transcript:AT1G10460.1	Parent	gene:AT1G10460	Name	GLP7-201	biotype	protein_coding	tag	Ensembl_canonical	transcript_id	AT1G10460.1
At--1	At--transcript:AT1G10470.1	3441988	3444360	-	ID	transcript:AT1G10470.1	Parent	gene:AT1G10470	Name	ARR4-201	biotype	protein_coding	tag	Ensembl_canonical	transcript_id	AT1G10470.1
At--1	At--transcript:AT1G10480.1	3449567	3451226	+	ID	transcript:AT1G10480.1	Parent	gene:AT1G10480	Name	ZFP5-201	biotype	protein_coding	tag	Ensembl_canonical	transcript_id	AT1G10480.1
At--1	At--transcript:AT1G10490.1	3453191	3460620	+	ID	transcript:AT1G10490.1	Parent	gene:AT1G10490	Name	AT1G10490-201	biotype	protein_coding	tag	Ensembl_canonical	transcript_id	AT1G10490.1
At--1	At--transcript:AT1G10500.1	3460000	3461485	-	ID	transcript:AT1G10500.1	Parent	gene:AT1G10500	Name	CPISCA-201	biotype	protein_coding	tag	Ensembl_canonical	transcript_id	AT1G10500.1
At--1	At--transcript:AT1G10510.1	3461635	3465786	+	ID	transcript:AT1G10510.1	Parent	gene:AT1G10510	Name	emb2004-201	biotype	protein_coding	tag	Ensembl_canonical	transcript_id	AT1G10510.1
At--1	At--transcript:AT1G10520.1	3465926	3469455	+	ID	transcript:AT1G10520.1	Parent	gene:AT1G10520	Name	Pol{lambda}-201	biotype	protein_coding	tag	Ensembl_canonical	transcript_id	AT1G10520.1
At--1	At--transcript:AT1G10522.1	3469512	3471488	+	ID	transcript:AT1G10522.1	Parent	gene:AT1G10522	Name	PRIN2-201	biotype	protein_coding	tag	Ensembl_canonical	transcript_id	AT1G10522.1
At--1	At--transcript:AT1G10530.1	3471456	3472674	-	ID	transcript:AT1G10530.1	Parent	gene:AT1G10530	Name	AT1G10530-201	biotype	protein_coding	tag	Ensembl_canonical	transcript_id	AT1G10530.1
At--1	At--transcript:AT1G10540.1	3474864	3478028	-	ID	transcript:AT1G10540.1	Parent	gene:AT1G10540	Name	NAT8-202	biotype	protein_coding	tag	Ensembl_canonical	transcript_id	AT1G10540.1
At--1	At--transcript:AT1G10550.1	3479066	3481041	-	ID	transcript:AT1G10550.1	Parent	gene:AT1G10550	Name	XTH33-201	biotype	protein_coding	tag	Ensembl_canonical	transcript_id	AT1G10550.1
At--1	At--transcript:AT1G10560.1	3484399	3486965	+	ID	transcript:AT1G10560.1	Parent	gene:AT1G10560	Name	PUB18-201	biotype	protein_coding	tag	Ensembl_canonical	transcript_id	AT1G10560.1
At--1	At--transcript:AT1G10570.1	3487573	3491277	+	ID	transcript:AT1G10570.1	Parent	gene:AT1G10570	Name	OTS2-203	biotype	protein_coding	tag	Ensembl_canonical	transcript_id	AT1G10570.1
At--1	At--transcript:AT1G10580.1	3491258	3493834	-	ID	transcript:AT1G10580.1	Parent	gene:AT1G10580	Name	AT1G10580-201	biotype	protein_coding	tag	Ensembl_canonical	transcript_id	AT1G10580.1
At--1	At--transcript:AT1G10585.1	3493770	3495244	-	ID	transcript:AT1G10585.1	Parent	gene:AT1G10585	Name	AT1G10585-201	biotype	protein_coding	tag	Ensembl_canonical	transcript_id	AT1G10585.1
At--1	At--transcript:AT1G10586.1	3496928	3499439	-	ID	transcript:AT1G10586.1	Parent	gene:AT1G10586	Name	AT1G10586-202	biotype	protein_coding	tag	Ensembl_canonical	transcript_id	AT1G10586.1
At--1	At--transcript:AT1G10588.1	3501202	3501904	+	ID	transcript:AT1G10588.1	Parent	gene:AT1G10588	Name	AT1G10588-202	biotype	protein_coding	tag	Ensembl_canonical	transcript_id	AT1G10588.1
At--1	At--transcript:AT1G10590.3	3502009	3503415	-	ID	transcript:AT1G10590.3	Parent	gene:AT1G10590	Name	AT1G10590-202	biotype	protein_coding	tag	Ensembl_canonical	transcript_id	AT1G10590.3
At--1	At--transcript:AT1G10600.4	3503640	3506159	+	ID	transcript:AT1G10600.4	Parent	gene:AT1G10600	Name	AMSH2-201	biotype	protein_coding	tag	transcript:AT1G10600.4-NA	transcript_id	AT1G10600.4
At--1	At--transcript:AT1G10610.1	3506186	3509006	+	ID	transcript:AT1G10610.1	Parent	gene:AT1G10610	Name	AT1G10610-202	biotype	protein_coding	tag	Ensembl_canonical	transcript_id	AT1G10610.1
At--1	At--transcript:AT1G10620.1	3509001	3512321	-	ID	transcript:AT1G10620.1	Parent	gene:AT1G10620	Name	PERK11-201	biotype	protein_coding	tag	Ensembl_canonical	transcript_id	AT1G10620.1
At--1	At--transcript:AT1G10630.1	3512739	3514824	-	ID	transcript:AT1G10630.1	Parent	gene:AT1G10630	Name	ARFA1F-201	biotype	protein_coding	tag	transcript:AT1G10630.1-NA	transcript_id	AT1G10630.1
At--1	At--transcript:AT1G10640.1	3515182	3518035	-	ID	transcript:AT1G10640.1	Parent	gene:AT1G10640	Name	AT1G10640-201	biotype	protein_coding	tag	Ensembl_canonical	transcript_id	AT1G10640.1
At--1	At--transcript:AT1G10650.1	3523986	3526531	-	ID	transcript:AT1G10650.1	Parent	gene:AT1G10650	Name	AT1G10650-201	biotype	protein_coding	tag	Ensembl_canonical	transcript_id	AT1G10650.1
At--1	At--transcript:AT1G10657.1	3530451	3532017	+	ID	transcript:AT1G10657.1	Parent	gene:AT1G10657	Name	AT1G10657-204	biotype	protein_coding	tag	Ensembl_canonical	transcript_id	AT1G10657.1
At--1	At--transcript:AT1G10660.1	3532229	3535136	+	ID	transcript:AT1G10660.1	Parent	gene:AT1G10660	Name	AT1G10660-201	biotype	protein_coding	tag	transcript:AT1G10660.1-NA	transcript_id	AT1G10660.1
At--1	At--transcript:AT1G10670.3	3535383	3538281	+	ID	transcript:AT1G10670.3	Parent	gene:AT1G10670	Name	ACLA-1-202	biotype	protein_coding	tag	Ensembl_canonical	transcript_id	AT1G10670.3
At--1	At--transcript:AT1G10680.1	3538341	3543925	-	ID	transcript:AT1G10680.1	Parent	gene:AT1G10680	Name	PGP10-202	biotype	protein_coding	tag	Ensembl_canonical	transcript_id	AT1G10680.1
At--1	At--transcript:AT1G10690.1	3549920	3550848	-	ID	transcript:AT1G10690.1	Parent	gene:AT1G10690	Name	AT1G10690-201	biotype	protein_coding	tag	Ensembl_canonical	transcript_id	AT1G10690.1
At--1	At--transcript:AT1G10700.1	3554104	3556544	+	ID	transcript:AT1G10700.1	Parent	gene:AT1G10700	Name	PRS3-202	biotype	protein_coding	tag	Ensembl_canonical	transcript_id	AT1G10700.1
At--1	At--transcript:AT1G10710.1	3558358	3560705	+	ID	transcript:AT1G10710.1	Parent	gene:AT1G10710	Name	PHS1-202	biotype	protein_coding	tag	Ensembl_canonical	transcript_id	AT1G10710.1
At--1	At--transcript:AT1G10715.1	3561149	3561495	+	ID	transcript:AT1G10715.1	Parent	gene:AT1G10715	Name	AT1G10715-201	biotype	protein_coding	tag	Ensembl_canonical	transcript_id	AT1G10715.1
At--1	At--transcript:AT1G10717.1	3562180	3562554	+	ID	transcript:AT1G10717.1	Parent	gene:AT1G10717	Name	AT1G10717-201	biotype	protein_coding	tag	Ensembl_canonical	transcript_id	AT1G10717.1
At--1	At--transcript:AT1G10720.1	3562841	3564850	+	ID	transcript:AT1G10720.1	Parent	gene:AT1G10720	Name	AT1G10720-201	biotype	protein_coding	tag	Ensembl_canonical	transcript_id	AT1G10720.1
At--1	At--transcript:AT1G10730.1	3565257	3568106	+	ID	transcript:AT1G10730.1	Parent	gene:AT1G10730	Name	AT1G10730-201	biotype	protein_coding	tag	Ensembl_canonical	transcript_id	AT1G10730.1
At--1	At--transcript:AT1G10740.4	3567905	3570838	-	ID	transcript:AT1G10740.4	Parent	gene:AT1G10740	Name	AT1G10740-202	biotype	protein_coding	tag	transcript:AT1G10740.4-NA	transcript_id	AT1G10740.4
At--1	At--transcript:AT1G10745.1	3572674	3573173	+	ID	transcript:AT1G10745.1	Parent	gene:AT1G10745	Name	AT1G10745-201	biotype	protein_coding	tag	Ensembl_canonical	transcript_id	AT1G10745.1
At--1	At--transcript:AT1G10747.1	3574312	3574830	+	ID	transcript:AT1G10747.1	Parent	gene:AT1G10747	Name	AT1G10747-201	biotype	protein_coding	tag	Ensembl_canonical	transcript_id	AT1G10747.1
At--1	At--transcript:AT1G10750.1	3574807	3578783	-	ID	transcript:AT1G10750.1	Parent	gene:AT1G10750	Name	AT1G10750-201	biotype	protein_coding	tag	Ensembl_canonical	transcript_id	AT1G10750.1
At--1	At--transcript:AT1G10760.1	3580830	3590928	-	ID	transcript:AT1G10760.1	Parent	gene:AT1G10760	Name	SEX1-201	biotype	protein_coding	tag	Ensembl_canonical	transcript_id	AT1G10760.1
At--1	At--transcript:AT1G10770.1	3591633	3592580	-	ID	transcript:AT1G10770.1	Parent	gene:AT1G10770	Name	AT1G10770-201	biotype	protein_coding	tag	Ensembl_canonical	transcript_id	AT1G10770.1
At--1	At--transcript:AT1G10780.2	3592714	3594452	-	ID	transcript:AT1G10780.2	Parent	gene:AT1G10780	Name	AT1G10780-202	biotype	protein_coding	tag	Ensembl_canonical	transcript_id	AT1G10780.2
At--1	At--transcript:AT1G10790.1	3596264	3597847	+	ID	transcript:AT1G10790.1	Parent	gene:AT1G10790	Name	AT1G10790-201	biotype	protein_coding	tag	Ensembl_canonical	transcript_id	AT1G10790.1
At--1	At--transcript:AT1G10800.2	3598069	3598885	-	ID	transcript:AT1G10800.2	Parent	gene:AT1G10800	Name	AT1G10800-201	biotype	protein_coding	tag	Ensembl_canonical	transcript_id	AT1G10800.2
At--1	At--transcript:AT1G10810.1	3599083	3600877	+	ID	transcript:AT1G10810.1	Parent	gene:AT1G10810	Name	AT1G10810-201	biotype	protein_coding	tag	Ensembl_canonical	transcript_id	AT1G10810.1
At--1	At--transcript:AT1G10820.2	3600910	3605058	-	ID	transcript:AT1G10820.2	Parent	gene:AT1G10820	Name	AT1G10820-201	biotype	protein_coding	tag	Ensembl_canonical	transcript_id	AT1G10820.2
At--1	At--transcript:AT1G10830.1	3605512	3607580	-	ID	transcript:AT1G10830.1	Parent	gene:AT1G10830	Name	Z-ISO-201	biotype	protein_coding	tag	Ensembl_canonical	transcript_id	AT1G10830.1
At--1	At--transcript:AT1G10840.1	3607631	3610616	-	ID	transcript:AT1G10840.1	Parent	gene:AT1G10840	Name	TIF3H1-202	biotype	protein_coding	tag	Ensembl_canonical	transcript_id	AT1G10840.1
At--1	At--transcript:AT1G10850.1	3611490	3614613	+	ID	transcript:AT1G10850.1	Parent	gene:AT1G10850	Name	AT1G10850-201	biotype	protein_coding	tag	Ensembl_canonical	transcript_id	AT1G10850.1
At--1	At--transcript:AT1G10865.1	3614539	3616308	-	ID	transcript:AT1G10865.1	Parent	gene:AT1G10865	Name	AT1G10865-202	biotype	protein_coding	tag	Ensembl_canonical	transcript_id	AT1G10865.1
At--1	At--transcript:AT1G10870.2	3616610	3623806	-	ID	transcript:AT1G10870.2	Parent	gene:AT1G10870	Name	AGD4-201	biotype	protein_coding	tag	Ensembl_canonical	transcript_id	AT1G10870.2
At--1	At--transcript:AT1G10875.1	3623998	3625422	-	ID	transcript:AT1G10875.1	Parent	gene:AT1G10875	Name	AT1G10875-201	biotype	protein_coding	tag	Ensembl_canonical	transcript_id	AT1G10875.1
At--1	At--transcript:AT1G10880.1	3625623	3627082	-	ID	transcript:AT1G10880.1	Parent	gene:AT1G10880	Name	AT1G10880-201	biotype	protein_coding	tag	Ensembl_canonical	transcript_id	AT1G10880.1
At--1	At--transcript:AT1G10890.1	3627646	3630770	+	ID	transcript:AT1G10890.1	Parent	gene:AT1G10890	Name	AT1G10890-201	biotype	protein_coding	tag	Ensembl_canonical	transcript_id	AT1G10890.1
At--1	At--transcript:AT1G10900.3	3632132	3637250	-	ID	transcript:AT1G10900.3	Parent	gene:AT1G10900	Name	AT1G10900-203	biotype	protein_coding	tag	transcript:AT1G10900.3-NA	transcript_id	AT1G10900.3
At--1	At--transcript:AT1G10910.1	3639835	3644187	+	ID	transcript:AT1G10910.1	Parent	gene:AT1G10910	Name	EMB3103-202	biotype	protein_coding	tag	Ensembl_canonical	transcript_id	AT1G10910.1
At--1	At--transcript:AT1G10920.4	3644180	3647768	-	ID	transcript:AT1G10920.4	Parent	gene:AT1G10920	Name	LOV1-201	biotype	protein_coding	tag	Ensembl_canonical	transcript_id	AT1G10920.4
At--1	At--transcript:AT1G10930.1	3647876	3655685	-	ID	transcript:AT1G10930.1	Parent	gene:AT1G10930	Name	RECQ4A-201	biotype	protein_coding	tag	Ensembl_canonical	transcript_id	AT1G10930.1
At--1	At--transcript:AT1G10940.2	3655813	3658608	-	ID	transcript:AT1G10940.2	Parent	gene:AT1G10940	Name	SNRK2.4-202	biotype	protein_coding	tag	Ensembl_canonical	transcript_id	AT1G10940.2
At--1	At--transcript:AT1G10950.1	3659204	3664264	+	ID	transcript:AT1G10950.1	Parent	gene:AT1G10950	Name	TMN1-201	biotype	protein_coding	tag	Ensembl_canonical	transcript_id	AT1G10950.1
At--1	At--transcript:AT1G10960.1	3664187	3665040	+	ID	transcript:AT1G10960.1	Parent	gene:AT1G10960	Name	FD1-201	biotype	protein_coding	tag	Ensembl_canonical	transcript_id	AT1G10960.1
At--1	At--transcript:AT1G10970.2	3665087	3667139	-	ID	transcript:AT1G10970.2	Parent	gene:AT1G10970	Name	ZIP4-201	biotype	protein_coding	tag	Ensembl_canonical	transcript_id	AT1G10970.2
At--1	At--transcript:AT1G10980.1	3667224	3669935	-	ID	transcript:AT1G10980.1	Parent	gene:AT1G10980	Name	AT1G10980-201	biotype	protein_coding	tag	Ensembl_canonical	transcript_id	AT1G10980.1
At--1	At--transcript:AT1G10990.2	3670243	3671191	-	ID	transcript:AT1G10990.2	Parent	gene:AT1G10990	Name	AT1G10990-201	biotype	protein_coding	tag	Ensembl_canonical	transcript_id	AT1G10990.2
At--1	At--transcript:AT1G11000.1	3671756	3676054	-	ID	transcript:AT1G11000.1	Parent	gene:AT1G11000	Name	MLO4-202	biotype	protein_coding	tag	Ensembl_canonical	transcript_id	AT1G11000.1
At--1	At--transcript:AT1G11020.1	3676691	3678567	+	ID	transcript:AT1G11020.1	Parent	gene:AT1G11020	Name	AT1G11020-201	biotype	protein_coding	tag	Ensembl_canonical	transcript_id	AT1G11020.1
At--1	At--transcript:AT1G11040.1	3678981	3681032	-	ID	transcript:AT1G11040.1	Parent	gene:AT1G11040	Name	AT1G11040-201	biotype	protein_coding	tag	Ensembl_canonical	transcript_id	AT1G11040.1
At--1	At--transcript:AT1G11050.1	3681679	3684169	+	ID	transcript:AT1G11050.1	Parent	gene:AT1G11050	Name	AT1G11050-201	biotype	protein_coding	tag	Ensembl_canonical	transcript_id	AT1G11050.1
At--1	At--transcript:AT1G11060.1	3684568	3689892	+	ID	transcript:AT1G11060.1	Parent	gene:AT1G11060	Name	AT1G11060-201	biotype	protein_coding	tag	Ensembl_canonical	transcript_id	AT1G11060.1
At--1	At--transcript:AT1G11070.4	3690012	3694200	-	ID	transcript:AT1G11070.4	Parent	gene:AT1G11070	Name	AT1G11070-203	biotype	protein_coding	tag	Ensembl_canonical	transcript_id	AT1G11070.4
At--1	At--transcript:AT1G11080.2	3694672	3697808	-	ID	transcript:AT1G11080.2	Parent	gene:AT1G11080	Name	scpl31-202	biotype	protein_coding	tag	Ensembl_canonical	transcript_id	AT1G11080.2
At--1	At--transcript:AT1G11090.1	3702608	3703779	+	ID	transcript:AT1G11090.1	Parent	gene:AT1G11090	Name	AT1G11090-201	biotype	protein_coding	tag	Ensembl_canonical	transcript_id	AT1G11090.1
At--1	At--transcript:AT1G11100.4	3703934	3709586	-	ID	transcript:AT1G11100.4	Parent	gene:AT1G11100	Name	AT1G11100-204	biotype	protein_coding	tag	Ensembl_canonical	transcript_id	AT1G11100.4
At--1	At--transcript:AT1G11110.1	3710208	3712503	+	ID	transcript:AT1G11110.1	Parent	gene:AT1G11110	Name	AT1G11110-201	biotype	protein_coding	tag	Ensembl_canonical	transcript_id	AT1G11110.1
At--1	At--transcript:AT1G11112.1	3712971	3713735	-	ID	transcript:AT1G11112.1	Parent	gene:AT1G11112	Name	AT1G11112-201	biotype	protein_coding	tag	Ensembl_canonical	transcript_id	AT1G11112.1
At--1	At--transcript:AT1G11120.1	3715184	3717320	+	ID	transcript:AT1G11120.1	Parent	gene:AT1G11120	Name	AT1G11120-202	biotype	protein_coding	tag	Ensembl_canonical	transcript_id	AT1G11120.1
At--1	At--transcript:AT1G11125.1	3718652	3719832	+	ID	transcript:AT1G11125.1	Parent	gene:AT1G11125	Name	AT1G11125-201	biotype	protein_coding	tag	Ensembl_canonical	transcript_id	AT1G11125.1
At--1	At--transcript:AT1G11130.1	3722708	3727450	+	ID	transcript:AT1G11130.1	Parent	gene:AT1G11130	Name	SUB-201	biotype	protein_coding	tag	Ensembl_canonical	transcript_id	AT1G11130.1
At--1	At--transcript:AT1G11145.1	3727532	3728166	-	ID	transcript:AT1G11145.1	Parent	gene:AT1G11145	Name	AT1G11145-201	biotype	protein_coding	tag	Ensembl_canonical	transcript_id	AT1G11145.1
At--1	At--transcript:AT1G11160.1	3733084	3739844	+	ID	transcript:AT1G11160.1	Parent	gene:AT1G11160	Name	AT1G11160-204	biotype	protein_coding	tag	Ensembl_canonical	transcript_id	AT1G11160.1
At--1	At--transcript:AT1G11170.1	3740664	3744675	+	ID	transcript:AT1G11170.1	Parent	gene:AT1G11170	Name	AT1G11170-201	biotype	protein_coding	tag	transcript:AT1G11170.1-NA	transcript_id	AT1G11170.1
At--1	At--transcript:AT1G11180.2	3745783	3748557	+	ID	transcript:AT1G11180.2	Parent	gene:AT1G11180	Name	SCAMP2-203	biotype	protein_coding	tag	Ensembl_canonical	transcript_id	AT1G11180.2
At--1	At--transcript:AT1G11190.1	3750066	3752780	-	ID	transcript:AT1G11190.1	Parent	gene:AT1G11190	Name	BFN1-201	biotype	protein_coding	tag	Ensembl_canonical	transcript_id	AT1G11190.1
At--1	At--transcript:AT1G11200.1	3753213	3755658	+	ID	transcript:AT1G11200.1	Parent	gene:AT1G11200	Name	AT1G11200-201	biotype	protein_coding	tag	Ensembl_canonical	transcript_id	AT1G11200.1
At--1	At--transcript:AT1G11210.1	3755668	3756998	-	ID	transcript:AT1G11210.1	Parent	gene:AT1G11210	Name	AT1G11210-201	biotype	protein_coding	tag	Ensembl_canonical	transcript_id	AT1G11210.1
At--1	At--transcript:AT1G11220.2	3759862	3761461	-	ID	transcript:AT1G11220.2	Parent	gene:AT1G11220	Name	AT1G11220-202	biotype	protein_coding	tag	Ensembl_canonical	transcript_id	AT1G11220.2
At--1	At--transcript:AT1G11230.2	3763268	3764483	-	ID	transcript:AT1G11230.2	Parent	gene:AT1G11230	Name	AT1G11230-202	biotype	protein_coding	tag	Ensembl_canonical	transcript_id	AT1G11230.2
At--1	At--transcript:AT1G11240.1	3766754	3769799	-	ID	transcript:AT1G11240.1	Parent	gene:AT1G11240	Name	AT1G11240-201	biotype	protein_coding	tag	Ensembl_canonical	transcript_id	AT1G11240.1
At--1	At--transcript:AT1G11250.1	3768521	3770102	+	ID	transcript:AT1G11250.1	Parent	gene:AT1G11250	Name	SYP125-201	biotype	protein_coding	tag	Ensembl_canonical	transcript_id	AT1G11250.1
At--1	At--transcript:AT1G11260.1	3777236	3780823	+	ID	transcript:AT1G11260.1	Parent	gene:AT1G11260	Name	STP1-201	biotype	protein_coding	tag	Ensembl_canonical	transcript_id	AT1G11260.1
At--1	At--transcript:AT1G11270.2	3780386	3787029	-	ID	transcript:AT1G11270.2	Parent	gene:AT1G11270	Name	AT1G11270-201	biotype	protein_coding	tag	Ensembl_canonical	transcript_id	AT1G11270.2
At--1	At--transcript:AT1G11280.1	3787318	3790935	-	ID	transcript:AT1G11280.1	Parent	gene:AT1G11280	Name	AT1G11280-201	biotype	protein_coding	tag	Ensembl_canonical	transcript_id	AT1G11280.1
At--1	At--transcript:AT1G11290.1	3791168	3794088	-	ID	transcript:AT1G11290.1	Parent	gene:AT1G11290	Name	CRR22-201	biotype	protein_coding	tag	Ensembl_canonical	transcript_id	AT1G11290.1
At--1	At--transcript:AT1G11300.1	3794243	3797507	+	ID	transcript:AT1G11300.1	Parent	gene:AT1G11300	Name	AT1G11300-201	biotype	protein_coding	tag	Ensembl_canonical	transcript_id	AT1G11300.1
At--1	At--transcript:AT1G11303.1	3797667	3800851	+	ID	transcript:AT1G11303.1	Parent	gene:AT1G11303	Name	AT1G11303-201	biotype	protein_coding	tag	Ensembl_canonical	transcript_id	AT1G11303.1
At--1	At--transcript:AT1G11310.1	3800500	3804233	-	ID	transcript:AT1G11310.1	Parent	gene:AT1G11310	Name	MLO2-201	biotype	protein_coding	tag	Ensembl_canonical	transcript_id	AT1G11310.1
At--1	At--transcript:AT1G11320.1	3806822	3808940	+	ID	transcript:AT1G11320.1	Parent	gene:AT1G11320	Name	AT1G11320-201	biotype	protein_coding	tag	Ensembl_canonical	transcript_id	AT1G11320.1
At--1	At--transcript:AT1G11330.2	3809795	3813809	+	ID	transcript:AT1G11330.2	Parent	gene:AT1G11330	Name	AT1G11330-201	biotype	protein_coding	tag	Ensembl_canonical	transcript_id	AT1G11330.2
At--1	At--transcript:AT1G11340.1	3814116	3817216	-	ID	transcript:AT1G11340.1	Parent	gene:AT1G11340	Name	AT1G11340-203	biotype	protein_coding	tag	Ensembl_canonical	transcript_id	AT1G11340.1
At--1	At--transcript:AT1G11350.1	3817424	3820887	-	ID	transcript:AT1G11350.1	Parent	gene:AT1G11350	Name	SD1-13-201	biotype	protein_coding	tag	Ensembl_canonical	transcript_id	AT1G11350.1
At--1	At--transcript:AT1G11360.4	3821106	3823088	-	ID	transcript:AT1G11360.4	Parent	gene:AT1G11360	Name	AT1G11360-202	biotype	protein_coding	tag	Ensembl_canonical	transcript_id	AT1G11360.4
At--1	At--transcript:AT1G11362.1	3824510	3825231	-	ID	transcript:AT1G11362.1	Parent	gene:AT1G11362	Name	AT1G11362-201	biotype	protein_coding	tag	Ensembl_canonical	transcript_id	AT1G11362.1
At--1	At--transcript:AT1G11370.1	3827851	3831068	-	ID	transcript:AT1G11370.1	Parent	gene:AT1G11370	Name	AT1G11370-201	biotype	protein_coding	tag	Ensembl_canonical	transcript_id	AT1G11370.1
At--1	At--transcript:AT1G11380.1	3832563	3834462	+	ID	transcript:AT1G11380.1	Parent	gene:AT1G11380	Name	AT1G11380-201	biotype	protein_coding	tag	Ensembl_canonical	transcript_id	AT1G11380.1
At--1	At--transcript:AT1G11390.1	3834432	3837676	-	ID	transcript:AT1G11390.1	Parent	gene:AT1G11390	Name	AT1G11390-201	biotype	protein_coding	tag	Ensembl_canonical	transcript_id	AT1G11390.1
At--1	At--transcript:AT1G11400.2	3837694	3840436	+	ID	transcript:AT1G11400.2	Parent	gene:AT1G11400	Name	PYM-202	biotype	protein_coding	tag	transcript:AT1G11400.2-NA	transcript_id	AT1G11400.2
At--1	At--transcript:AT1G11410.4	3841253	3844432	+	ID	transcript:AT1G11410.4	Parent	gene:AT1G11410	Name	AT1G11410-203	biotype	protein_coding	tag	Ensembl_canonical	transcript_id	AT1G11410.4
At--1	At--transcript:AT1G11420.1	3844461	3846956	-	ID	transcript:AT1G11420.1	Parent	gene:AT1G11420	Name	DUF2-201	biotype	protein_coding	tag	Ensembl_canonical	transcript_id	AT1G11420.1
At--1	At--transcript:AT1G11430.1	3847220	3849224	+	ID	transcript:AT1G11430.1	Parent	gene:AT1G11430	Name	MORF9-201	biotype	protein_coding	tag	Ensembl_canonical	transcript_id	AT1G11430.1
At--1	At--transcript:AT1G11440.1	3849201	3850735	+	ID	transcript:AT1G11440.1	Parent	gene:AT1G11440	Name	AT1G11440-201	biotype	protein_coding	tag	Ensembl_canonical	transcript_id	AT1G11440.1
At--1	At--transcript:AT1G11450.3	3853184	3855507	+	ID	transcript:AT1G11450.3	Parent	gene:AT1G11450	Name	UMAMIT27-201	biotype	protein_coding	tag	Ensembl_canonical	transcript_id	AT1G11450.3
At--1	At--transcript:AT1G11460.1	3856942	3859465	+	ID	transcript:AT1G11460.1	Parent	gene:AT1G11460	Name	UMAMIT26-201	biotype	protein_coding	tag	Ensembl_canonical	transcript_id	AT1G11460.1
At--1	At--transcript:AT1G11470.1	3859662	3860604	-	ID	transcript:AT1G11470.1	Parent	gene:AT1G11470	Name	AT1G11470-201	biotype	protein_coding	tag	Ensembl_canonical	transcript_id	AT1G11470.1
At--1	At--transcript:AT1G11475.1	3862399	3864074	+	ID	transcript:AT1G11475.1	Parent	gene:AT1G11475	Name	NRPB10-201	biotype	protein_coding	tag	Ensembl_canonical	transcript_id	AT1G11475.1
At--1	At--transcript:AT1G11480.1	3864043	3867000	-	ID	transcript:AT1G11480.1	Parent	gene:AT1G11480	Name	AT1G11480-201	biotype	protein_coding	tag	Ensembl_canonical	transcript_id	AT1G11480.1
At--1	At--transcript:AT1G11490.2	3868884	3870308	-	ID	transcript:AT1G11490.2	Parent	gene:AT1G11490	Name	AT1G11490-201	biotype	protein_coding	tag	Ensembl_canonical	transcript_id	AT1G11490.2
At--1	At--transcript:AT1G11500.3	3870679	3871702	+	ID	transcript:AT1G11500.3	Parent	gene:AT1G11500	Name	AT1G11500-201	biotype	protein_coding	tag	Ensembl_canonical	transcript_id	AT1G11500.3
At--1	At--transcript:AT1G11510.1	3871723	3872929	-	ID	transcript:AT1G11510.1	Parent	gene:AT1G11510	Name	AT1G11510-201	biotype	protein_coding	tag	Ensembl_canonical	transcript_id	AT1G11510.1
At--1	At--transcript:AT1G11520.1	3873029	3873619	+	ID	transcript:AT1G11520.1	Parent	gene:AT1G11520	Name	AT1G11520-201	biotype	protein_coding	tag	Ensembl_canonical	transcript_id	AT1G11520.1
At--1	At--transcript:AT1G11530.1	3874396	3875484	+	ID	transcript:AT1G11530.1	Parent	gene:AT1G11530	Name	CXXS1-201	biotype	protein_coding	tag	Ensembl_canonical	transcript_id	AT1G11530.1
At--1	At--transcript:AT1G11540.2	3875476	3877323	-	ID	transcript:AT1G11540.2	Parent	gene:AT1G11540	Name	AT1G11540-202	biotype	protein_coding	tag	Ensembl_canonical	transcript_id	AT1G11540.2
At--1	At--transcript:AT1G11545.1	3878495	3880391	-	ID	transcript:AT1G11545.1	Parent	gene:AT1G11545	Name	XTH8-201	biotype	protein_coding	tag	Ensembl_canonical	transcript_id	AT1G11545.1
At--1	At--transcript:AT1G11560.1	3881627	3882819	+	ID	transcript:AT1G11560.1	Parent	gene:AT1G11560	Name	AT1G11560-201	biotype	protein_coding	tag	Ensembl_canonical	transcript_id	AT1G11560.1
At--1	At--transcript:AT1G11570.3	3883167	3884129	+	ID	transcript:AT1G11570.3	Parent	gene:AT1G11570	Name	NTL-202	biotype	protein_coding	tag	Ensembl_canonical	transcript_id	AT1G11570.3
At--1	At--transcript:AT1G11572.1	3884342	3884960	+	ID	transcript:AT1G11572.1	Parent	gene:AT1G11572	Name	AT1G11572-201	biotype	protein_coding	tag	Ensembl_canonical	transcript_id	AT1G11572.1
At--1	At--transcript:AT1G11580.2	3888610	3890824	+	ID	transcript:AT1G11580.2	Parent	gene:AT1G11580	Name	PMEPCRA-201	biotype	protein_coding	tag	Ensembl_canonical	transcript_id	AT1G11580.2
At--1	At--transcript:AT1G11590.1	3892580	3894677	+	ID	transcript:AT1G11590.1	Parent	gene:AT1G11590	Name	AT1G11590-201	biotype	protein_coding	tag	Ensembl_canonical	transcript_id	AT1G11590.1
At--1	At--transcript:AT1G11591.1	3895130	3896019	+	ID	transcript:AT1G11591.1	Parent	gene:AT1G11591	Name	AT1G11591-201	biotype	protein_coding	tag	Ensembl_canonical	transcript_id	AT1G11591.1
At--1	At--transcript:AT1G11593.1	3898002	3898609	+	ID	transcript:AT1G11593.1	Parent	gene:AT1G11593	Name	AT1G11593-201	biotype	protein_coding	tag	Ensembl_canonical	transcript_id	AT1G11593.1
At--1	At--transcript:AT1G11600.1	3901950	3903895	+	ID	transcript:AT1G11600.1	Parent	gene:AT1G11600	Name	CYP77B1-201	biotype	protein_coding	tag	Ensembl_canonical	transcript_id	AT1G11600.1
At--1	At--transcript:AT1G11608.1	3905579	3906818	+	ID	transcript:AT1G11608.1	Parent	gene:AT1G11608	Name	AT1G11608-201	biotype	protein_coding	tag	Ensembl_canonical	transcript_id	AT1G11608.1
At--1	At--transcript:AT1G11610.2	3906862	3909338	-	ID	transcript:AT1G11610.2	Parent	gene:AT1G11610	Name	CYP71A18-201	biotype	protein_coding	tag	Ensembl_canonical	transcript_id	AT1G11610.2
At--1	At--transcript:AT1G11620.1	3910833	3911924	+	ID	transcript:AT1G11620.1	Parent	gene:AT1G11620	Name	AT1G11620-201	biotype	protein_coding	tag	Ensembl_canonical	transcript_id	AT1G11620.1
At--1	At--transcript:AT1G11630.1	3912754	3914465	-	ID	transcript:AT1G11630.1	Parent	gene:AT1G11630	Name	AT1G11630-201	biotype	protein_coding	tag	Ensembl_canonical	transcript_id	AT1G11630.1
At--1	At--transcript:AT1G11650.2	3914774	3918243	+	ID	transcript:AT1G11650.2	Parent	gene:AT1G11650	Name	RBP45B-202	biotype	protein_coding	tag	Ensembl_canonical	transcript_id	AT1G11650.2
At--1	At--transcript:AT1G11655.1	3919237	3919869	+	ID	transcript:AT1G11655.1	Parent	gene:AT1G11655	Name	AT1G11655-201	biotype	protein_coding	tag	Ensembl_canonical	transcript_id	AT1G11655.1
At--1	At--transcript:AT1G11660.1	3920478	3924555	+	ID	transcript:AT1G11660.1	Parent	gene:AT1G11660	Name	AT1G11660-201	biotype	protein_coding	tag	transcript:AT1G11660.1-NA	transcript_id	AT1G11660.1
At--1	At--transcript:AT1G11670.1	3928115	3931701	-	ID	transcript:AT1G11670.1	Parent	gene:AT1G11670	Name	AT1G11670-201	biotype	protein_coding	tag	Ensembl_canonical	transcript_id	AT1G11670.1
At--1	At--transcript:AT1G11680.1	3938422	3940871	+	ID	transcript:AT1G11680.1	Parent	gene:AT1G11680	Name	CYP51G1-201	biotype	protein_coding	tag	Ensembl_canonical	transcript_id	AT1G11680.1
At--1	At--transcript:AT1G11684.1	3941103	3941459	-	ID	transcript:AT1G11684.1	Parent	gene:AT1G11684	Name	AT1G11684-201	biotype	protein_coding	tag	Ensembl_canonical	transcript_id	AT1G11684.1
At--1	At--transcript:AT1G11690.1	3941469	3942212	+	ID	transcript:AT1G11690.1	Parent	gene:AT1G11690	Name	AT1G11690-201	biotype	protein_coding	tag	Ensembl_canonical	transcript_id	AT1G11690.1
At--1	At--transcript:AT1G11700.1	3945584	3946757	+	ID	transcript:AT1G11700.1	Parent	gene:AT1G11700	Name	AT1G11700-201	biotype	protein_coding	tag	Ensembl_canonical	transcript_id	AT1G11700.1
At--1	At--transcript:AT1G11710.1	3948714	3951359	+	ID	transcript:AT1G11710.1	Parent	gene:AT1G11710	Name	AT1G11710-201	biotype	protein_coding	tag	Ensembl_canonical	transcript_id	AT1G11710.1
At--1	At--transcript:AT1G11720.2	3951366	3957044	+	ID	transcript:AT1G11720.2	Parent	gene:AT1G11720	Name	SS3-201	biotype	protein_coding	tag	Ensembl_canonical	transcript_id	AT1G11720.2
At--1	At--transcript:AT1G11730.1	3957284	3960464	+	ID	transcript:AT1G11730.1	Parent	gene:AT1G11730	Name	AT1G11730-201	biotype	protein_coding	tag	Ensembl_canonical	transcript_id	AT1G11730.1
At--1	At--transcript:AT1G11740.1	3963054	3966850	-	ID	transcript:AT1G11740.1	Parent	gene:AT1G11740	Name	AT1G11740-201	biotype	protein_coding	tag	Ensembl_canonical	transcript_id	AT1G11740.1
At--1	At--transcript:AT1G11750.2	3967483	3969877	+	ID	transcript:AT1G11750.2	Parent	gene:AT1G11750	Name	CLPP6-202	biotype	protein_coding	tag	Ensembl_canonical	transcript_id	AT1G11750.2
At--1	At--transcript:AT1G11755.1	3969681	3971911	-	ID	transcript:AT1G11755.1	Parent	gene:AT1G11755	Name	LEW1-201	biotype	protein_coding	tag	Ensembl_canonical	transcript_id	AT1G11755.1
At--1	At--transcript:AT1G11760.1	3971986	3973294	-	ID	transcript:AT1G11760.1	Parent	gene:AT1G11760	Name	MED32-201	biotype	protein_coding	tag	Ensembl_canonical	transcript_id	AT1G11760.1
At--1	At--transcript:AT1G11765.1	3973874	3974594	+	ID	transcript:AT1G11765.1	Parent	gene:AT1G11765	Name	AT1G11765-201	biotype	protein_coding	tag	Ensembl_canonical	transcript_id	AT1G11765.1
At--1	At--transcript:AT1G11770.1	3975607	3977379	+	ID	transcript:AT1G11770.1	Parent	gene:AT1G11770	Name	AT1G11770-201	biotype	protein_coding	tag	Ensembl_canonical	transcript_id	AT1G11770.1
At--1	At--transcript:AT1G11780.1	3976839	3979237	-	ID	transcript:AT1G11780.1	Parent	gene:AT1G11780	Name	AT1G11780-201	biotype	protein_coding	tag	Ensembl_canonical	transcript_id	AT1G11780.1
At--1	At--transcript:AT1G11785.1	3979823	3981079	-	ID	transcript:AT1G11785.1	Parent	gene:AT1G11785	Name	AT1G11785-201	biotype	protein_coding	tag	Ensembl_canonical	transcript_id	AT1G11785.1
At--1	At--transcript:AT1G11790.1	3981153	3985219	+	ID	transcript:AT1G11790.1	Parent	gene:AT1G11790	Name	ADT1-201	biotype	protein_coding	tag	Ensembl_canonical	transcript_id	AT1G11790.1
At--1	At--transcript:AT1G11800.1	3985184	3987290	-	ID	transcript:AT1G11800.1	Parent	gene:AT1G11800	Name	AT1G11800-201	biotype	protein_coding	tag	Ensembl_canonical	transcript_id	AT1G11800.1
At--1	At--transcript:AT1G11810.1	3989763	3991066	+	ID	transcript:AT1G11810.1	Parent	gene:AT1G11810	Name	AT1G11810-201	biotype	protein_coding	tag	Ensembl_canonical	transcript_id	AT1G11810.1
At--1	At--transcript:AT1G11820.2	3991027	3993707	-	ID	transcript:AT1G11820.2	Parent	gene:AT1G11820	Name	AT1G11820-201	biotype	protein_coding	tag	Ensembl_canonical	transcript_id	AT1G11820.2
At--1	At--transcript:AT1G11840.6	3995393	3997907	+	ID	transcript:AT1G11840.6	Parent	gene:AT1G11840	Name	GLX1-204	biotype	protein_coding	tag	Ensembl_canonical	transcript_id	AT1G11840.6
At--1	At--transcript:AT1G11850.2	3999157	4000024	+	ID	transcript:AT1G11850.2	Parent	gene:AT1G11850	Name	AT1G11850-201	biotype	protein_coding	tag	Ensembl_canonical	transcript_id	AT1G11850.2
At--1	At--transcript:AT1G11860.3	4001113	4003355	+	ID	transcript:AT1G11860.3	Parent	gene:AT1G11860	Name	AT1G11860-201	biotype	protein_coding	tag	Ensembl_canonical	transcript_id	AT1G11860.3
At--1	At--transcript:AT1G11870.2	4003757	4007015	+	ID	transcript:AT1G11870.2	Parent	gene:AT1G11870	Name	SRS-201	biotype	protein_coding	tag	Ensembl_canonical	transcript_id	AT1G11870.2
At--1	At--transcript:AT1G11880.1	4007705	4010443	-	ID	transcript:AT1G11880.1	Parent	gene:AT1G11880	Name	AT1G11880-202	biotype	protein_coding	tag	Ensembl_canonical	transcript_id	AT1G11880.1
At--1	At--transcript:AT1G11890.1	4010757	4013104	+	ID	transcript:AT1G11890.1	Parent	gene:AT1G11890	Name	SEC22-201	biotype	protein_coding	tag	Ensembl_canonical	transcript_id	AT1G11890.1
At--1	At--transcript:AT1G11900.1	4013121	4014688	-	ID	transcript:AT1G11900.1	Parent	gene:AT1G11900	Name	AT1G11900-201	biotype	protein_coding	tag	Ensembl_canonical	transcript_id	AT1G11900.1
At--1	At--transcript:AT1G11905.1	4014782	4016544	+	ID	transcript:AT1G11905.1	Parent	gene:AT1G11905	Name	AT1G11905-201	biotype	protein_coding	tag	Ensembl_canonical	transcript_id	AT1G11905.1
At--1	At--transcript:AT1G11910.2	4016712	4020765	-	ID	transcript:AT1G11910.2	Parent	gene:AT1G11910	Name	APA1-201	biotype	protein_coding	tag	Ensembl_canonical	transcript_id	AT1G11910.2
At--1	At--transcript:AT1G11915.1	4021750	4023292	+	ID	transcript:AT1G11915.1	Parent	gene:AT1G11915	Name	AT1G11915-201	biotype	protein_coding	tag	Ensembl_canonical	transcript_id	AT1G11915.1
At--1	At--transcript:AT1G11920.1	4023533	4025113	-	ID	transcript:AT1G11920.1	Parent	gene:AT1G11920	Name	AT1G11920-201	biotype	protein_coding	tag	Ensembl_canonical	transcript_id	AT1G11920.1
At--1	At--transcript:AT1G11925.1	4025930	4026733	-	ID	transcript:AT1G11925.1	Parent	gene:AT1G11925	Name	AT1G11925-201	biotype	protein_coding	tag	Ensembl_canonical	transcript_id	AT1G11925.1
At--1	At--transcript:AT1G11930.1	4028692	4030535	+	ID	transcript:AT1G11930.1	Parent	gene:AT1G11930	Name	AT1G11930-202	biotype	protein_coding	tag	Ensembl_canonical	transcript_id	AT1G11930.1
At--1	At--transcript:AT1G11940.1	4031534	4034155	-	ID	transcript:AT1G11940.1	Parent	gene:AT1G11940	Name	AT1G11940-201	biotype	protein_coding	tag	Ensembl_canonical	transcript_id	AT1G11940.1
At--1	At--transcript:AT1G11950.1	4034479	4038912	-	ID	transcript:AT1G11950.1	Parent	gene:AT1G11950	Name	AT1G11950-202	biotype	protein_coding	tag	Ensembl_canonical	transcript_id	AT1G11950.1
At--1	At--transcript:AT1G11960.1	4039566	4044021	-	ID	transcript:AT1G11960.1	Parent	gene:AT1G11960	Name	AT1G11960-201	biotype	protein_coding	tag	Ensembl_canonical	transcript_id	AT1G11960.1
At--1	At--transcript:AT1G11970.1	4044370	4044669	+	ID	transcript:AT1G11970.1	Parent	gene:AT1G11970	Name	AT1G11970-201	biotype	protein_coding	tag	Ensembl_canonical	transcript_id	AT1G11970.1
At--1	At--transcript:AT1G11980.1	4045619	4045855	+	ID	transcript:AT1G11980.1	Parent	gene:AT1G11980	Name	RUB3-201	biotype	protein_coding	tag	Ensembl_canonical	transcript_id	AT1G11980.1
At--1	At--transcript:AT1G11990.2	4046079	4049138	-	ID	transcript:AT1G11990.2	Parent	gene:AT1G11990	Name	AT1G11990-201	biotype	protein_coding	tag	Ensembl_canonical	transcript_id	AT1G11990.2
At--1	At--transcript:AT1G12000.1	4049896	4053871	-	ID	transcript:AT1G12000.1	Parent	gene:AT1G12000	Name	AT1G12000-201	biotype	protein_coding	tag	Ensembl_canonical	transcript_id	AT1G12000.1
At--1	At--transcript:AT1G12010.1	4056165	4057968	+	ID	transcript:AT1G12010.1	Parent	gene:AT1G12010	Name	AT1G12010-201	biotype	protein_coding	tag	Ensembl_canonical	transcript_id	AT1G12010.1
At--1	At--transcript:AT1G12020.1	4061363	4063549	-	ID	transcript:AT1G12020.1	Parent	gene:AT1G12020	Name	AT1G12020-201	biotype	protein_coding	tag	Ensembl_canonical	transcript_id	AT1G12020.1
At--1	At--transcript:AT1G12030.1	4064485	4066344	-	ID	transcript:AT1G12030.1	Parent	gene:AT1G12030	Name	AT1G12030-201	biotype	protein_coding	tag	Ensembl_canonical	transcript_id	AT1G12030.1
At--1	At--transcript:AT1G12040.1	4069992	4072681	+	ID	transcript:AT1G12040.1	Parent	gene:AT1G12040	Name	LRX1-201	biotype	protein_coding	tag	Ensembl_canonical	transcript_id	AT1G12040.1
At--1	At--transcript:AT1G12050.1	4072741	4076207	+	ID	transcript:AT1G12050.1	Parent	gene:AT1G12050	Name	AT1G12050-201	biotype	protein_coding	tag	Ensembl_canonical	transcript_id	AT1G12050.1
At--1	At--transcript:AT1G12060.1	4076226	4077230	+	ID	transcript:AT1G12060.1	Parent	gene:AT1G12060	Name	BAG5-201	biotype	protein_coding	tag	Ensembl_canonical	transcript_id	AT1G12060.1
At--1	At--transcript:AT1G12064.1	4077498	4078095	-	ID	transcript:AT1G12064.1	Parent	gene:AT1G12064	Name	AT1G12064-201	biotype	protein_coding	tag	Ensembl_canonical	transcript_id	AT1G12064.1
At--1	At--transcript:AT1G12070.1	4078547	4080236	-	ID	transcript:AT1G12070.1	Parent	gene:AT1G12070	Name	AT1G12070-201	biotype	protein_coding	tag	Ensembl_canonical	transcript_id	AT1G12070.1
At--1	At--transcript:AT1G12080.2	4084162	4085185	+	ID	transcript:AT1G12080.2	Parent	gene:AT1G12080	Name	AT1G12080-202	biotype	protein_coding	tag	Ensembl_canonical	transcript_id	AT1G12080.2
At--1	At--transcript:AT1G12090.1	4089664	4090857	-	ID	transcript:AT1G12090.1	Parent	gene:AT1G12090	Name	ELP-201	biotype	protein_coding	tag	Ensembl_canonical	transcript_id	AT1G12090.1
At--1	At--transcript:AT1G12100.1	4095246	4095883	+	ID	transcript:AT1G12100.1	Parent	gene:AT1G12100	Name	AT1G12100-201	biotype	protein_coding	tag	Ensembl_canonical	transcript_id	AT1G12100.1
At--1	At--transcript:AT1G12110.1	4105223	4109601	+	ID	transcript:AT1G12110.1	Parent	gene:AT1G12110	Name	NRT1.1-201	biotype	protein_coding	tag	Ensembl_canonical	transcript_id	AT1G12110.1
At--1	At--transcript:AT1G12120.1	4114674	4117614	-	ID	transcript:AT1G12120.1	Parent	gene:AT1G12120	Name	AT1G12120-201	biotype	protein_coding	tag	Ensembl_canonical	transcript_id	AT1G12120.1
At--1	At--transcript:AT1G12130.1	4118594	4120959	+	ID	transcript:AT1G12130.1	Parent	gene:AT1G12130	Name	AT1G12130-201	biotype	protein_coding	tag	Ensembl_canonical	transcript_id	AT1G12130.1
At--1	At--transcript:AT1G12140.1	4121285	4124595	+	ID	transcript:AT1G12140.1	Parent	gene:AT1G12140	Name	FMO GS-OX5-201	biotype	protein_coding	tag	Ensembl_canonical	transcript_id	AT1G12140.1
At--1	At--transcript:AT1G12150.2	4123530	4125455	-	ID	transcript:AT1G12150.2	Parent	gene:AT1G12150	Name	AT1G12150-201	biotype	protein_coding	tag	Ensembl_canonical	transcript_id	AT1G12150.2
At--1	At--transcript:AT1G12160.1	4125990	4128310	+	ID	transcript:AT1G12160.1	Parent	gene:AT1G12160	Name	AT1G12160-201	biotype	protein_coding	tag	Ensembl_canonical	transcript_id	AT1G12160.1
At--1	At--transcript:AT1G12170.1	4128607	4129701	-	ID	transcript:AT1G12170.1	Parent	gene:AT1G12170	Name	AT1G12170-201	biotype	protein_coding	tag	Ensembl_canonical	transcript_id	AT1G12170.1
At--1	At--transcript:AT1G12180.1	4130396	4131168	+	ID	transcript:AT1G12180.1	Parent	gene:AT1G12180	Name	AT1G12180-201	biotype	protein_coding	tag	Ensembl_canonical	transcript_id	AT1G12180.1
At--1	At--transcript:AT1G12190.1	4132967	4134094	-	ID	transcript:AT1G12190.1	Parent	gene:AT1G12190	Name	AT1G12190-201	biotype	protein_coding	tag	Ensembl_canonical	transcript_id	AT1G12190.1
At--1	At--transcript:AT1G12200.1	4137511	4140158	+	ID	transcript:AT1G12200.1	Parent	gene:AT1G12200	Name	FMO-201	biotype	protein_coding	tag	Ensembl_canonical	transcript_id	AT1G12200.1
At--1	At--transcript:AT1G12210.1	4140924	4143916	+	ID	transcript:AT1G12210.1	Parent	gene:AT1G12210	Name	RFL1-203	biotype	protein_coding	tag	Ensembl_canonical	transcript_id	AT1G12210.1
At--1	At--transcript:AT1G12211.1	4140875	4144114	-	ID	transcript:AT1G12211.1	Parent	gene:AT1G12211	Name	AT1G12211-201	biotype	protein_coding	tag	Ensembl_canonical	transcript_id	AT1G12211.1
At--1	At--transcript:AT1G12220.2	4144257	4147914	+	ID	transcript:AT1G12220.2	Parent	gene:AT1G12220	Name	RPS5-201	biotype	protein_coding	tag	Ensembl_canonical	transcript_id	AT1G12220.2
At--1	At--transcript:AT1G12230.2	4147962	4151056	+	ID	transcript:AT1G12230.2	Parent	gene:AT1G12230	Name	AT1G12230-201	biotype	protein_coding	tag	Ensembl_canonical	transcript_id	AT1G12230.2
At--1	At--transcript:AT1G12240.1	4153641	4157653	+	ID	transcript:AT1G12240.1	Parent	gene:AT1G12240	Name	ATBETAFRUCT4-201	biotype	protein_coding	tag	Ensembl_canonical	transcript_id	AT1G12240.1
At--1	At--transcript:AT1G12244.1	4157654	4159046	+	ID	transcript:AT1G12244.1	Parent	gene:AT1G12244	Name	AT1G12244-201	biotype	protein_coding	tag	Ensembl_canonical	transcript_id	AT1G12244.1
At--1	At--transcript:AT1G12250.1	4159227	4161506	+	ID	transcript:AT1G12250.1	Parent	gene:AT1G12250	Name	AT1G12250-201	biotype	protein_coding	tag	Ensembl_canonical	transcript_id	AT1G12250.1
At--1	At--transcript:AT1G12260.1	4162826	4165928	-	ID	transcript:AT1G12260.1	Parent	gene:AT1G12260	Name	NAC007-202	biotype	protein_coding	tag	Ensembl_canonical	transcript_id	AT1G12260.1
At--1	At--transcript:AT1G12270.1	4172035	4174730	+	ID	transcript:AT1G12270.1	Parent	gene:AT1G12270	Name	Hop1-201	biotype	protein_coding	tag	Ensembl_canonical	transcript_id	AT1G12270.1
At--1	At--transcript:AT1G12280.1	4174875	4177660	-	ID	transcript:AT1G12280.1	Parent	gene:AT1G12280	Name	SUMM2-201	biotype	protein_coding	tag	Ensembl_canonical	transcript_id	AT1G12280.1
At--1	At--transcript:AT1G12290.1	4178359	4181466	-	ID	transcript:AT1G12290.1	Parent	gene:AT1G12290	Name	AT1G12290-203	biotype	protein_coding	tag	Ensembl_canonical	transcript_id	AT1G12290.1
At--1	At--transcript:AT1G12300.1	4183010	4186247	-	ID	transcript:AT1G12300.1	Parent	gene:AT1G12300	Name	AT1G12300-201	biotype	protein_coding	tag	Ensembl_canonical	transcript_id	AT1G12300.1
At--1	At--transcript:AT1G12320.1	4186624	4190342	+	ID	transcript:AT1G12320.1	Parent	gene:AT1G12320	Name	AT1G12320-201	biotype	protein_coding	tag	Ensembl_canonical	transcript_id	AT1G12320.1
At--1	At--transcript:AT1G12310.1	4186653	4188233	-	ID	transcript:AT1G12310.1	Parent	gene:AT1G12310	Name	AT1G12310-201	biotype	protein_coding	tag	Ensembl_canonical	transcript_id	AT1G12310.1
At--1	At--transcript:AT1G12330.1	4194420	4196749	+	ID	transcript:AT1G12330.1	Parent	gene:AT1G12330	Name	AT1G12330-201	biotype	protein_coding	tag	Ensembl_canonical	transcript_id	AT1G12330.1
At--1	At--transcript:AT1G12340.1	4197396	4198310	+	ID	transcript:AT1G12340.1	Parent	gene:AT1G12340	Name	AT1G12340-201	biotype	protein_coding	tag	Ensembl_canonical	transcript_id	AT1G12340.1
At--1	At--transcript:AT1G12350.1	4198337	4200845	+	ID	transcript:AT1G12350.1	Parent	gene:AT1G12350	Name	COAB-201	biotype	protein_coding	tag	transcript:AT1G12350.1-NA	transcript_id	AT1G12350.1
At--1	At--transcript:AT1G12360.1	4200864	4206486	+	ID	transcript:AT1G12360.1	Parent	gene:AT1G12360	Name	KEU-201	biotype	protein_coding	tag	Ensembl_canonical	transcript_id	AT1G12360.1
At--1	At--transcript:AT1G12370.2	4206360	4208999	-	ID	transcript:AT1G12370.2	Parent	gene:AT1G12370	Name	PHR1-202	biotype	protein_coding	tag	Ensembl_canonical	transcript_id	AT1G12370.2
At--1	At--transcript:AT1G12380.1	4214258	4217412	-	ID	transcript:AT1G12380.1	Parent	gene:AT1G12380	Name	AT1G12380-201	biotype	protein_coding	tag	Ensembl_canonical	transcript_id	AT1G12380.1
At--1	At--transcript:AT1G12390.1	4220044	4221803	+	ID	transcript:AT1G12390.1	Parent	gene:AT1G12390	Name	AT1G12390-201	biotype	protein_coding	tag	Ensembl_canonical	transcript_id	AT1G12390.1
At--1	At--transcript:AT1G12400.3	4221827	4222865	+	ID	transcript:AT1G12400.3	Parent	gene:AT1G12400	Name	AT1G12400-203	biotype	protein_coding	tag	Ensembl_canonical	transcript_id	AT1G12400.3
At--1	At--transcript:AT1G12410.1	4223030	4225254	+	ID	transcript:AT1G12410.1	Parent	gene:AT1G12410	Name	CLP2-201	biotype	protein_coding	tag	Ensembl_canonical	transcript_id	AT1G12410.1
At--1	At--transcript:AT1G12411.1	4225321	4225482	-	ID	transcript:AT1G12411.1	Parent	gene:AT1G12411	Name	AT1G12411-201	biotype	protein_coding	tag	Ensembl_canonical	transcript_id	AT1G12411.1
At--1	At--transcript:AT1G12420.1	4226239	4229211	-	ID	transcript:AT1G12420.1	Parent	gene:AT1G12420	Name	ACR8-201	biotype	protein_coding	tag	Ensembl_canonical	transcript_id	AT1G12420.1
At--1	At--transcript:AT1G12430.2	4233873	4238764	-	ID	transcript:AT1G12430.2	Parent	gene:AT1G12430	Name	ARK3-202	biotype	protein_coding	tag	Ensembl_canonical	transcript_id	AT1G12430.2
At--1	At--transcript:AT1G12440.2	4241421	4242963	-	ID	transcript:AT1G12440.2	Parent	gene:AT1G12440	Name	AT1G12440-201	biotype	protein_coding	tag	Ensembl_canonical	transcript_id	AT1G12440.2
At--1	At--transcript:AT1G12450.1	4243904	4245993	+	ID	transcript:AT1G12450.1	Parent	gene:AT1G12450	Name	AT1G12450-201	biotype	protein_coding	tag	Ensembl_canonical	transcript_id	AT1G12450.1
At--1	At--transcript:AT1G12460.1	4247218	4250758	+	ID	transcript:AT1G12460.1	Parent	gene:AT1G12460	Name	AT1G12460-201	biotype	protein_coding	tag	Ensembl_canonical	transcript_id	AT1G12460.1
At--1	At--transcript:AT1G12470.1	4250945	4257392	+	ID	transcript:AT1G12470.1	Parent	gene:AT1G12470	Name	AT1G12470-201	biotype	protein_coding	tag	Ensembl_canonical	transcript_id	AT1G12470.1
At--1	At--transcript:AT1G12480.1	4257268	4259300	-	ID	transcript:AT1G12480.1	Parent	gene:AT1G12480	Name	OZS1-201	biotype	protein_coding	tag	Ensembl_canonical	transcript_id	AT1G12480.1
At--1	At--transcript:AT1G12490.1	4260783	4261869	+	ID	transcript:AT1G12490.1	Parent	gene:AT1G12490	Name	AT1G12490-201	biotype	protein_coding	tag	Ensembl_canonical	transcript_id	AT1G12490.1
At--1	At--transcript:AT1G12500.1	4263150	4265156	-	ID	transcript:AT1G12500.1	Parent	gene:AT1G12500	Name	AT1G12500-201	biotype	protein_coding	tag	Ensembl_canonical	transcript_id	AT1G12500.1
At--1	At--transcript:AT1G12520.1	4267074	4268982	-	ID	transcript:AT1G12520.1	Parent	gene:AT1G12520	Name	CCS-201	biotype	protein_coding	tag	Ensembl_canonical	transcript_id	AT1G12520.1
At--1	At--transcript:AT1G12530.1	4268986	4270907	-	ID	transcript:AT1G12530.1	Parent	gene:AT1G12530	Name	AT1G12530-201	biotype	protein_coding	tag	Ensembl_canonical	transcript_id	AT1G12530.1
At--1	At--transcript:AT1G12540.1	4272888	4274206	+	ID	transcript:AT1G12540.1	Parent	gene:AT1G12540	Name	AT1G12540-201	biotype	protein_coding	tag	Ensembl_canonical	transcript_id	AT1G12540.1
At--1	At--transcript:AT1G12550.1	4274531	4276031	+	ID	transcript:AT1G12550.1	Parent	gene:AT1G12550	Name	HPR3-201	biotype	protein_coding	tag	Ensembl_canonical	transcript_id	AT1G12550.1
At--1	At--transcript:AT1G12560.1	4276505	4277969	+	ID	transcript:AT1G12560.1	Parent	gene:AT1G12560	Name	EXPA7-201	biotype	protein_coding	tag	Ensembl_canonical	transcript_id	AT1G12560.1
At--1	At--transcript:AT1G12570.1	4277947	4281131	-	ID	transcript:AT1G12570.1	Parent	gene:AT1G12570	Name	AT1G12570-201	biotype	protein_coding	tag	Ensembl_canonical	transcript_id	AT1G12570.1
At--1	At--transcript:AT1G12580.1	4282794	4285876	+	ID	transcript:AT1G12580.1	Parent	gene:AT1G12580	Name	PEPKR1-201	biotype	protein_coding	tag	Ensembl_canonical	transcript_id	AT1G12580.1
At--1	At--transcript:AT1G12600.1	4286204	4289069	-	ID	transcript:AT1G12600.1	Parent	gene:AT1G12600	Name	AT1G12600-201	biotype	protein_coding	tag	Ensembl_canonical	transcript_id	AT1G12600.1
At--1	At--transcript:AT1G12610.1	4289883	4291017	-	ID	transcript:AT1G12610.1	Parent	gene:AT1G12610	Name	DDF1-201	biotype	protein_coding	tag	Ensembl_canonical	transcript_id	AT1G12610.1
At--1	At--transcript:AT1G12615.1	4294055	4294540	-	ID	transcript:AT1G12615.1	Parent	gene:AT1G12615	Name	AT1G12615-201	biotype	protein_coding	tag	Ensembl_canonical	transcript_id	AT1G12615.1
At--1	At--transcript:AT1G12620.1	4294552	4297178	-	ID	transcript:AT1G12620.1	Parent	gene:AT1G12620	Name	AT1G12620-201	biotype	protein_coding	tag	Ensembl_canonical	transcript_id	AT1G12620.1
At--1	At--transcript:AT1G12630.1	4298666	4299571	+	ID	transcript:AT1G12630.1	Parent	gene:AT1G12630	Name	AT1G12630-201	biotype	protein_coding	tag	Ensembl_canonical	transcript_id	AT1G12630.1
At--1	At--transcript:AT1G12640.1	4303280	4305907	-	ID	transcript:AT1G12640.1	Parent	gene:AT1G12640	Name	LPLAT1-201	biotype	protein_coding	tag	Ensembl_canonical	transcript_id	AT1G12640.1
At--1	At--transcript:AT1G12650.2	4305791	4308007	+	ID	transcript:AT1G12650.2	Parent	gene:AT1G12650	Name	AT1G12650-201	biotype	protein_coding	tag	Ensembl_canonical	transcript_id	AT1G12650.2
At--1	At--transcript:AT1G12660.1	4308943	4309749	+	ID	transcript:AT1G12660.1	Parent	gene:AT1G12660	Name	AT1G12660-201	biotype	protein_coding	tag	Ensembl_canonical	transcript_id	AT1G12660.1
At--1	At--transcript:AT1G12663.1	4310969	4311519	+	ID	transcript:AT1G12663.1	Parent	gene:AT1G12663	Name	AT1G12663-201	biotype	protein_coding	tag	Ensembl_canonical	transcript_id	AT1G12663.1
At--1	At--transcript:AT1G12665.1	4312331	4312935	+	ID	transcript:AT1G12665.1	Parent	gene:AT1G12665	Name	AT1G12665-201	biotype	protein_coding	tag	Ensembl_canonical	transcript_id	AT1G12665.1
At--1	At--transcript:AT1G12672.2	4318309	4319090	+	ID	transcript:AT1G12672.2	Parent	gene:AT1G12672	Name	AT1G12672-201	biotype	protein_coding	tag	Ensembl_canonical	transcript_id	AT1G12672.2
At--1	At--transcript:AT1G12680.1	4319877	4323265	-	ID	transcript:AT1G12680.1	Parent	gene:AT1G12680	Name	PEPKR2-201	biotype	protein_coding	tag	Ensembl_canonical	transcript_id	AT1G12680.1
At--1	At--transcript:AT1G12700.2	4323533	4326377	-	ID	transcript:AT1G12700.2	Parent	gene:AT1G12700	Name	RPF1-201	biotype	protein_coding	tag	Ensembl_canonical	transcript_id	AT1G12700.2
At--1	At--transcript:AT1G12710.2	4326739	4328546	-	ID	transcript:AT1G12710.2	Parent	gene:AT1G12710	Name	PP2-A12-201	biotype	protein_coding	tag	Ensembl_canonical	transcript_id	AT1G12710.2
At--1	At--transcript:AT1G12730.1	4334499	4337957	+	ID	transcript:AT1G12730.1	Parent	gene:AT1G12730	Name	AT1G12730-201	biotype	protein_coding	tag	Ensembl_canonical	transcript_id	AT1G12730.1
At--1	At--transcript:AT1G12740.2	4342282	4344857	+	ID	transcript:AT1G12740.2	Parent	gene:AT1G12740	Name	CYP87A2-202	biotype	protein_coding	tag	transcript:AT1G12740.2-NA	transcript_id	AT1G12740.2
At--1	At--transcript:AT1G12750.1	4344943	4348390	-	ID	transcript:AT1G12750.1	Parent	gene:AT1G12750	Name	RBL6-203	biotype	protein_coding	tag	transcript:AT1G12750.1-NA	transcript_id	AT1G12750.1
At--1	At--transcript:AT1G12760.1	4348498	4350993	+	ID	transcript:AT1G12760.1	Parent	gene:AT1G12760	Name	AT1G12760-202	biotype	protein_coding	tag	Ensembl_canonical	transcript_id	AT1G12760.1
At--1	At--transcript:AT1G12770.1	4351019	4353797	+	ID	transcript:AT1G12770.1	Parent	gene:AT1G12770	Name	EMB1586-202	biotype	protein_coding	tag	transcript:AT1G12770.1-NA	transcript_id	AT1G12770.1
At--1	At--transcript:AT1G12775.1	4353842	4355929	+	ID	transcript:AT1G12775.1	Parent	gene:AT1G12775	Name	AT1G12775-201	biotype	protein_coding	tag	Ensembl_canonical	transcript_id	AT1G12775.1
At--1	At--transcript:AT1G12780.1	4355926	4358894	-	ID	transcript:AT1G12780.1	Parent	gene:AT1G12780	Name	UGE1-201	biotype	protein_coding	tag	Ensembl_canonical	transcript_id	AT1G12780.1
At--1	At--transcript:AT1G12790.1	4358895	4361371	-	ID	transcript:AT1G12790.1	Parent	gene:AT1G12790	Name	AT1G12790-201	biotype	protein_coding	tag	Ensembl_canonical	transcript_id	AT1G12790.1
At--1	At--transcript:AT1G12800.1	4361551	4365414	-	ID	transcript:AT1G12800.1	Parent	gene:AT1G12800	Name	AT1G12800-201	biotype	protein_coding	tag	Ensembl_canonical	transcript_id	AT1G12800.1
At--1	At--transcript:AT1G12805.1	4366577	4367136	+	ID	transcript:AT1G12805.1	Parent	gene:AT1G12805	Name	AT1G12805-201	biotype	protein_coding	tag	Ensembl_canonical	transcript_id	AT1G12805.1
At--1	At--transcript:AT1G12810.2	4367256	4368804	+	ID	transcript:AT1G12810.2	Parent	gene:AT1G12810	Name	AT1G12810-201	biotype	protein_coding	tag	Ensembl_canonical	transcript_id	AT1G12810.2
At--1	At--transcript:AT1G12820.1	4368760	4371298	-	ID	transcript:AT1G12820.1	Parent	gene:AT1G12820	Name	AFB3-201	biotype	protein_coding	tag	Ensembl_canonical	transcript_id	AT1G12820.1
At--1	At--transcript:AT1G12840.1	4374205	4378514	+	ID	transcript:AT1G12840.1	Parent	gene:AT1G12840	Name	DET3-201	biotype	protein_coding	tag	Ensembl_canonical	transcript_id	AT1G12840.1
At--1	At--transcript:AT1G12830.1	4374249	4375247	-	ID	transcript:AT1G12830.1	Parent	gene:AT1G12830	Name	AT1G12830-201	biotype	protein_coding	tag	Ensembl_canonical	transcript_id	AT1G12830.1
At--1	At--transcript:AT1G12845.1	4378832	4379607	-	ID	transcript:AT1G12845.1	Parent	gene:AT1G12845	Name	AT1G12845-201	biotype	protein_coding	tag	Ensembl_canonical	transcript_id	AT1G12845.1
At--1	At--transcript:AT1G12850.1	4379694	4381764	-	ID	transcript:AT1G12850.1	Parent	gene:AT1G12850	Name	AT1G12850-201	biotype	protein_coding	tag	Ensembl_canonical	transcript_id	AT1G12850.1
At--1	At--transcript:AT1G12855.1	4382160	4383673	+	ID	transcript:AT1G12855.1	Parent	gene:AT1G12855	Name	AT1G12855-201	biotype	protein_coding	tag	Ensembl_canonical	transcript_id	AT1G12855.1
At--1	At--transcript:AT1G12860.1	4384304	4386651	+	ID	transcript:AT1G12860.1	Parent	gene:AT1G12860	Name	SCRM2-202	biotype	protein_coding	tag	Ensembl_canonical	transcript_id	AT1G12860.1
At--1	At--transcript:AT1G12870.1	4387129	4389110	-	ID	transcript:AT1G12870.1	Parent	gene:AT1G12870	Name	AT1G12870-201	biotype	protein_coding	tag	Ensembl_canonical	transcript_id	AT1G12870.1
At--1	At--transcript:AT1G12880.1	4389678	4391344	+	ID	transcript:AT1G12880.1	Parent	gene:AT1G12880	Name	NUDT12-201	biotype	protein_coding	tag	Ensembl_canonical	transcript_id	AT1G12880.1
At--1	At--transcript:AT1G12890.1	4391671	4392393	+	ID	transcript:AT1G12890.1	Parent	gene:AT1G12890	Name	AT1G12890-201	biotype	protein_coding	tag	Ensembl_canonical	transcript_id	AT1G12890.1
At--1	At--transcript:AT1G12900.5	4392438	4394454	-	ID	transcript:AT1G12900.5	Parent	gene:AT1G12900	Name	GAPA-2-201	biotype	protein_coding	tag	Ensembl_canonical	transcript_id	AT1G12900.5
At--1	At--transcript:AT1G12910.1	4394897	4396291	-	ID	transcript:AT1G12910.1	Parent	gene:AT1G12910	Name	ATAN11-201	biotype	protein_coding	tag	Ensembl_canonical	transcript_id	AT1G12910.1
At--1	At--transcript:AT1G12920.1	4396348	4398193	-	ID	transcript:AT1G12920.1	Parent	gene:AT1G12920	Name	ERF1-2-201	biotype	protein_coding	tag	Ensembl_canonical	transcript_id	AT1G12920.1
At--1	At--transcript:AT1G12930.1	4398322	4405669	-	ID	transcript:AT1G12930.1	Parent	gene:AT1G12930	Name	AT1G12930-201	biotype	protein_coding	tag	Ensembl_canonical	transcript_id	AT1G12930.1
At--1	At--transcript:AT1G12940.1	4416315	4418590	+	ID	transcript:AT1G12940.1	Parent	gene:AT1G12940	Name	NRT2.5-201	biotype	protein_coding	tag	Ensembl_canonical	transcript_id	AT1G12940.1
At--1	At--transcript:AT1G12950.1	4419714	4422684	+	ID	transcript:AT1G12950.1	Parent	gene:AT1G12950	Name	RSH2-201	biotype	protein_coding	tag	Ensembl_canonical	transcript_id	AT1G12950.1
At--1	At--transcript:AT1G12960.1	4422707	4423155	-	ID	transcript:AT1G12960.1	Parent	gene:AT1G12960	Name	AT1G12960-201	biotype	protein_coding	tag	Ensembl_canonical	transcript_id	AT1G12960.1
At--1	At--transcript:AT1G12970.1	4423540	4425936	+	ID	transcript:AT1G12970.1	Parent	gene:AT1G12970	Name	PIRL3-201	biotype	protein_coding	tag	Ensembl_canonical	transcript_id	AT1G12970.1
At--1	At--transcript:AT1G12980.1	4429718	4430965	+	ID	transcript:AT1G12980.1	Parent	gene:AT1G12980	Name	ESR1-201	biotype	protein_coding	tag	Ensembl_canonical	transcript_id	AT1G12980.1
At--1	At--transcript:AT1G12990.1	4433605	4436102	+	ID	transcript:AT1G12990.1	Parent	gene:AT1G12990	Name	AT1G12990-201	biotype	protein_coding	tag	Ensembl_canonical	transcript_id	AT1G12990.1
At--1	At--transcript:AT1G13000.1	4436101	4439639	-	ID	transcript:AT1G13000.1	Parent	gene:AT1G13000	Name	AT1G13000-203	biotype	protein_coding	tag	Ensembl_canonical	transcript_id	AT1G13000.1
At--1	At--transcript:AT1G13020.1	4440404	4443954	-	ID	transcript:AT1G13020.1	Parent	gene:AT1G13020	Name	EIF4B2-201	biotype	protein_coding	tag	Ensembl_canonical	transcript_id	AT1G13020.1
At--1	At--transcript:AT1G13030.1	4444043	4447412	-	ID	transcript:AT1G13030.1	Parent	gene:AT1G13030	Name	AT1G13030-201	biotype	protein_coding	tag	Ensembl_canonical	transcript_id	AT1G13030.1
At--1	At--transcript:AT1G13040.1	4447549	4449200	+	ID	transcript:AT1G13040.1	Parent	gene:AT1G13040	Name	AT1G13040-201	biotype	protein_coding	tag	transcript:AT1G13040.1-NA	transcript_id	AT1G13040.1
At--1	At--transcript:AT1G13050.1	4450267	4451742	+	ID	transcript:AT1G13050.1	Parent	gene:AT1G13050	Name	AT1G13050-203	biotype	protein_coding	tag	Ensembl_canonical	transcript_id	AT1G13050.1
At--1	At--transcript:AT1G13060.2	4452212	4454876	+	ID	transcript:AT1G13060.2	Parent	gene:AT1G13060	Name	PBE1-203	biotype	protein_coding	tag	transcript:AT1G13060.2-NA	transcript_id	AT1G13060.2
At--1	At--transcript:AT1G13080.1	4459002	4460996	+	ID	transcript:AT1G13080.1	Parent	gene:AT1G13080	Name	CYP71B2-201	biotype	protein_coding	tag	Ensembl_canonical	transcript_id	AT1G13080.1
At--1	At--transcript:AT1G13090.2	4461738	4463469	+	ID	transcript:AT1G13090.2	Parent	gene:AT1G13090	Name	CYP71B28-202	biotype	protein_coding	tag	Ensembl_canonical	transcript_id	AT1G13090.2
At--1	At--transcript:AT1G13100.1	4463859	4465725	+	ID	transcript:AT1G13100.1	Parent	gene:AT1G13100	Name	CYP71B29-201	biotype	protein_coding	tag	Ensembl_canonical	transcript_id	AT1G13100.1
At--1	At--transcript:AT1G13110.1	4467094	4469033	+	ID	transcript:AT1G13110.1	Parent	gene:AT1G13110	Name	CYP71B7-201	biotype	protein_coding	tag	Ensembl_canonical	transcript_id	AT1G13110.1
At--1	At--transcript:AT1G13120.1	4469144	4473319	-	ID	transcript:AT1G13120.1	Parent	gene:AT1G13120	Name	GLE1-201	biotype	protein_coding	tag	Ensembl_canonical	transcript_id	AT1G13120.1
At--1	At--transcript:AT1G13130.1	4474684	4478005	+	ID	transcript:AT1G13130.1	Parent	gene:AT1G13130	Name	AT1G13130-201	biotype	protein_coding	tag	Ensembl_canonical	transcript_id	AT1G13130.1
At--1	At--transcript:AT1G13140.1	4478384	4480325	-	ID	transcript:AT1G13140.1	Parent	gene:AT1G13140	Name	CYP86C3-201	biotype	protein_coding	tag	Ensembl_canonical	transcript_id	AT1G13140.1
At--1	At--transcript:AT1G13143.1	4479025	4479709	+	ID	transcript:AT1G13143.1	Parent	gene:AT1G13143	Name	AT1G13143-201	biotype	protein_coding	tag	Ensembl_canonical	transcript_id	AT1G13143.1
At--1	At--transcript:AT1G13150.1	4481875	4483751	-	ID	transcript:AT1G13150.1	Parent	gene:AT1G13150	Name	CYP86C4-201	biotype	protein_coding	tag	Ensembl_canonical	transcript_id	AT1G13150.1
At--1	At--transcript:AT1G13160.1	4484584	4488577	+	ID	transcript:AT1G13160.1	Parent	gene:AT1G13160	Name	AT1G13160-201	biotype	protein_coding	tag	Ensembl_canonical	transcript_id	AT1G13160.1
At--1	At--transcript:AT1G13170.2	4488533	4492587	-	ID	transcript:AT1G13170.2	Parent	gene:AT1G13170	Name	ORP1D-201	biotype	protein_coding	tag	Ensembl_canonical	transcript_id	AT1G13170.2
At--1	At--transcript:AT1G13180.1	4494924	4498469	+	ID	transcript:AT1G13180.1	Parent	gene:AT1G13180	Name	DIS1-201	biotype	protein_coding	tag	Ensembl_canonical	transcript_id	AT1G13180.1
At--1	At--transcript:AT1G13190.1	4498764	4501624	+	ID	transcript:AT1G13190.1	Parent	gene:AT1G13190	Name	AT1G13190-201	biotype	protein_coding	tag	Ensembl_canonical	transcript_id	AT1G13190.1
At--1	At--transcript:AT1G13195.1	4501581	4503676	-	ID	transcript:AT1G13195.1	Parent	gene:AT1G13195	Name	AT1G13195-202	biotype	protein_coding	tag	Ensembl_canonical	transcript_id	AT1G13195.1
At--1	At--transcript:AT1G13200.1	4507221	4508528	-	ID	transcript:AT1G13200.1	Parent	gene:AT1G13200	Name	AT1G13200-201	biotype	protein_coding	tag	Ensembl_canonical	transcript_id	AT1G13200.1
At--1	At--transcript:AT1G13210.1	4508906	4514010	-	ID	transcript:AT1G13210.1	Parent	gene:AT1G13210	Name	ACA.l-201	biotype	protein_coding	tag	Ensembl_canonical	transcript_id	AT1G13210.1
At--1	At--transcript:AT1G13220.3	4515464	4520306	+	ID	transcript:AT1G13220.3	Parent	gene:AT1G13220	Name	LINC2-201	biotype	protein_coding	tag	Ensembl_canonical	transcript_id	AT1G13220.3
At--1	At--transcript:AT1G13230.1	4520559	4522644	+	ID	transcript:AT1G13230.1	Parent	gene:AT1G13230	Name	AT1G13230-201	biotype	protein_coding	tag	Ensembl_canonical	transcript_id	AT1G13230.1
At--1	At--transcript:AT1G13245.1	4525414	4526204	-	ID	transcript:AT1G13245.1	Parent	gene:AT1G13245	Name	RTFL17-201	biotype	protein_coding	tag	Ensembl_canonical	transcript_id	AT1G13245.1
At--1	At--transcript:AT1G13250.1	4528485	4530222	-	ID	transcript:AT1G13250.1	Parent	gene:AT1G13250	Name	GATL3-201	biotype	protein_coding	tag	Ensembl_canonical	transcript_id	AT1G13250.1
At--1	At--transcript:AT1G13260.1	4542168	4543970	+	ID	transcript:AT1G13260.1	Parent	gene:AT1G13260	Name	RAV1-201	biotype	protein_coding	tag	Ensembl_canonical	transcript_id	AT1G13260.1
At--1	At--transcript:AT1G13270.1	4544889	4547373	+	ID	transcript:AT1G13270.1	Parent	gene:AT1G13270	Name	MAP1C-201	biotype	protein_coding	tag	Ensembl_canonical	transcript_id	AT1G13270.1
At--1	At--transcript:AT1G13280.1	4547388	4548894	+	ID	transcript:AT1G13280.1	Parent	gene:AT1G13280	Name	AOC4-201	biotype	protein_coding	tag	Ensembl_canonical	transcript_id	AT1G13280.1
At--1	At--transcript:AT1G13290.1	4550153	4551620	-	ID	transcript:AT1G13290.1	Parent	gene:AT1G13290	Name	DOT5-201	biotype	protein_coding	tag	Ensembl_canonical	transcript_id	AT1G13290.1
At--1	At--transcript:AT1G13300.1	4556878	4558793	+	ID	transcript:AT1G13300.1	Parent	gene:AT1G13300	Name	HRS1-201	biotype	protein_coding	tag	Ensembl_canonical	transcript_id	AT1G13300.1
At--1	At--transcript:AT1G13310.1	4561028	4563160	-	ID	transcript:AT1G13310.1	Parent	gene:AT1G13310	Name	AT1G13310-201	biotype	protein_coding	tag	Ensembl_canonical	transcript_id	AT1G13310.1
At--1	At--transcript:AT1G13320.1	4563428	4567849	-	ID	transcript:AT1G13320.1	Parent	gene:AT1G13320	Name	PP2AA3-202	biotype	protein_coding	tag	Ensembl_canonical	transcript_id	AT1G13320.1
At--1	At--transcript:AT1G13330.1	4567935	4570598	+	ID	transcript:AT1G13330.1	Parent	gene:AT1G13330	Name	AHP2-201	biotype	protein_coding	tag	Ensembl_canonical	transcript_id	AT1G13330.1
At--1	At--transcript:AT1G13340.1	4569448	4571229	-	ID	transcript:AT1G13340.1	Parent	gene:AT1G13340	Name	AT1G13340-201	biotype	protein_coding	tag	Ensembl_canonical	transcript_id	AT1G13340.1
At--1	At--transcript:AT1G13350.3	4572419	4576632	-	ID	transcript:AT1G13350.3	Parent	gene:AT1G13350	Name	AT1G13350-202	biotype	protein_coding	tag	Ensembl_canonical	transcript_id	AT1G13350.3
At--1	At--transcript:AT1G13360.1	4576889	4578369	-	ID	transcript:AT1G13360.1	Parent	gene:AT1G13360	Name	AT1G13360-202	biotype	protein_coding	tag	Ensembl_canonical	transcript_id	AT1G13360.1
At--1	At--transcript:AT1G13370.1	4587780	4588661	-	ID	transcript:AT1G13370.1	Parent	gene:AT1G13370	Name	AT1G13370-201	biotype	protein_coding	tag	Ensembl_canonical	transcript_id	AT1G13370.1
At--1	At--transcript:AT1G13380.1	4588994	4590501	-	ID	transcript:AT1G13380.1	Parent	gene:AT1G13380	Name	AT1G13380-201	biotype	protein_coding	tag	Ensembl_canonical	transcript_id	AT1G13380.1
At--1	At--transcript:AT1G13390.2	4592304	4594468	-	ID	transcript:AT1G13390.2	Parent	gene:AT1G13390	Name	AT1G13390-201	biotype	protein_coding	tag	transcript:AT1G13390.2-NA	transcript_id	AT1G13390.2
At--1	At--transcript:AT1G13400.1	4597567	4599141	+	ID	transcript:AT1G13400.1	Parent	gene:AT1G13400	Name	NUB-201	biotype	protein_coding	tag	Ensembl_canonical	transcript_id	AT1G13400.1
At--1	At--transcript:AT1G13410.1	4601235	4603635	+	ID	transcript:AT1G13410.1	Parent	gene:AT1G13410	Name	AT1G13410-201	biotype	protein_coding	tag	Ensembl_canonical	transcript_id	AT1G13410.1
At--1	At--transcript:AT1G13420.1	4604688	4606067	+	ID	transcript:AT1G13420.1	Parent	gene:AT1G13420	Name	ST4B-201	biotype	protein_coding	tag	Ensembl_canonical	transcript_id	AT1G13420.1
At--1	At--transcript:AT1G13430.1	4606500	4607780	+	ID	transcript:AT1G13430.1	Parent	gene:AT1G13430	Name	ST4C-201	biotype	protein_coding	tag	Ensembl_canonical	transcript_id	AT1G13430.1
At--1	At--transcript:AT1G13440.1	4608077	4610878	-	ID	transcript:AT1G13440.1	Parent	gene:AT1G13440	Name	GAPC2-201	biotype	protein_coding	tag	Ensembl_canonical	transcript_id	AT1G13440.1
At--1	At--transcript:AT1G13450.1	4612731	4615259	-	ID	transcript:AT1G13450.1	Parent	gene:AT1G13450	Name	GT-1-201	biotype	protein_coding	tag	Ensembl_canonical	transcript_id	AT1G13450.1
At--1	At--transcript:AT1G13460.1	4615767	4618449	+	ID	transcript:AT1G13460.1	Parent	gene:AT1G13460	Name	AT1G13460-202	biotype	protein_coding	tag	transcript:AT1G13460.1-NA	transcript_id	AT1G13460.1
At--1	At--transcript:AT1G13470.1	4620101	4621585	-	ID	transcript:AT1G13470.1	Parent	gene:AT1G13470	Name	AT1G13470-201	biotype	protein_coding	tag	Ensembl_canonical	transcript_id	AT1G13470.1
At--1	At--transcript:AT1G13480.1	4622550	4624081	-	ID	transcript:AT1G13480.1	Parent	gene:AT1G13480	Name	AT1G13480-201	biotype	protein_coding	tag	Ensembl_canonical	transcript_id	AT1G13480.1
At--1	At--transcript:AT1G13485.1	4624171	4624344	-	ID	transcript:AT1G13485.1	Parent	gene:AT1G13485	Name	AT1G13485-201	biotype	protein_coding	tag	Ensembl_canonical	transcript_id	AT1G13485.1
At--1	At--transcript:AT1G13490.2	4624564	4626166	-	ID	transcript:AT1G13490.2	Parent	gene:AT1G13490	Name	AT1G13490-201	biotype	protein_coding	tag	Ensembl_canonical	transcript_id	AT1G13490.2
At--1	At--transcript:AT1G13500.1	4627789	4629169	-	ID	transcript:AT1G13500.1	Parent	gene:AT1G13500	Name	AT1G13500-201	biotype	protein_coding	tag	Ensembl_canonical	transcript_id	AT1G13500.1
At--1	At--transcript:AT1G13510.1	4629203	4630821	-	ID	transcript:AT1G13510.1	Parent	gene:AT1G13510	Name	AT1G13510-201	biotype	protein_coding	tag	Ensembl_canonical	transcript_id	AT1G13510.1
At--1	At--transcript:AT1G13520.1	4631633	4633299	-	ID	transcript:AT1G13520.1	Parent	gene:AT1G13520	Name	AT1G13520-201	biotype	protein_coding	tag	Ensembl_canonical	transcript_id	AT1G13520.1
At--1	At--transcript:AT1G13530.1	4633590	4635129	-	ID	transcript:AT1G13530.1	Parent	gene:AT1G13530	Name	AT1G13530-201	biotype	protein_coding	tag	Ensembl_canonical	transcript_id	AT1G13530.1
At--1	At--transcript:AT1G13540.1	4635463	4636805	-	ID	transcript:AT1G13540.1	Parent	gene:AT1G13540	Name	AT1G13540-201	biotype	protein_coding	tag	Ensembl_canonical	transcript_id	AT1G13540.1
At--1	At--transcript:AT1G13550.1	4636984	4638330	-	ID	transcript:AT1G13550.1	Parent	gene:AT1G13550	Name	AT1G13550-201	biotype	protein_coding	tag	Ensembl_canonical	transcript_id	AT1G13550.1
At--1	At--transcript:AT1G13560.1	4638486	4642190	-	ID	transcript:AT1G13560.1	Parent	gene:AT1G13560	Name	AAPT1-202	biotype	protein_coding	tag	Ensembl_canonical	transcript_id	AT1G13560.1
At--1	At--transcript:AT1G13570.1	4642124	4644422	-	ID	transcript:AT1G13570.1	Parent	gene:AT1G13570	Name	AT1G13570-201	biotype	protein_coding	tag	Ensembl_canonical	transcript_id	AT1G13570.1
At--1	At--transcript:AT1G13580.3	4644521	4647142	-	ID	transcript:AT1G13580.3	Parent	gene:AT1G13580	Name	LAG13-201	biotype	protein_coding	tag	transcript:AT1G13580.3-NA	transcript_id	AT1G13580.3
At--1	At--transcript:AT1G13590.1	4647815	4649066	+	ID	transcript:AT1G13590.1	Parent	gene:AT1G13590	Name	PSK1-201	biotype	protein_coding	tag	Ensembl_canonical	transcript_id	AT1G13590.1
At--1	At--transcript:AT1G13600.1	4650606	4651549	-	ID	transcript:AT1G13600.1	Parent	gene:AT1G13600	Name	bZIP58-201	biotype	protein_coding	tag	Ensembl_canonical	transcript_id	AT1G13600.1
At--1	At--transcript:AT1G13605.1	4658538	4659115	+	ID	transcript:AT1G13605.1	Parent	gene:AT1G13605	Name	AT1G13605-201	biotype	protein_coding	tag	Ensembl_canonical	transcript_id	AT1G13605.1
At--1	At--transcript:AT1G13607.1	4660778	4661331	+	ID	transcript:AT1G13607.1	Parent	gene:AT1G13607	Name	AT1G13607-201	biotype	protein_coding	tag	Ensembl_canonical	transcript_id	AT1G13607.1
At--1	At--transcript:AT1G13608.1	4661682	4662428	+	ID	transcript:AT1G13608.1	Parent	gene:AT1G13608	Name	AT1G13608-201	biotype	protein_coding	tag	Ensembl_canonical	transcript_id	AT1G13608.1
At--1	At--transcript:AT1G13609.1	4662698	4663253	+	ID	transcript:AT1G13609.1	Parent	gene:AT1G13609	Name	AT1G13609-201	biotype	protein_coding	tag	Ensembl_canonical	transcript_id	AT1G13609.1
At--1	At--transcript:AT1G13610.1	4663831	4666130	-	ID	transcript:AT1G13610.1	Parent	gene:AT1G13610	Name	AT1G13610-202	biotype	protein_coding	tag	Ensembl_canonical	transcript_id	AT1G13610.1
At--1	At--transcript:AT1G13620.1	4668366	4669471	+	ID	transcript:AT1G13620.1	Parent	gene:AT1G13620	Name	RGF2-201	biotype	protein_coding	tag	Ensembl_canonical	transcript_id	AT1G13620.1
At--1	At--transcript:AT1G13630.4	4669425	4673073	-	ID	transcript:AT1G13630.4	Parent	gene:AT1G13630	Name	AT1G13630-201	biotype	protein_coding	tag	Ensembl_canonical	transcript_id	AT1G13630.4
At--1	At--transcript:AT1G13635.2	4674152	4676484	+	ID	transcript:AT1G13635.2	Parent	gene:AT1G13635	Name	AT1G13635-201	biotype	protein_coding	tag	Ensembl_canonical	transcript_id	AT1G13635.2
At--1	At--transcript:AT1G13640.1	4677004	4679862	-	ID	transcript:AT1G13640.1	Parent	gene:AT1G13640	Name	AT1G13640-201	biotype	protein_coding	tag	Ensembl_canonical	transcript_id	AT1G13640.1
At--1	At--transcript:AT1G13650.2	4680354	4682382	-	ID	transcript:AT1G13650.2	Parent	gene:AT1G13650	Name	AT1G13650-202	biotype	protein_coding	tag	Ensembl_canonical	transcript_id	AT1G13650.2
At--1	At--transcript:AT1G13670.1	4688018	4689265	+	ID	transcript:AT1G13670.1	Parent	gene:AT1G13670	Name	AT1G13670-201	biotype	protein_coding	tag	Ensembl_canonical	transcript_id	AT1G13670.1
At--1	At--transcript:AT1G13680.1	4690293	4692841	+	ID	transcript:AT1G13680.1	Parent	gene:AT1G13680	Name	AT1G13680-201	biotype	protein_coding	tag	Ensembl_canonical	transcript_id	AT1G13680.1
At--1	At--transcript:AT1G13690.1	4693282	4694410	+	ID	transcript:AT1G13690.1	Parent	gene:AT1G13690	Name	ATE1-201	biotype	protein_coding	tag	Ensembl_canonical	transcript_id	AT1G13690.1
At--1	At--transcript:AT1G13700.1	4694372	4695723	-	ID	transcript:AT1G13700.1	Parent	gene:AT1G13700	Name	PGL1-201	biotype	protein_coding	tag	transcript:AT1G13700.1-NA	transcript_id	AT1G13700.1
At--1	At--transcript:AT1G13710.1	4702657	4704694	-	ID	transcript:AT1G13710.1	Parent	gene:AT1G13710	Name	CYP78A5-201	biotype	protein_coding	tag	Ensembl_canonical	transcript_id	AT1G13710.1
At--1	At--transcript:AT1G13730.1	4709757	4712672	+	ID	transcript:AT1G13730.1	Parent	gene:AT1G13730	Name	AT1G13730-201	biotype	protein_coding	tag	Ensembl_canonical	transcript_id	AT1G13730.1
At--1	At--transcript:AT1G13740.1	4713433	4715407	+	ID	transcript:AT1G13740.1	Parent	gene:AT1G13740	Name	AFP2-201	biotype	protein_coding	tag	Ensembl_canonical	transcript_id	AT1G13740.1
At--1	At--transcript:AT1G13750.1	4715394	4718269	-	ID	transcript:AT1G13750.1	Parent	gene:AT1G13750	Name	AT1G13750-201	biotype	protein_coding	tag	Ensembl_canonical	transcript_id	AT1G13750.1
At--1	At--transcript:AT1G13755.1	4718673	4719354	-	ID	transcript:AT1G13755.1	Parent	gene:AT1G13755	Name	AT1G13755-201	biotype	protein_coding	tag	Ensembl_canonical	transcript_id	AT1G13755.1
At--1	At--transcript:AT1G13760.1	4720243	4721342	-	ID	transcript:AT1G13760.1	Parent	gene:AT1G13760	Name	AT1G13760-201	biotype	protein_coding	tag	Ensembl_canonical	transcript_id	AT1G13760.1
At--1	At--transcript:AT1G13770.1	4721574	4724515	+	ID	transcript:AT1G13770.1	Parent	gene:AT1G13770	Name	RUS3-201	biotype	protein_coding	tag	Ensembl_canonical	transcript_id	AT1G13770.1
At--1	At--transcript:AT1G13780.1	4724544	4726558	+	ID	transcript:AT1G13780.1	Parent	gene:AT1G13780	Name	AT1G13780-201	biotype	protein_coding	tag	Ensembl_canonical	transcript_id	AT1G13780.1
At--1	At--transcript:AT1G13790.1	4726770	4730425	+	ID	transcript:AT1G13790.1	Parent	gene:AT1G13790	Name	FDM4-201	biotype	protein_coding	tag	transcript:AT1G13790.1-NA	transcript_id	AT1G13790.1
At--1	At--transcript:AT1G13800.1	4730395	4733740	-	ID	transcript:AT1G13800.1	Parent	gene:AT1G13800	Name	FAC19-201	biotype	protein_coding	tag	Ensembl_canonical	transcript_id	AT1G13800.1
At--1	At--transcript:AT1G13805.1	4730987	4731055	+	ID	transcript:AT1G13805.1	Parent	gene:AT1G13805	Name	AT1G13805-201	biotype	protein_coding	tag	Ensembl_canonical	transcript_id	AT1G13805.1
At--1	At--transcript:AT1G13810.1	4733991	4735453	+	ID	transcript:AT1G13810.1	Parent	gene:AT1G13810	Name	AT1G13810-201	biotype	protein_coding	tag	Ensembl_canonical	transcript_id	AT1G13810.1
At--1	At--transcript:AT1G13820.1	4735474	4737910	+	ID	transcript:AT1G13820.1	Parent	gene:AT1G13820	Name	AT1G13820-201	biotype	protein_coding	tag	Ensembl_canonical	transcript_id	AT1G13820.1
At--1	At--transcript:AT1G13825.1	4738441	4739345	-	ID	transcript:AT1G13825.1	Parent	gene:AT1G13825	Name	AT1G13825-202	biotype	protein_coding	tag	Ensembl_canonical	transcript_id	AT1G13825.1
At--1	At--transcript:AT1G13830.2	4739693	4740842	-	ID	transcript:AT1G13830.2	Parent	gene:AT1G13830	Name	AT1G13830-201	biotype	protein_coding	tag	Ensembl_canonical	transcript_id	AT1G13830.2
At--1	At--transcript:AT1G13860.5	4743204	4746948	-	ID	transcript:AT1G13860.5	Parent	gene:AT1G13860	Name	QUL1-202	biotype	protein_coding	tag	transcript:AT1G13860.5-NA	transcript_id	AT1G13860.5
At--1	At--transcript:AT1G13870.1	4747186	4748666	-	ID	transcript:AT1G13870.1	Parent	gene:AT1G13870	Name	DRL1-201	biotype	protein_coding	tag	Ensembl_canonical	transcript_id	AT1G13870.1
At--1	At--transcript:AT1G13880.2	4748873	4751234	+	ID	transcript:AT1G13880.2	Parent	gene:AT1G13880	Name	AT1G13880-203	biotype	protein_coding	tag	Ensembl_canonical	transcript_id	AT1G13880.2
At--1	At--transcript:AT1G13890.1	4751432	4753004	+	ID	transcript:AT1G13890.1	Parent	gene:AT1G13890	Name	SNAP30-201	biotype	protein_coding	tag	transcript:AT1G13890.1-NA	transcript_id	AT1G13890.1
At--1	At--transcript:AT1G13900.1	4753099	4755656	-	ID	transcript:AT1G13900.1	Parent	gene:AT1G13900	Name	PAP2-201	biotype	protein_coding	tag	Ensembl_canonical	transcript_id	AT1G13900.1
At--1	At--transcript:AT1G13910.1	4755784	4758076	+	ID	transcript:AT1G13910.1	Parent	gene:AT1G13910	Name	AT1G13910-202	biotype	protein_coding	tag	Ensembl_canonical	transcript_id	AT1G13910.1
At--1	At--transcript:AT1G13920.4	4758084	4759754	+	ID	transcript:AT1G13920.4	Parent	gene:AT1G13920	Name	AT1G13920-202	biotype	protein_coding	tag	Ensembl_canonical	transcript_id	AT1G13920.4
At--1	At--transcript:AT1G13930.1	4760957	4761869	+	ID	transcript:AT1G13930.1	Parent	gene:AT1G13930	Name	AT1G13930-201	biotype	protein_coding	tag	Ensembl_canonical	transcript_id	AT1G13930.1
At--1	At--transcript:AT1G13940.1	4762479	4766852	-	ID	transcript:AT1G13940.1	Parent	gene:AT1G13940	Name	AT1G13940-202	biotype	protein_coding	tag	Ensembl_canonical	transcript_id	AT1G13940.1
At--1	At--transcript:AT1G13950.1	4773434	4774935	+	ID	transcript:AT1G13950.1	Parent	gene:AT1G13950	Name	ELF5A-1-201	biotype	protein_coding	tag	Ensembl_canonical	transcript_id	AT1G13950.1
At--1	At--transcript:AT1G13960.1	4776283	4779420	+	ID	transcript:AT1G13960.1	Parent	gene:AT1G13960	Name	WRKY4-201	biotype	protein_coding	tag	Ensembl_canonical	transcript_id	AT1G13960.1
At--1	At--transcript:AT1G13970.1	4779351	4782546	-	ID	transcript:AT1G13970.1	Parent	gene:AT1G13970	Name	AT1G13970-201	biotype	protein_coding	tag	Ensembl_canonical	transcript_id	AT1G13970.1
At--1	At--transcript:AT1G13980.2	4788463	4794553	+	ID	transcript:AT1G13980.2	Parent	gene:AT1G13980	Name	GN-201	biotype	protein_coding	tag	transcript:AT1G13980.2-NA	transcript_id	AT1G13980.2
At--1	At--transcript:AT1G13990.3	4794756	4796594	+	ID	transcript:AT1G13990.3	Parent	gene:AT1G13990	Name	AT1G13990-203	biotype	protein_coding	tag	Ensembl_canonical	transcript_id	AT1G13990.3
At--1	At--transcript:AT1G14000.1	4797358	4800283	+	ID	transcript:AT1G14000.1	Parent	gene:AT1G14000	Name	VIK-201	biotype	protein_coding	tag	Ensembl_canonical	transcript_id	AT1G14000.1
At--1	At--transcript:AT1G14010.1	4800169	4801850	-	ID	transcript:AT1G14010.1	Parent	gene:AT1G14010	Name	AT1G14010-201	biotype	protein_coding	tag	Ensembl_canonical	transcript_id	AT1G14010.1
At--1	At--transcript:AT1G14020.1	4802720	4805375	+	ID	transcript:AT1G14020.1	Parent	gene:AT1G14020	Name	AT1G14020-201	biotype	protein_coding	tag	Ensembl_canonical	transcript_id	AT1G14020.1
At--1	At--transcript:AT1G14030.1	4805306	4807517	-	ID	transcript:AT1G14030.1	Parent	gene:AT1G14030	Name	LSMT-L-201	biotype	protein_coding	tag	Ensembl_canonical	transcript_id	AT1G14030.1
At--1	At--transcript:AT1G14040.1	4810115	4814724	+	ID	transcript:AT1G14040.1	Parent	gene:AT1G14040	Name	AT1G14040-201	biotype	protein_coding	tag	Ensembl_canonical	transcript_id	AT1G14040.1
At--1	At--transcript:AT1G14048.1	4815683	4815988	-	ID	transcript:AT1G14048.1	Parent	gene:AT1G14048	Name	AT1G14048-201	biotype	protein_coding	tag	Ensembl_canonical	transcript_id	AT1G14048.1
At--1	At--transcript:AT1G14060.1	4816928	4818112	-	ID	transcript:AT1G14060.1	Parent	gene:AT1G14060	Name	AT1G14060-201	biotype	protein_coding	tag	Ensembl_canonical	transcript_id	AT1G14060.1
At--1	At--transcript:AT1G14080.1	4822439	4824414	+	ID	transcript:AT1G14080.1	Parent	gene:AT1G14080	Name	FUT6-201	biotype	protein_coding	tag	Ensembl_canonical	transcript_id	AT1G14080.1
At--1	At--transcript:AT1G14100.1	4827961	4829587	+	ID	transcript:AT1G14100.1	Parent	gene:AT1G14100	Name	FUT8-201	biotype	protein_coding	tag	Ensembl_canonical	transcript_id	AT1G14100.1
At--1	At--transcript:AT1G14110.1	4830297	4831915	+	ID	transcript:AT1G14110.1	Parent	gene:AT1G14110	Name	FUT9-201	biotype	protein_coding	tag	Ensembl_canonical	transcript_id	AT1G14110.1
At--1	At--transcript:AT1G14120.1	4833396	4835089	-	ID	transcript:AT1G14120.1	Parent	gene:AT1G14120	Name	AT1G14120-201	biotype	protein_coding	tag	Ensembl_canonical	transcript_id	AT1G14120.1
At--1	At--transcript:AT1G14130.1	4835724	4837771	-	ID	transcript:AT1G14130.1	Parent	gene:AT1G14130	Name	AT1G14130-201	biotype	protein_coding	tag	Ensembl_canonical	transcript_id	AT1G14130.1
At--1	At--transcript:AT1G14140.1	4837927	4839633	-	ID	transcript:AT1G14140.1	Parent	gene:AT1G14140	Name	UCP3-201	biotype	protein_coding	tag	Ensembl_canonical	transcript_id	AT1G14140.1
At--1	At--transcript:AT1G14150.1	4839801	4840823	+	ID	transcript:AT1G14150.1	Parent	gene:AT1G14150	Name	PnsL2-201	biotype	protein_coding	tag	Ensembl_canonical	transcript_id	AT1G14150.1
At--1	At--transcript:AT1G14160.1	4840562	4841848	-	ID	transcript:AT1G14160.1	Parent	gene:AT1G14160	Name	AT1G14160-201	biotype	protein_coding	tag	Ensembl_canonical	transcript_id	AT1G14160.1
At--1	At--transcript:AT1G14170.3	4843184	4845913	-	ID	transcript:AT1G14170.3	Parent	gene:AT1G14170	Name	AT1G14170-202	biotype	protein_coding	tag	Ensembl_canonical	transcript_id	AT1G14170.3
At--1	At--transcript:AT1G14180.1	4847162	4849413	+	ID	transcript:AT1G14180.1	Parent	gene:AT1G14180	Name	AT1G14180-202	biotype	protein_coding	tag	Ensembl_canonical	transcript_id	AT1G14180.1
At--1	At--transcript:AT1G14185.1	4850117	4852096	+	ID	transcript:AT1G14185.1	Parent	gene:AT1G14185	Name	AT1G14185-201	biotype	protein_coding	tag	Ensembl_canonical	transcript_id	AT1G14185.1
At--1	At--transcript:AT1G14190.2	4852522	4854307	+	ID	transcript:AT1G14190.2	Parent	gene:AT1G14190	Name	AT1G14190-201	biotype	protein_coding	tag	Ensembl_canonical	transcript_id	AT1G14190.2
At--1	At--transcript:AT1G14200.1	4854224	4855287	-	ID	transcript:AT1G14200.1	Parent	gene:AT1G14200	Name	AT1G14200-201	biotype	protein_coding	tag	Ensembl_canonical	transcript_id	AT1G14200.1
At--1	At--transcript:AT1G14205.1	4855533	4856762	+	ID	transcript:AT1G14205.1	Parent	gene:AT1G14205	Name	AT1G14205-201	biotype	protein_coding	tag	Ensembl_canonical	transcript_id	AT1G14205.1
At--1	At--transcript:AT1G14210.1	4856778	4857975	-	ID	transcript:AT1G14210.1	Parent	gene:AT1G14210	Name	AT1G14210-201	biotype	protein_coding	tag	Ensembl_canonical	transcript_id	AT1G14210.1
At--1	At--transcript:AT1G14220.1	4858450	4859661	-	ID	transcript:AT1G14220.1	Parent	gene:AT1G14220	Name	AT1G14220-201	biotype	protein_coding	tag	Ensembl_canonical	transcript_id	AT1G14220.1
At--1	At--transcript:AT1G14230.1	4861168	4864094	+	ID	transcript:AT1G14230.1	Parent	gene:AT1G14230	Name	AT1G14230-201	biotype	protein_coding	tag	Ensembl_canonical	transcript_id	AT1G14230.1
At--1	At--transcript:AT1G14240.2	4864881	4868011	+	ID	transcript:AT1G14240.2	Parent	gene:AT1G14240	Name	AT1G14240-201	biotype	protein_coding	tag	transcript:AT1G14240.2-NA	transcript_id	AT1G14240.2
At--1	At--transcript:AT1G14250.1	4868346	4871488	+	ID	transcript:AT1G14250.1	Parent	gene:AT1G14250	Name	AT1G14250-201	biotype	protein_coding	tag	Ensembl_canonical	transcript_id	AT1G14250.1
At--1	At--transcript:AT1G14260.2	4872856	4874895	+	ID	transcript:AT1G14260.2	Parent	gene:AT1G14260	Name	AT1G14260-201	biotype	protein_coding	tag	Ensembl_canonical	transcript_id	AT1G14260.2
At--1	At--transcript:AT1G14270.1	4874875	4877256	-	ID	transcript:AT1G14270.1	Parent	gene:AT1G14270	Name	AT1G14270-204	biotype	protein_coding	tag	Ensembl_canonical	transcript_id	AT1G14270.1
At--1	At--transcript:AT1G14280.1	4877506	4879307	+	ID	transcript:AT1G14280.1	Parent	gene:AT1G14280	Name	PKS2-201	biotype	protein_coding	tag	Ensembl_canonical	transcript_id	AT1G14280.1
At--1	At--transcript:AT1G14290.1	4880030	4882265	-	ID	transcript:AT1G14290.1	Parent	gene:AT1G14290	Name	SBH2-201	biotype	protein_coding	tag	Ensembl_canonical	transcript_id	AT1G14290.1
At--1	At--transcript:AT1G14300.2	4882376	4884791	-	ID	transcript:AT1G14300.2	Parent	gene:AT1G14300	Name	AT1G14300-202	biotype	protein_coding	tag	Ensembl_canonical	transcript_id	AT1G14300.2
At--1	At--transcript:AT1G14310.1	4884951	4886793	+	ID	transcript:AT1G14310.1	Parent	gene:AT1G14310	Name	AT1G14310-201	biotype	protein_coding	tag	Ensembl_canonical	transcript_id	AT1G14310.1
At--1	At--transcript:AT1G14315.2	4886861	4887933	-	ID	transcript:AT1G14315.2	Parent	gene:AT1G14315	Name	AT1G14315-202	biotype	protein_coding	tag	Ensembl_canonical	transcript_id	AT1G14315.2
At--1	At--transcript:AT1G14320.1	4888114	4889704	+	ID	transcript:AT1G14320.1	Parent	gene:AT1G14320	Name	SAC52-201	biotype	protein_coding	tag	Ensembl_canonical	transcript_id	AT1G14320.1
At--1	At--transcript:AT1G14330.1	4890069	4892332	-	ID	transcript:AT1G14330.1	Parent	gene:AT1G14330	Name	AT1G14330-201	biotype	protein_coding	tag	Ensembl_canonical	transcript_id	AT1G14330.1
At--1	At--transcript:AT1G14340.1	4897346	4899035	+	ID	transcript:AT1G14340.1	Parent	gene:AT1G14340	Name	AT1G14340-201	biotype	protein_coding	tag	Ensembl_canonical	transcript_id	AT1G14340.1
At--1	At--transcript:AT1G14345.1	4899045	4900054	+	ID	transcript:AT1G14345.1	Parent	gene:AT1G14345	Name	AT1G14345-201	biotype	protein_coding	tag	Ensembl_canonical	transcript_id	AT1G14345.1
At--1	At--transcript:AT1G14350.2	4907887	4911080	+	ID	transcript:AT1G14350.2	Parent	gene:AT1G14350	Name	FLP-201	biotype	protein_coding	tag	Ensembl_canonical	transcript_id	AT1G14350.2
At--1	At--transcript:AT1G14360.1	4911093	4913167	-	ID	transcript:AT1G14360.1	Parent	gene:AT1G14360	Name	UTR3-201	biotype	protein_coding	tag	Ensembl_canonical	transcript_id	AT1G14360.1
At--1	At--transcript:AT1G14370.1	4915491	4918138	+	ID	transcript:AT1G14370.1	Parent	gene:AT1G14370	Name	APK2A-201	biotype	protein_coding	tag	Ensembl_canonical	transcript_id	AT1G14370.1
At--1	At--transcript:AT1G14380.3	4918010	4921535	-	ID	transcript:AT1G14380.3	Parent	gene:AT1G14380	Name	IQD28-201	biotype	protein_coding	tag	transcript:AT1G14380.3-NA	transcript_id	AT1G14380.3
At--1	At--transcript:AT1G14390.1	4924037	4926914	+	ID	transcript:AT1G14390.1	Parent	gene:AT1G14390	Name	AT1G14390-201	biotype	protein_coding	tag	Ensembl_canonical	transcript_id	AT1G14390.1
At--1	At--transcript:AT1G14400.1	4926486	4928812	-	ID	transcript:AT1G14400.1	Parent	gene:AT1G14400	Name	UBC1-201	biotype	protein_coding	tag	Ensembl_canonical	transcript_id	AT1G14400.1
At--1	At--transcript:AT1G14410.1	4928921	4931080	-	ID	transcript:AT1G14410.1	Parent	gene:AT1G14410	Name	WHY1-201	biotype	protein_coding	tag	Ensembl_canonical	transcript_id	AT1G14410.1
At--1	At--transcript:AT1G14420.1	4931485	4933662	-	ID	transcript:AT1G14420.1	Parent	gene:AT1G14420	Name	AT59-201	biotype	protein_coding	tag	Ensembl_canonical	transcript_id	AT1G14420.1
At--1	At--transcript:AT1G14430.1	4934120	4936194	+	ID	transcript:AT1G14430.1	Parent	gene:AT1G14430	Name	AT1G14430-201	biotype	protein_coding	tag	Ensembl_canonical	transcript_id	AT1G14430.1
At--1	At--transcript:AT1G14440.1	4938754	4941332	-	ID	transcript:AT1G14440.1	Parent	gene:AT1G14440	Name	HB31-201	biotype	protein_coding	tag	Ensembl_canonical	transcript_id	AT1G14440.1
At--1	At--transcript:AT1G14450.2	4946218	4947670	-	ID	transcript:AT1G14450.2	Parent	gene:AT1G14450	Name	AT1G14450-202	biotype	protein_coding	tag	Ensembl_canonical	transcript_id	AT1G14450.2
At--1	At--transcript:AT1G14453.1	4947121	4947976	+	ID	transcript:AT1G14453.1	Parent	gene:AT1G14453	Name	AT1G14453-201	biotype	protein_coding	tag	Ensembl_canonical	transcript_id	AT1G14453.1
At--1	At--transcript:AT1G14455.1	4947819	4948400	-	ID	transcript:AT1G14455.1	Parent	gene:AT1G14455	Name	AT1G14455-201	biotype	protein_coding	tag	Ensembl_canonical	transcript_id	AT1G14455.1
At--1	At--transcript:AT1G14460.1	4948638	4953284	-	ID	transcript:AT1G14460.1	Parent	gene:AT1G14460	Name	AT1G14460-201	biotype	protein_coding	tag	Ensembl_canonical	transcript_id	AT1G14460.1
At--1	At--transcript:AT1G14470.1	4954037	4955702	+	ID	transcript:AT1G14470.1	Parent	gene:AT1G14470	Name	AT1G14470-201	biotype	protein_coding	tag	Ensembl_canonical	transcript_id	AT1G14470.1
At--1	At--transcript:AT1G14480.1	4956231	4958038	+	ID	transcript:AT1G14480.1	Parent	gene:AT1G14480	Name	AT1G14480-201	biotype	protein_coding	tag	Ensembl_canonical	transcript_id	AT1G14480.1
At--1	At--transcript:AT1G14490.2	4958445	4959529	-	ID	transcript:AT1G14490.2	Parent	gene:AT1G14490	Name	AT1G14490-201	biotype	protein_coding	tag	Ensembl_canonical	transcript_id	AT1G14490.2
At--1	At--transcript:AT1G14500.1	4960308	4961800	+	ID	transcript:AT1G14500.1	Parent	gene:AT1G14500	Name	AT1G14500-201	biotype	protein_coding	tag	Ensembl_canonical	transcript_id	AT1G14500.1
At--1	At--transcript:AT1G14510.1	4961594	4964515	-	ID	transcript:AT1G14510.1	Parent	gene:AT1G14510	Name	AL7-201	biotype	protein_coding	tag	Ensembl_canonical	transcript_id	AT1G14510.1
At--1	At--transcript:AT1G14520.3	4968142	4970311	-	ID	transcript:AT1G14520.3	Parent	gene:AT1G14520	Name	MIOX1-204	biotype	protein_coding	tag	Ensembl_canonical	transcript_id	AT1G14520.3
At--1	At--transcript:AT1G14530.2	4971035	4973726	-	ID	transcript:AT1G14530.2	Parent	gene:AT1G14530	Name	THH1-202	biotype	protein_coding	tag	Ensembl_canonical	transcript_id	AT1G14530.2
At--1	At--transcript:AT1G14540.1	4974021	4975705	-	ID	transcript:AT1G14540.1	Parent	gene:AT1G14540	Name	PER4-201	biotype	protein_coding	tag	Ensembl_canonical	transcript_id	AT1G14540.1
At--1	At--transcript:AT1G14550.1	4978922	4980466	+	ID	transcript:AT1G14550.1	Parent	gene:AT1G14550	Name	AT1G14550-201	biotype	protein_coding	tag	Ensembl_canonical	transcript_id	AT1G14550.1
At--1	At--transcript:AT1G14560.1	4980624	4983367	+	ID	transcript:AT1G14560.1	Parent	gene:AT1G14560	Name	AT1G14560-202	biotype	protein_coding	tag	Ensembl_canonical	transcript_id	AT1G14560.1
At--1	At--transcript:AT1G14570.1	4983489	4987375	+	ID	transcript:AT1G14570.1	Parent	gene:AT1G14570	Name	AT1G14570-201	biotype	protein_coding	tag	transcript:AT1G14570.1-NA	transcript_id	AT1G14570.1
At--1	At--transcript:AT1G14580.3	4989562	4992734	+	ID	transcript:AT1G14580.3	Parent	gene:AT1G14580	Name	AT1G14580-202	biotype	protein_coding	tag	Ensembl_canonical	transcript_id	AT1G14580.3
At--1	At--transcript:AT1G14590.1	4998767	5000710	-	ID	transcript:AT1G14590.1	Parent	gene:AT1G14590	Name	AT1G14590-201	biotype	protein_coding	tag	Ensembl_canonical	transcript_id	AT1G14590.1
At--1	At--transcript:AT1G14600.1	5000986	5003637	-	ID	transcript:AT1G14600.1	Parent	gene:AT1G14600	Name	AT1G14600-201	biotype	protein_coding	tag	Ensembl_canonical	transcript_id	AT1G14600.1
At--1	At--transcript:AT1G14610.1	5008153	5014533	-	ID	transcript:AT1G14610.1	Parent	gene:AT1G14610	Name	TWN2-201	biotype	protein_coding	tag	Ensembl_canonical	transcript_id	AT1G14610.1
At--1	At--transcript:AT1G14620.1	5014675	5016708	-	ID	transcript:AT1G14620.1	Parent	gene:AT1G14620	Name	DECOY-201	biotype	protein_coding	tag	Ensembl_canonical	transcript_id	AT1G14620.1
At--1	At--transcript:AT1G14630.1	5019800	5021589	+	ID	transcript:AT1G14630.1	Parent	gene:AT1G14630	Name	AT1G14630-201	biotype	protein_coding	tag	Ensembl_canonical	transcript_id	AT1G14630.1
At--1	At--transcript:AT1G14640.1	5023426	5025955	+	ID	transcript:AT1G14640.1	Parent	gene:AT1G14640	Name	AT1G14640-201	biotype	protein_coding	tag	Ensembl_canonical	transcript_id	AT1G14640.1
At--1	At--transcript:AT1G14642.1	5026364	5026585	+	ID	transcript:AT1G14642.1	Parent	gene:AT1G14642	Name	AT1G14642-201	biotype	protein_coding	tag	Ensembl_canonical	transcript_id	AT1G14642.1
At--1	At--transcript:AT1G14650.1	5027316	5031883	+	ID	transcript:AT1G14650.1	Parent	gene:AT1G14650	Name	AT1G14650-201	biotype	protein_coding	tag	Ensembl_canonical	transcript_id	AT1G14650.1
At--1	At--transcript:AT1G14660.1	5031943	5036610	-	ID	transcript:AT1G14660.1	Parent	gene:AT1G14660	Name	NHX8-201	biotype	protein_coding	tag	Ensembl_canonical	transcript_id	AT1G14660.1
At--1	At--transcript:AT1G14670.1	5037576	5040597	+	ID	transcript:AT1G14670.1	Parent	gene:AT1G14670	Name	AT1G14670-201	biotype	protein_coding	tag	Ensembl_canonical	transcript_id	AT1G14670.1
At--1	At--transcript:AT1G14680.1	5040754	5041967	+	ID	transcript:AT1G14680.1	Parent	gene:AT1G14680	Name	AT1G14680-201	biotype	protein_coding	tag	Ensembl_canonical	transcript_id	AT1G14680.1
At--1	At--transcript:AT1G14685.1	5042240	5044294	+	ID	transcript:AT1G14685.1	Parent	gene:AT1G14685	Name	BPC2-201	biotype	protein_coding	tag	transcript:AT1G14685.1-NA	transcript_id	AT1G14685.1
At--1	At--transcript:AT1G14686.1	5045641	5046893	-	ID	transcript:AT1G14686.1	Parent	gene:AT1G14686	Name	AT1G14686-201	biotype	protein_coding	tag	Ensembl_canonical	transcript_id	AT1G14686.1
At--1	At--transcript:AT1G14687.1	5047782	5048753	+	ID	transcript:AT1G14687.1	Parent	gene:AT1G14687	Name	HB32-201	biotype	protein_coding	tag	Ensembl_canonical	transcript_id	AT1G14687.1
At--1	At--transcript:AT1G14688.1	5049526	5050983	-	ID	transcript:AT1G14688.1	Parent	gene:AT1G14688	Name	AT1G14688-201	biotype	protein_coding	tag	Ensembl_canonical	transcript_id	AT1G14688.1
At--1	At--transcript:AT1G14690.2	5051656	5055299	-	ID	transcript:AT1G14690.2	Parent	gene:AT1G14690	Name	MAP65-7-201	biotype	protein_coding	tag	transcript:AT1G14690.2-NA	transcript_id	AT1G14690.2
At--1	At--transcript:AT1G14700.1	5058583	5061140	+	ID	transcript:AT1G14700.1	Parent	gene:AT1G14700	Name	PAP3-201	biotype	protein_coding	tag	Ensembl_canonical	transcript_id	AT1G14700.1
At--1	At--transcript:AT1G14710.1	5061694	5065303	-	ID	transcript:AT1G14710.1	Parent	gene:AT1G14710	Name	AT1G14710-202	biotype	protein_coding	tag	transcript:AT1G14710.1-NA	transcript_id	AT1G14710.1
At--1	At--transcript:AT1G14720.1	5066525	5068677	-	ID	transcript:AT1G14720.1	Parent	gene:AT1G14720	Name	XTH28-201	biotype	protein_coding	tag	Ensembl_canonical	transcript_id	AT1G14720.1
At--1	At--transcript:AT1G14730.1	5073031	5074798	+	ID	transcript:AT1G14730.1	Parent	gene:AT1G14730	Name	AT1G14730-201	biotype	protein_coding	tag	Ensembl_canonical	transcript_id	AT1G14730.1
At--1	At--transcript:AT1G14740.1	5075179	5077981	-	ID	transcript:AT1G14740.1	Parent	gene:AT1G14740	Name	TTA1-201	biotype	protein_coding	tag	Ensembl_canonical	transcript_id	AT1G14740.1
At--1	At--transcript:AT1G14750.3	5079226	5082536	-	ID	transcript:AT1G14750.3	Parent	gene:AT1G14750	Name	SDS-202	biotype	protein_coding	tag	Ensembl_canonical	transcript_id	AT1G14750.3
At--1	At--transcript:AT1G14755.1	5083676	5084342	+	ID	transcript:AT1G14755.1	Parent	gene:AT1G14755	Name	AT1G14755-201	biotype	protein_coding	tag	Ensembl_canonical	transcript_id	AT1G14755.1
At--1	At--transcript:AT1G14760.1	5084315	5085263	-	ID	transcript:AT1G14760.1	Parent	gene:AT1G14760	Name	KNATM-202	biotype	protein_coding	tag	Ensembl_canonical	transcript_id	AT1G14760.1
At--1	At--transcript:AT1G14770.1	5086595	5088898	-	ID	transcript:AT1G14770.1	Parent	gene:AT1G14770	Name	AT1G14770-201	biotype	protein_coding	tag	transcript:AT1G14770.1-NA	transcript_id	AT1G14770.1
At--1	At--transcript:AT1G14780.1	5090809	5094152	+	ID	transcript:AT1G14780.1	Parent	gene:AT1G14780	Name	AT1G14780-201	biotype	protein_coding	tag	Ensembl_canonical	transcript_id	AT1G14780.1
At--1	At--transcript:AT1G14790.1	5093961	5098270	-	ID	transcript:AT1G14790.1	Parent	gene:AT1G14790	Name	RDR1-201	biotype	protein_coding	tag	Ensembl_canonical	transcript_id	AT1G14790.1
At--1	At--transcript:AT1G14800.1	5099572	5102558	+	ID	transcript:AT1G14800.1	Parent	gene:AT1G14800	Name	AT1G14800-201	biotype	protein_coding	tag	Ensembl_canonical	transcript_id	AT1G14800.1
At--1	At--transcript:AT1G14810.1	5102424	5104850	-	ID	transcript:AT1G14810.1	Parent	gene:AT1G14810	Name	AT1G14810-201	biotype	protein_coding	tag	Ensembl_canonical	transcript_id	AT1G14810.1
At--1	At--transcript:AT1G14820.3	5104975	5107107	-	ID	transcript:AT1G14820.3	Parent	gene:AT1G14820	Name	AT1G14820-201	biotype	protein_coding	tag	Ensembl_canonical	transcript_id	AT1G14820.3
At--1	At--transcript:AT1G14830.1	5107416	5111746	-	ID	transcript:AT1G14830.1	Parent	gene:AT1G14830	Name	DL1C-201	biotype	protein_coding	tag	Ensembl_canonical	transcript_id	AT1G14830.1
At--1	At--transcript:AT1G14840.1	5111895	5115514	-	ID	transcript:AT1G14840.1	Parent	gene:AT1G14840	Name	MAP70-4-202	biotype	protein_coding	tag	Ensembl_canonical	transcript_id	AT1G14840.1
At--1	At--transcript:AT1G14850.1	5116523	5123559	-	ID	transcript:AT1G14850.1	Parent	gene:AT1G14850	Name	NUP155-201	biotype	protein_coding	tag	Ensembl_canonical	transcript_id	AT1G14850.1
At--1	At--transcript:AT1G14860.1	5124670	5126280	+	ID	transcript:AT1G14860.1	Parent	gene:AT1G14860	Name	NUDT18-201	biotype	protein_coding	tag	Ensembl_canonical	transcript_id	AT1G14860.1
At--1	At--transcript:AT1G14870.1	5128344	5129731	-	ID	transcript:AT1G14870.1	Parent	gene:AT1G14870	Name	PCR2-201	biotype	protein_coding	tag	Ensembl_canonical	transcript_id	AT1G14870.1
At--1	At--transcript:AT1G14880.1	5132506	5133860	-	ID	transcript:AT1G14880.1	Parent	gene:AT1G14880	Name	PCR1-201	biotype	protein_coding	tag	Ensembl_canonical	transcript_id	AT1G14880.1
At--1	At--transcript:AT1G14890.1	5136874	5137982	+	ID	transcript:AT1G14890.1	Parent	gene:AT1G14890	Name	AT1G14890-201	biotype	protein_coding	tag	Ensembl_canonical	transcript_id	AT1G14890.1
At--1	At--transcript:AT1G14900.1	5138116	5139467	-	ID	transcript:AT1G14900.1	Parent	gene:AT1G14900	Name	HMGA-201	biotype	protein_coding	tag	Ensembl_canonical	transcript_id	AT1G14900.1
At--1	At--transcript:AT1G14910.1	5139712	5143735	-	ID	transcript:AT1G14910.1	Parent	gene:AT1G14910	Name	AT1G14910-202	biotype	protein_coding	tag	Ensembl_canonical	transcript_id	AT1G14910.1
At--1	At--transcript:AT1G14920.1	5148982	5151415	+	ID	transcript:AT1G14920.1	Parent	gene:AT1G14920	Name	GAI-201	biotype	protein_coding	tag	Ensembl_canonical	transcript_id	AT1G14920.1
At--1	At--transcript:AT1G14930.1	5152263	5153104	-	ID	transcript:AT1G14930.1	Parent	gene:AT1G14930	Name	AT1G14930-201	biotype	protein_coding	tag	Ensembl_canonical	transcript_id	AT1G14930.1
At--1	At--transcript:AT1G14940.1	5154537	5155563	-	ID	transcript:AT1G14940.1	Parent	gene:AT1G14940	Name	AT1G14940-201	biotype	protein_coding	tag	Ensembl_canonical	transcript_id	AT1G14940.1
At--1	At--transcript:AT1G14950.1	5157336	5158269	-	ID	transcript:AT1G14950.1	Parent	gene:AT1G14950	Name	AT1G14950-201	biotype	protein_coding	tag	Ensembl_canonical	transcript_id	AT1G14950.1
At--1	At--transcript:AT1G14960.1	5159192	5160179	-	ID	transcript:AT1G14960.1	Parent	gene:AT1G14960	Name	AT1G14960-201	biotype	protein_coding	tag	Ensembl_canonical	transcript_id	AT1G14960.1
At--1	At--transcript:AT1G14970.1	5161645	5165139	-	ID	transcript:AT1G14970.1	Parent	gene:AT1G14970	Name	AT1G14970-202	biotype	protein_coding	tag	Ensembl_canonical	transcript_id	AT1G14970.1
At--1	At--transcript:AT1G14980.1	5165489	5166939	-	ID	transcript:AT1G14980.1	Parent	gene:AT1G14980	Name	CPN10-201	biotype	protein_coding	tag	Ensembl_canonical	transcript_id	AT1G14980.1
At--1	At--transcript:AT1G14990.2	5167031	5168264	-	ID	transcript:AT1G14990.2	Parent	gene:AT1G14990	Name	AT1G14990-202	biotype	protein_coding	tag	Ensembl_canonical	transcript_id	AT1G14990.2
At--1	At--transcript:AT1G15000.1	5168464	5170066	+	ID	transcript:AT1G15000.1	Parent	gene:AT1G15000	Name	scpl50-201	biotype	protein_coding	tag	Ensembl_canonical	transcript_id	AT1G15000.1
At--1	At--transcript:AT1G15010.1	5171181	5171956	+	ID	transcript:AT1G15010.1	Parent	gene:AT1G15010	Name	AT1G15010-201	biotype	protein_coding	tag	Ensembl_canonical	transcript_id	AT1G15010.1
At--1	At--transcript:AT1G15015.1	5172081	5172923	+	ID	transcript:AT1G15015.1	Parent	gene:AT1G15015	Name	AT1G15015-201	biotype	protein_coding	tag	Ensembl_canonical	transcript_id	AT1G15015.1
At--1	At--transcript:AT1G15020.2	5172973	5176479	-	ID	transcript:AT1G15020.2	Parent	gene:AT1G15020	Name	QSOX1-203	biotype	protein_coding	tag	Ensembl_canonical	transcript_id	AT1G15020.2
At--1	At--transcript:AT1G15030.1	5177504	5180049	+	ID	transcript:AT1G15030.1	Parent	gene:AT1G15030	Name	AT1G15030-202	biotype	protein_coding	tag	Ensembl_canonical	transcript_id	AT1G15030.1
At--1	At--transcript:AT1G15040.1	5179887	5181402	-	ID	transcript:AT1G15040.1	Parent	gene:AT1G15040	Name	GAT1_2.1-201	biotype	protein_coding	tag	Ensembl_canonical	transcript_id	AT1G15040.1
At--1	At--transcript:AT1G15050.1	5181991	5183413	-	ID	transcript:AT1G15050.1	Parent	gene:AT1G15050	Name	IAA34-201	biotype	protein_coding	tag	Ensembl_canonical	transcript_id	AT1G15050.1
At--1	At--transcript:AT1G15060.1	5183258	5186974	-	ID	transcript:AT1G15060.1	Parent	gene:AT1G15060	Name	AT1G15060-201	biotype	protein_coding	tag	Ensembl_canonical	transcript_id	AT1G15060.1
At--1	At--transcript:AT1G15080.1	5187549	5189673	+	ID	transcript:AT1G15080.1	Parent	gene:AT1G15080	Name	LPP2-201	biotype	protein_coding	tag	Ensembl_canonical	transcript_id	AT1G15080.1
At--1	At--transcript:AT1G15085.1	5192219	5192854	+	ID	transcript:AT1G15085.1	Parent	gene:AT1G15085	Name	AT1G15085-201	biotype	protein_coding	tag	Ensembl_canonical	transcript_id	AT1G15085.1
At--1	At--transcript:AT1G15100.1	5193284	5194214	-	ID	transcript:AT1G15100.1	Parent	gene:AT1G15100	Name	RHA2A-201	biotype	protein_coding	tag	Ensembl_canonical	transcript_id	AT1G15100.1
At--1	At--transcript:AT1G15110.2	5199018	5202175	+	ID	transcript:AT1G15110.2	Parent	gene:AT1G15110	Name	PSS1-203	biotype	protein_coding	tag	Ensembl_canonical	transcript_id	AT1G15110.2
At--1	At--transcript:AT1G15120.2	5202648	5204193	+	ID	transcript:AT1G15120.2	Parent	gene:AT1G15120	Name	AT1G15120-202	biotype	protein_coding	tag	Ensembl_canonical	transcript_id	AT1G15120.2
At--1	At--transcript:AT1G15125.1	5204312	5205964	+	ID	transcript:AT1G15125.1	Parent	gene:AT1G15125	Name	AT1G15125-201	biotype	protein_coding	tag	Ensembl_canonical	transcript_id	AT1G15125.1
At--1	At--transcript:AT1G15130.1	5206002	5209979	-	ID	transcript:AT1G15130.1	Parent	gene:AT1G15130	Name	AT1G15130-201	biotype	protein_coding	tag	Ensembl_canonical	transcript_id	AT1G15130.1
At--1	At--transcript:AT1G15140.1	5210181	5212349	-	ID	transcript:AT1G15140.1	Parent	gene:AT1G15140	Name	AT1G15140-201	biotype	protein_coding	tag	Ensembl_canonical	transcript_id	AT1G15140.1
At--1	At--transcript:AT1G15150.1	5212475	5215042	+	ID	transcript:AT1G15150.1	Parent	gene:AT1G15150	Name	AT1G15150-201	biotype	protein_coding	tag	Ensembl_canonical	transcript_id	AT1G15150.1
At--1	At--transcript:AT1G15160.1	5215345	5217545	+	ID	transcript:AT1G15160.1	Parent	gene:AT1G15160	Name	AT1G15160-201	biotype	protein_coding	tag	Ensembl_canonical	transcript_id	AT1G15160.1
At--1	At--transcript:AT1G15165.1	5217719	5220113	-	ID	transcript:AT1G15165.1	Parent	gene:AT1G15165	Name	AT1G15165-201	biotype	protein_coding	tag	Ensembl_canonical	transcript_id	AT1G15165.1
At--1	At--transcript:AT1G15170.1	5220403	5222973	+	ID	transcript:AT1G15170.1	Parent	gene:AT1G15170	Name	AT1G15170-201	biotype	protein_coding	tag	Ensembl_canonical	transcript_id	AT1G15170.1
At--1	At--transcript:AT1G15180.1	5224294	5226778	+	ID	transcript:AT1G15180.1	Parent	gene:AT1G15180	Name	AT1G15180-201	biotype	protein_coding	tag	Ensembl_canonical	transcript_id	AT1G15180.1
At--1	At--transcript:AT1G15190.1	5226982	5228202	+	ID	transcript:AT1G15190.1	Parent	gene:AT1G15190	Name	AT1G15190-201	biotype	protein_coding	tag	Ensembl_canonical	transcript_id	AT1G15190.1
At--1	At--transcript:AT1G15200.3	5228300	5231184	-	ID	transcript:AT1G15200.3	Parent	gene:AT1G15200	Name	AT1G15200-201	biotype	protein_coding	tag	Ensembl_canonical	transcript_id	AT1G15200.3
At--1	At--transcript:AT1G15210.1	5231345	5236886	-	ID	transcript:AT1G15210.1	Parent	gene:AT1G15210	Name	ABCG35-201	biotype	protein_coding	tag	Ensembl_canonical	transcript_id	AT1G15210.1
At--1	At--transcript:AT1G15215.4	5238044	5239713	+	ID	transcript:AT1G15215.4	Parent	gene:AT1G15215	Name	SHH1-202	biotype	protein_coding	tag	Ensembl_canonical	transcript_id	AT1G15215.4
At--1	At--transcript:AT1G15220.2	5240029	5241541	-	ID	transcript:AT1G15220.2	Parent	gene:AT1G15220	Name	CCMH-201	biotype	protein_coding	tag	Ensembl_canonical	transcript_id	AT1G15220.2
At--1	At--transcript:AT1G15230.1	5242073	5243262	-	ID	transcript:AT1G15230.1	Parent	gene:AT1G15230	Name	AT1G15230-201	biotype	protein_coding	tag	Ensembl_canonical	transcript_id	AT1G15230.1
At--1	At--transcript:AT1G15240.2	5243383	5248684	+	ID	transcript:AT1G15240.2	Parent	gene:AT1G15240	Name	AT1G15240-201	biotype	protein_coding	tag	Ensembl_canonical	transcript_id	AT1G15240.2
At--1	At--transcript:AT1G15250.2	5248664	5249558	-	ID	transcript:AT1G15250.2	Parent	gene:AT1G15250	Name	AT1G15250-201	biotype	protein_coding	tag	transcript:AT1G15250.2-NA	transcript_id	AT1G15250.2
At--1	At--transcript:AT1G15260.1	5249760	5250573	+	ID	transcript:AT1G15260.1	Parent	gene:AT1G15260	Name	AT1G15260-201	biotype	protein_coding	tag	Ensembl_canonical	transcript_id	AT1G15260.1
At--1	At--transcript:AT1G15270.1	5250650	5252121	-	ID	transcript:AT1G15270.1	Parent	gene:AT1G15270	Name	AT1G15270-201	biotype	protein_coding	tag	Ensembl_canonical	transcript_id	AT1G15270.1
At--1	At--transcript:AT1G15280.2	5252285	5256863	+	ID	transcript:AT1G15280.2	Parent	gene:AT1G15280	Name	AT1G15280-201	biotype	protein_coding	tag	Ensembl_canonical	transcript_id	AT1G15280.2
At--1	At--transcript:AT1G15290.1	5256870	5265155	-	ID	transcript:AT1G15290.1	Parent	gene:AT1G15290	Name	AT1G15290-201	biotype	protein_coding	tag	Ensembl_canonical	transcript_id	AT1G15290.1
At--1	At--transcript:AT1G15310.1	5268891	5272058	-	ID	transcript:AT1G15310.1	Parent	gene:AT1G15310	Name	ATHSRP54A-201	biotype	protein_coding	tag	Ensembl_canonical	transcript_id	AT1G15310.1
At--1	At--transcript:AT1G15320.1	5272256	5274013	-	ID	transcript:AT1G15320.1	Parent	gene:AT1G15320	Name	AT1G15320-201	biotype	protein_coding	tag	Ensembl_canonical	transcript_id	AT1G15320.1
At--1	At--transcript:AT1G15330.1	5274271	5275602	+	ID	transcript:AT1G15330.1	Parent	gene:AT1G15330	Name	AT1G15330-201	biotype	protein_coding	tag	Ensembl_canonical	transcript_id	AT1G15330.1
At--1	At--transcript:AT1G15340.1	5275616	5277869	-	ID	transcript:AT1G15340.1	Parent	gene:AT1G15340	Name	MBD10-201	biotype	protein_coding	tag	Ensembl_canonical	transcript_id	AT1G15340.1
At--1	At--transcript:AT1G15350.2	5278113	5279950	-	ID	transcript:AT1G15350.2	Parent	gene:AT1G15350	Name	AT1G15350-205	biotype	protein_coding	tag	Ensembl_canonical	transcript_id	AT1G15350.2
At--1	At--transcript:AT1G15360.2	5283268	5284736	+	ID	transcript:AT1G15360.2	Parent	gene:AT1G15360	Name	SHN1-202	biotype	protein_coding	tag	transcript:AT1G15360.2-NA	transcript_id	AT1G15360.2
At--1	At--transcript:AT1G15370.1	5286866	5288640	+	ID	transcript:AT1G15370.1	Parent	gene:AT1G15370	Name	AT1G15370-201	biotype	protein_coding	tag	Ensembl_canonical	transcript_id	AT1G15370.1
At--1	At--transcript:AT1G15380.1	5290582	5292582	+	ID	transcript:AT1G15380.1	Parent	gene:AT1G15380	Name	GLYI4-201	biotype	protein_coding	tag	Ensembl_canonical	transcript_id	AT1G15380.1
At--1	At--transcript:AT1G15385.1	5292712	5293338	-	ID	transcript:AT1G15385.1	Parent	gene:AT1G15385	Name	AT1G15385-201	biotype	protein_coding	tag	Ensembl_canonical	transcript_id	AT1G15385.1
At--1	At--transcript:AT1G15390.1	5294629	5295931	+	ID	transcript:AT1G15390.1	Parent	gene:AT1G15390	Name	PDF1A-201	biotype	protein_coding	tag	Ensembl_canonical	transcript_id	AT1G15390.1
At--1	At--transcript:AT1G15400.3	5295773	5296824	-	ID	transcript:AT1G15400.3	Parent	gene:AT1G15400	Name	AT1G15400-202	biotype	protein_coding	tag	Ensembl_canonical	transcript_id	AT1G15400.3
At--1	At--transcript:AT1G15410.2	5298324	5300681	+	ID	transcript:AT1G15410.2	Parent	gene:AT1G15410	Name	AT1G15410-201	biotype	protein_coding	tag	transcript:AT1G15410.2-NA	transcript_id	AT1G15410.2
At--1	At--transcript:AT1G15415.1	5300742	5301489	-	ID	transcript:AT1G15415.1	Parent	gene:AT1G15415	Name	AT1G15415-201	biotype	protein_coding	tag	Ensembl_canonical	transcript_id	AT1G15415.1
At--1	At--transcript:AT1G15420.1	5301516	5303522	-	ID	transcript:AT1G15420.1	Parent	gene:AT1G15420	Name	AT1G15420-201	biotype	protein_coding	tag	Ensembl_canonical	transcript_id	AT1G15420.1
At--1	At--transcript:AT1G15430.1	5304098	5306087	+	ID	transcript:AT1G15430.1	Parent	gene:AT1G15430	Name	AT1G15430-201	biotype	protein_coding	tag	transcript:AT1G15430.1-NA	transcript_id	AT1G15430.1
At--1	At--transcript:AT1G15440.1	5306027	5309558	-	ID	transcript:AT1G15440.1	Parent	gene:AT1G15440	Name	PWP2-201	biotype	protein_coding	tag	Ensembl_canonical	transcript_id	AT1G15440.1
At--1	At--transcript:AT1G15460.1	5309907	5313504	-	ID	transcript:AT1G15460.1	Parent	gene:AT1G15460	Name	BOR4-201	biotype	protein_coding	tag	Ensembl_canonical	transcript_id	AT1G15460.1
At--1	At--transcript:AT1G15470.1	5315507	5317941	+	ID	transcript:AT1G15470.1	Parent	gene:AT1G15470	Name	AT1G15470-202	biotype	protein_coding	tag	Ensembl_canonical	transcript_id	AT1G15470.1
At--1	At--transcript:AT1G15480.1	5317973	5320630	+	ID	transcript:AT1G15480.1	Parent	gene:AT1G15480	Name	AT1G15480-201	biotype	protein_coding	tag	Ensembl_canonical	transcript_id	AT1G15480.1
At--1	At--transcript:AT1G15490.1	5320615	5323895	-	ID	transcript:AT1G15490.1	Parent	gene:AT1G15490	Name	AT1G15490-202	biotype	protein_coding	tag	Ensembl_canonical	transcript_id	AT1G15490.1
At--1	At--transcript:AT1G15500.1	5326290	5328875	+	ID	transcript:AT1G15500.1	Parent	gene:AT1G15500	Name	ATNTT2-201	biotype	protein_coding	tag	Ensembl_canonical	transcript_id	AT1G15500.1
At--1	At--transcript:AT1G15510.1	5329064	5331711	+	ID	transcript:AT1G15510.1	Parent	gene:AT1G15510	Name	ECB2-201	biotype	protein_coding	tag	Ensembl_canonical	transcript_id	AT1G15510.1
At--1	At--transcript:AT1G15520.1	5331858	5338326	-	ID	transcript:AT1G15520.1	Parent	gene:AT1G15520	Name	ABCG40-201	biotype	protein_coding	tag	Ensembl_canonical	transcript_id	AT1G15520.1
At--1	At--transcript:AT1G15530.1	5339961	5341931	-	ID	transcript:AT1G15530.1	Parent	gene:AT1G15530	Name	AT1G15530-201	biotype	protein_coding	tag	Ensembl_canonical	transcript_id	AT1G15530.1
At--1	At--transcript:AT1G15540.3	5342439	5343862	+	ID	transcript:AT1G15540.3	Parent	gene:AT1G15540	Name	AT1G15540-203	biotype	protein_coding	tag	Ensembl_canonical	transcript_id	AT1G15540.3
At--1	At--transcript:AT1G15550.1	5344388	5346342	-	ID	transcript:AT1G15550.1	Parent	gene:AT1G15550	Name	GA3OX1-201	biotype	protein_coding	tag	Ensembl_canonical	transcript_id	AT1G15550.1
At--1	At--transcript:AT1G15570.1	5361865	5365559	+	ID	transcript:AT1G15570.1	Parent	gene:AT1G15570	Name	CYCA2%3B3-201	biotype	protein_coding	tag	Ensembl_canonical	transcript_id	AT1G15570.1
At--1	At--transcript:AT1G15580.1	5365512	5366497	-	ID	transcript:AT1G15580.1	Parent	gene:AT1G15580	Name	IAA5-201	biotype	protein_coding	tag	Ensembl_canonical	transcript_id	AT1G15580.1
At--1	At--transcript:AT1G15590.2	5367297	5368663	+	ID	transcript:AT1G15590.2	Parent	gene:AT1G15590	Name	AT1G15590-201	biotype	protein_coding	tag	transcript:AT1G15590.2-NA	transcript_id	AT1G15590.2
At--1	At--transcript:AT1G15600.1	5368923	5370344	+	ID	transcript:AT1G15600.1	Parent	gene:AT1G15600	Name	AT1G15600-201	biotype	protein_coding	tag	Ensembl_canonical	transcript_id	AT1G15600.1
At--1	At--transcript:AT1G15610.1	5370757	5371679	+	ID	transcript:AT1G15610.1	Parent	gene:AT1G15610	Name	AT1G15610-202	biotype	protein_coding	tag	Ensembl_canonical	transcript_id	AT1G15610.1
At--1	At--transcript:AT1G15620.1	5373459	5374575	+	ID	transcript:AT1G15620.1	Parent	gene:AT1G15620	Name	AT1G15620-201	biotype	protein_coding	tag	Ensembl_canonical	transcript_id	AT1G15620.1
At--1	At--transcript:AT1G15625.1	5374755	5375910	+	ID	transcript:AT1G15625.1	Parent	gene:AT1G15625	Name	AT1G15625-201	biotype	protein_coding	tag	Ensembl_canonical	transcript_id	AT1G15625.1
At--1	At--transcript:AT1G15630.1	5376793	5378056	+	ID	transcript:AT1G15630.1	Parent	gene:AT1G15630	Name	AT1G15630-201	biotype	protein_coding	tag	Ensembl_canonical	transcript_id	AT1G15630.1
At--1	At--transcript:AT1G15640.1	5378886	5380239	+	ID	transcript:AT1G15640.1	Parent	gene:AT1G15640	Name	AT1G15640-202	biotype	protein_coding	tag	Ensembl_canonical	transcript_id	AT1G15640.1
At--1	At--transcript:AT1G15660.1	5381032	5385380	+	ID	transcript:AT1G15660.1	Parent	gene:AT1G15660	Name	CENP-C-201	biotype	protein_coding	tag	Ensembl_canonical	transcript_id	AT1G15660.1
At--1	At--transcript:AT1G15670.1	5389952	5391672	+	ID	transcript:AT1G15670.1	Parent	gene:AT1G15670	Name	AT1G15670-201	biotype	protein_coding	tag	Ensembl_canonical	transcript_id	AT1G15670.1
At--1	At--transcript:AT1G15680.1	5393407	5394639	+	ID	transcript:AT1G15680.1	Parent	gene:AT1G15680	Name	AT1G15680-201	biotype	protein_coding	tag	Ensembl_canonical	transcript_id	AT1G15680.1
At--1	At--transcript:AT1G15690.1	5398926	5402519	+	ID	transcript:AT1G15690.1	Parent	gene:AT1G15690	Name	AVP1-201	biotype	protein_coding	tag	Ensembl_canonical	transcript_id	AT1G15690.1
At--1	At--transcript:AT1G15700.1	5402569	5403818	-	ID	transcript:AT1G15700.1	Parent	gene:AT1G15700	Name	ATPC2-201	biotype	protein_coding	tag	Ensembl_canonical	transcript_id	AT1G15700.1
At--1	At--transcript:AT1G15710.1	5404130	5405910	+	ID	transcript:AT1G15710.1	Parent	gene:AT1G15710	Name	AT1G15710-201	biotype	protein_coding	tag	Ensembl_canonical	transcript_id	AT1G15710.1
At--1	At--transcript:AT1G15720.1	5406025	5407486	+	ID	transcript:AT1G15720.1	Parent	gene:AT1G15720	Name	TRFL5-201	biotype	protein_coding	tag	Ensembl_canonical	transcript_id	AT1G15720.1
At--1	At--transcript:AT1G15730.1	5407401	5410043	-	ID	transcript:AT1G15730.1	Parent	gene:AT1G15730	Name	AT1G15730-201	biotype	protein_coding	tag	Ensembl_canonical	transcript_id	AT1G15730.1
At--1	At--transcript:AT1G15740.1	5410908	5414919	+	ID	transcript:AT1G15740.1	Parent	gene:AT1G15740	Name	AT1G15740-201	biotype	protein_coding	tag	Ensembl_canonical	transcript_id	AT1G15740.1
At--1	At--transcript:AT1G15750.3	5414817	5420859	-	ID	transcript:AT1G15750.3	Parent	gene:AT1G15750	Name	TPL-201	biotype	protein_coding	tag	Ensembl_canonical	transcript_id	AT1G15750.3
At--1	At--transcript:AT1G15757.1	5424242	5424579	-	ID	transcript:AT1G15757.1	Parent	gene:AT1G15757	Name	AT1G15757-201	biotype	protein_coding	tag	Ensembl_canonical	transcript_id	AT1G15757.1
At--1	At--transcript:AT1G15760.1	5425616	5426666	+	ID	transcript:AT1G15760.1	Parent	gene:AT1G15760	Name	AT1G15760-201	biotype	protein_coding	tag	Ensembl_canonical	transcript_id	AT1G15760.1
At--1	At--transcript:AT1G15770.1	5426708	5428280	-	ID	transcript:AT1G15770.1	Parent	gene:AT1G15770	Name	AT1G15770-201	biotype	protein_coding	tag	Ensembl_canonical	transcript_id	AT1G15770.1
At--1	At--transcript:AT1G15772.2	5428520	5429561	-	ID	transcript:AT1G15772.2	Parent	gene:AT1G15772	Name	AT1G15772-202	biotype	protein_coding	tag	Ensembl_canonical	transcript_id	AT1G15772.2
At--1	At--transcript:AT1G15780.2	5430040	5436618	-	ID	transcript:AT1G15780.2	Parent	gene:AT1G15780	Name	NRB4-201	biotype	protein_coding	tag	Ensembl_canonical	transcript_id	AT1G15780.2
At--1	At--transcript:AT1G15790.3	5438171	5440117	-	ID	transcript:AT1G15790.3	Parent	gene:AT1G15790	Name	AT1G15790-201	biotype	protein_coding	tag	Ensembl_canonical	transcript_id	AT1G15790.3
At--1	At--transcript:AT1G15800.1	5441072	5443911	-	ID	transcript:AT1G15800.1	Parent	gene:AT1G15800	Name	AT1G15800-201	biotype	protein_coding	tag	Ensembl_canonical	transcript_id	AT1G15800.1
At--1	At--transcript:AT1G15810.1	5444220	5446564	+	ID	transcript:AT1G15810.1	Parent	gene:AT1G15810	Name	AT1G15810-201	biotype	protein_coding	tag	Ensembl_canonical	transcript_id	AT1G15810.1
At--1	At--transcript:AT1G15820.1	5446462	5447880	-	ID	transcript:AT1G15820.1	Parent	gene:AT1G15820	Name	LHCB6-201	biotype	protein_coding	tag	Ensembl_canonical	transcript_id	AT1G15820.1
At--1	At--transcript:AT1G15830.1	5448611	5450554	+	ID	transcript:AT1G15830.1	Parent	gene:AT1G15830	Name	AT1G15830-202	biotype	protein_coding	tag	Ensembl_canonical	transcript_id	AT1G15830.1
At--1	At--transcript:AT1G15825.1	5448073	5448608	-	ID	transcript:AT1G15825.1	Parent	gene:AT1G15825	Name	AT1G15825-201	biotype	protein_coding	tag	Ensembl_canonical	transcript_id	AT1G15825.1
At--1	At--transcript:AT1G15840.1	5451432	5452374	+	ID	transcript:AT1G15840.1	Parent	gene:AT1G15840	Name	AT1G15840-201	biotype	protein_coding	tag	Ensembl_canonical	transcript_id	AT1G15840.1
At--1	At--transcript:AT1G15850.1	5453245	5454088	-	ID	transcript:AT1G15850.1	Parent	gene:AT1G15850	Name	AT1G15850-201	biotype	protein_coding	tag	Ensembl_canonical	transcript_id	AT1G15850.1
At--1	At--transcript:AT1G15860.3	5454785	5457022	+	ID	transcript:AT1G15860.3	Parent	gene:AT1G15860	Name	AT1G15860-203	biotype	protein_coding	tag	Ensembl_canonical	transcript_id	AT1G15860.3
At--1	At--transcript:AT1G15870.1	5457084	5458429	+	ID	transcript:AT1G15870.1	Parent	gene:AT1G15870	Name	AT1G15870-201	biotype	protein_coding	tag	Ensembl_canonical	transcript_id	AT1G15870.1
At--1	At--transcript:AT1G15880.1	5458398	5460359	-	ID	transcript:AT1G15880.1	Parent	gene:AT1G15880	Name	GOS11-201	biotype	protein_coding	tag	Ensembl_canonical	transcript_id	AT1G15880.1
At--1	At--transcript:AT1G15885.1	5460477	5461297	+	ID	transcript:AT1G15885.1	Parent	gene:AT1G15885	Name	AT1G15885-201	biotype	protein_coding	tag	Ensembl_canonical	transcript_id	AT1G15885.1
At--1	At--transcript:AT1G15890.1	5461309	5464241	+	ID	transcript:AT1G15890.1	Parent	gene:AT1G15890	Name	AT1G15890-201	biotype	protein_coding	tag	Ensembl_canonical	transcript_id	AT1G15890.1
At--1	At--transcript:AT1G15900.1	5464273	5464947	+	ID	transcript:AT1G15900.1	Parent	gene:AT1G15900	Name	AT1G15900-201	biotype	protein_coding	tag	Ensembl_canonical	transcript_id	AT1G15900.1
At--1	At--transcript:AT1G15910.1	5465251	5469180	+	ID	transcript:AT1G15910.1	Parent	gene:AT1G15910	Name	FDM1-201	biotype	protein_coding	tag	Ensembl_canonical	transcript_id	AT1G15910.1
At--1	At--transcript:AT1G15920.2	5469255	5471149	+	ID	transcript:AT1G15920.2	Parent	gene:AT1G15920	Name	AT1G15920-201	biotype	protein_coding	tag	Ensembl_canonical	transcript_id	AT1G15920.2
At--1	At--transcript:AT1G15930.2	5471316	5473048	+	ID	transcript:AT1G15930.2	Parent	gene:AT1G15930	Name	AT1G15930-201	biotype	protein_coding	tag	transcript:AT1G15930.2-NA	transcript_id	AT1G15930.2
At--1	At--transcript:AT1G15940.1	5473359	5478405	+	ID	transcript:AT1G15940.1	Parent	gene:AT1G15940	Name	AT1G15940-201	biotype	protein_coding	tag	Ensembl_canonical	transcript_id	AT1G15940.1
At--1	At--transcript:AT1G15950.1	5478603	5482180	+	ID	transcript:AT1G15950.1	Parent	gene:AT1G15950	Name	CCR1-201	biotype	protein_coding	tag	Ensembl_canonical	transcript_id	AT1G15950.1
At--1	At--transcript:AT1G15960.1	5481665	5486105	-	ID	transcript:AT1G15960.1	Parent	gene:AT1G15960	Name	NRAMP6-201	biotype	protein_coding	tag	Ensembl_canonical	transcript_id	AT1G15960.1
At--1	At--transcript:AT1G15970.1	5486273	5489132	-	ID	transcript:AT1G15970.1	Parent	gene:AT1G15970	Name	AT1G15970-201	biotype	protein_coding	tag	Ensembl_canonical	transcript_id	AT1G15970.1
At--1	At--transcript:AT1G15980.1	5489145	5491363	+	ID	transcript:AT1G15980.1	Parent	gene:AT1G15980	Name	PnsB1-201	biotype	protein_coding	tag	Ensembl_canonical	transcript_id	AT1G15980.1
At--1	At--transcript:AT1G15990.1	5491133	5494192	-	ID	transcript:AT1G15990.1	Parent	gene:AT1G15990	Name	CNGC7-201	biotype	protein_coding	tag	Ensembl_canonical	transcript_id	AT1G15990.1
At--1	At--transcript:AT1G16000.1	5494533	5495359	+	ID	transcript:AT1G16000.1	Parent	gene:AT1G16000	Name	AT1G16000-201	biotype	protein_coding	tag	Ensembl_canonical	transcript_id	AT1G16000.1
At--1	At--transcript:AT1G16010.2	5495373	5497720	-	ID	transcript:AT1G16010.2	Parent	gene:AT1G16010	Name	MGT2-202	biotype	protein_coding	tag	Ensembl_canonical	transcript_id	AT1G16010.2
At--1	At--transcript:AT1G16020.1	5498012	5501358	+	ID	transcript:AT1G16020.1	Parent	gene:AT1G16020	Name	AT1G16020-201	biotype	protein_coding	tag	Ensembl_canonical	transcript_id	AT1G16020.1
At--1	At--transcript:AT1G16022.1	5501317	5501856	-	ID	transcript:AT1G16022.1	Parent	gene:AT1G16022	Name	AT1G16022-201	biotype	protein_coding	tag	Ensembl_canonical	transcript_id	AT1G16022.1
At--1	At--transcript:AT1G16025.1	5501505	5501959	+	ID	transcript:AT1G16025.1	Parent	gene:AT1G16025	Name	AT1G16025-201	biotype	protein_coding	tag	Ensembl_canonical	transcript_id	AT1G16025.1
At--1	At--transcript:AT1G16030.1	5501966	5504535	-	ID	transcript:AT1G16030.1	Parent	gene:AT1G16030	Name	Hsp70b-201	biotype	protein_coding	tag	Ensembl_canonical	transcript_id	AT1G16030.1
At--1	At--transcript:AT1G16040.1	5504608	5507059	+	ID	transcript:AT1G16040.1	Parent	gene:AT1G16040	Name	AT1G16040-203	biotype	protein_coding	tag	Ensembl_canonical	transcript_id	AT1G16040.1
At--1	At--transcript:AT1G16060.1	5508311	5511735	+	ID	transcript:AT1G16060.1	Parent	gene:AT1G16060	Name	ADAP-201	biotype	protein_coding	tag	Ensembl_canonical	transcript_id	AT1G16060.1
At--1	At--transcript:AT1G16070.1	5510301	5513980	-	ID	transcript:AT1G16070.1	Parent	gene:AT1G16070	Name	TLP8-201	biotype	protein_coding	tag	Ensembl_canonical	transcript_id	AT1G16070.1
At--1	At--transcript:AT1G16080.1	5514262	5516027	+	ID	transcript:AT1G16080.1	Parent	gene:AT1G16080	Name	AT1G16080-201	biotype	protein_coding	tag	Ensembl_canonical	transcript_id	AT1G16080.1
At--1	At--transcript:AT1G16090.1	5516259	5517822	+	ID	transcript:AT1G16090.1	Parent	gene:AT1G16090	Name	WAKL7-201	biotype	protein_coding	tag	Ensembl_canonical	transcript_id	AT1G16090.1
At--1	At--transcript:AT1G16110.1	5518219	5520929	+	ID	transcript:AT1G16110.1	Parent	gene:AT1G16110	Name	WAKL6-201	biotype	protein_coding	tag	Ensembl_canonical	transcript_id	AT1G16110.1
At--1	At--transcript:AT1G16120.1	5522602	5525452	+	ID	transcript:AT1G16120.1	Parent	gene:AT1G16120	Name	WAKL1-201	biotype	protein_coding	tag	Ensembl_canonical	transcript_id	AT1G16120.1
At--1	At--transcript:AT1G16130.1	5525293	5528212	+	ID	transcript:AT1G16130.1	Parent	gene:AT1G16130	Name	WAKL2-201	biotype	protein_coding	tag	Ensembl_canonical	transcript_id	AT1G16130.1
At--1	At--transcript:AT1G16150.1	5532298	5535060	+	ID	transcript:AT1G16150.1	Parent	gene:AT1G16150	Name	WAKL4-201	biotype	protein_coding	tag	Ensembl_canonical	transcript_id	AT1G16150.1
At--1	At--transcript:AT1G16160.1	5535766	5538501	+	ID	transcript:AT1G16160.1	Parent	gene:AT1G16160	Name	WAKL5-201	biotype	protein_coding	tag	Ensembl_canonical	transcript_id	AT1G16160.1
At--1	At--transcript:AT1G16170.1	5538666	5540002	-	ID	transcript:AT1G16170.1	Parent	gene:AT1G16170	Name	AT1G16170-201	biotype	protein_coding	tag	Ensembl_canonical	transcript_id	AT1G16170.1
At--1	At--transcript:AT1G16180.1	5540050	5542902	+	ID	transcript:AT1G16180.1	Parent	gene:AT1G16180	Name	AT1G16180-201	biotype	protein_coding	tag	Ensembl_canonical	transcript_id	AT1G16180.1
At--1	At--transcript:AT1G16190.1	5543119	5546103	+	ID	transcript:AT1G16190.1	Parent	gene:AT1G16190	Name	RAD23A-201	biotype	protein_coding	tag	Ensembl_canonical	transcript_id	AT1G16190.1
At--1	At--transcript:AT1G16210.1	5546099	5547753	-	ID	transcript:AT1G16210.1	Parent	gene:AT1G16210	Name	AT1G16210-201	biotype	protein_coding	tag	Ensembl_canonical	transcript_id	AT1G16210.1
At--1	At--transcript:AT1G16220.1	5548262	5550770	+	ID	transcript:AT1G16220.1	Parent	gene:AT1G16220	Name	AT1G16220-201	biotype	protein_coding	tag	Ensembl_canonical	transcript_id	AT1G16220.1
At--1	At--transcript:AT1G16225.2	5550791	5552379	-	ID	transcript:AT1G16225.2	Parent	gene:AT1G16225	Name	AT1G16225-201	biotype	protein_coding	tag	Ensembl_canonical	transcript_id	AT1G16225.2
At--1	At--transcript:AT1G16230.1	5553467	5554489	-	ID	transcript:AT1G16230.1	Parent	gene:AT1G16230	Name	AT1G16230-201	biotype	protein_coding	tag	Ensembl_canonical	transcript_id	AT1G16230.1
At--1	At--transcript:AT1G16240.1	5554843	5556844	-	ID	transcript:AT1G16240.1	Parent	gene:AT1G16240	Name	SYP51-201	biotype	protein_coding	tag	Ensembl_canonical	transcript_id	AT1G16240.1
At--1	At--transcript:AT1G16250.1	5556964	5559520	+	ID	transcript:AT1G16250.1	Parent	gene:AT1G16250	Name	AT1G16250-201	biotype	protein_coding	tag	transcript:AT1G16250.1-NA	transcript_id	AT1G16250.1
At--1	At--transcript:AT1G16260.1	5559498	5562192	-	ID	transcript:AT1G16260.1	Parent	gene:AT1G16260	Name	AT1G16260-201	biotype	protein_coding	tag	Ensembl_canonical	transcript_id	AT1G16260.1
At--1	At--transcript:AT1G16270.2	5562861	5568368	+	ID	transcript:AT1G16270.2	Parent	gene:AT1G16270	Name	AT1G16270-202	biotype	protein_coding	tag	Ensembl_canonical	transcript_id	AT1G16270.2
At--1	At--transcript:AT1G16280.1	5567742	5570679	-	ID	transcript:AT1G16280.1	Parent	gene:AT1G16280	Name	RH36-201	biotype	protein_coding	tag	Ensembl_canonical	transcript_id	AT1G16280.1
At--1	At--transcript:AT1G16290.2	5570753	5573958	-	ID	transcript:AT1G16290.2	Parent	gene:AT1G16290	Name	AT1G16290-202	biotype	protein_coding	tag	Ensembl_canonical	transcript_id	AT1G16290.2
At--1	At--transcript:AT1G16300.1	5574257	5577622	+	ID	transcript:AT1G16300.1	Parent	gene:AT1G16300	Name	GAPCP-2-201	biotype	protein_coding	tag	Ensembl_canonical	transcript_id	AT1G16300.1
At--1	At--transcript:AT1G16310.1	5578265	5580730	+	ID	transcript:AT1G16310.1	Parent	gene:AT1G16310	Name	AT1G16310-201	biotype	protein_coding	tag	Ensembl_canonical	transcript_id	AT1G16310.1
At--1	At--transcript:AT1G16320.1	5580821	5582154	+	ID	transcript:AT1G16320.1	Parent	gene:AT1G16320	Name	AT1G16320-201	biotype	protein_coding	tag	Ensembl_canonical	transcript_id	AT1G16320.1
At--1	At--transcript:AT1G16330.1	5582387	5587461	-	ID	transcript:AT1G16330.1	Parent	gene:AT1G16330	Name	CYCB3%3B1-201	biotype	protein_coding	tag	Ensembl_canonical	transcript_id	AT1G16330.1
At--1	At--transcript:AT1G16340.4	5587790	5590642	-	ID	transcript:AT1G16340.4	Parent	gene:AT1G16340	Name	ATKDSA2-203	biotype	protein_coding	tag	Ensembl_canonical	transcript_id	AT1G16340.4
At--1	At--transcript:AT1G16350.1	5590756	5593098	+	ID	transcript:AT1G16350.1	Parent	gene:AT1G16350	Name	AT1G16350-201	biotype	protein_coding	tag	Ensembl_canonical	transcript_id	AT1G16350.1
At--1	At--transcript:AT1G16360.2	5593270	5595814	-	ID	transcript:AT1G16360.2	Parent	gene:AT1G16360	Name	AT1G16360-201	biotype	protein_coding	tag	Ensembl_canonical	transcript_id	AT1G16360.2
At--1	At--transcript:AT1G16370.1	5596633	5598447	+	ID	transcript:AT1G16370.1	Parent	gene:AT1G16370	Name	OCT6-201	biotype	protein_coding	tag	Ensembl_canonical	transcript_id	AT1G16370.1
At--1	At--transcript:AT1G16380.1	5598411	5601367	-	ID	transcript:AT1G16380.1	Parent	gene:AT1G16380	Name	ATCHX1-201	biotype	protein_coding	tag	Ensembl_canonical	transcript_id	AT1G16380.1
At--1	At--transcript:AT1G16390.1	5602786	5604770	+	ID	transcript:AT1G16390.1	Parent	gene:AT1G16390	Name	OCT3-201	biotype	protein_coding	tag	Ensembl_canonical	transcript_id	AT1G16390.1
At--1	At--transcript:AT1G16400.1	5605044	5607498	+	ID	transcript:AT1G16400.1	Parent	gene:AT1G16400	Name	CYP79F2-201	biotype	protein_coding	tag	Ensembl_canonical	transcript_id	AT1G16400.1
At--1	At--transcript:AT1G16410.1	5608682	5612064	+	ID	transcript:AT1G16410.1	Parent	gene:AT1G16410	Name	CYP79F1-201	biotype	protein_coding	tag	Ensembl_canonical	transcript_id	AT1G16410.1
At--1	At--transcript:AT1G16420.1	5612150	5614020	-	ID	transcript:AT1G16420.1	Parent	gene:AT1G16420	Name	MC8-201	biotype	protein_coding	tag	Ensembl_canonical	transcript_id	AT1G16420.1
At--1	At--transcript:AT1G16430.1	5614593	5615660	+	ID	transcript:AT1G16430.1	Parent	gene:AT1G16430	Name	AT1G16430-201	biotype	protein_coding	tag	Ensembl_canonical	transcript_id	AT1G16430.1
At--1	At--transcript:AT1G16440.1	5615808	5617672	+	ID	transcript:AT1G16440.1	Parent	gene:AT1G16440	Name	RSH3-201	biotype	protein_coding	tag	Ensembl_canonical	transcript_id	AT1G16440.1
At--1	At--transcript:AT1G16445.1	5617786	5619456	+	ID	transcript:AT1G16445.1	Parent	gene:AT1G16445	Name	AT1G16445-201	biotype	protein_coding	tag	Ensembl_canonical	transcript_id	AT1G16445.1
At--1	At--transcript:AT1G16460.2	5619641	5622624	-	ID	transcript:AT1G16460.2	Parent	gene:AT1G16460	Name	RDH2-206	biotype	protein_coding	tag	Ensembl_canonical	transcript_id	AT1G16460.2
At--1	At--transcript:AT1G16470.1	5622746	5625683	+	ID	transcript:AT1G16470.1	Parent	gene:AT1G16470	Name	PAB1-201	biotype	protein_coding	tag	transcript:AT1G16470.1-NA	transcript_id	AT1G16470.1
At--1	At--transcript:AT1G16480.1	5625702	5629013	-	ID	transcript:AT1G16480.1	Parent	gene:AT1G16480	Name	AT1G16480-202	biotype	protein_coding	tag	Ensembl_canonical	transcript_id	AT1G16480.1
At--1	At--transcript:AT1G16490.1	5629655	5631088	-	ID	transcript:AT1G16490.1	Parent	gene:AT1G16490	Name	MYB58-201	biotype	protein_coding	tag	Ensembl_canonical	transcript_id	AT1G16490.1
At--1	At--transcript:AT1G16500.1	5638779	5640202	+	ID	transcript:AT1G16500.1	Parent	gene:AT1G16500	Name	AT1G16500-201	biotype	protein_coding	tag	Ensembl_canonical	transcript_id	AT1G16500.1
At--1	At--transcript:AT1G16510.1	5644572	5645443	-	ID	transcript:AT1G16510.1	Parent	gene:AT1G16510	Name	AT1G16510-201	biotype	protein_coding	tag	Ensembl_canonical	transcript_id	AT1G16510.1
At--1	At--transcript:AT1G16515.2	5647462	5648114	-	ID	transcript:AT1G16515.2	Parent	gene:AT1G16515	Name	AT1G16515-201	biotype	protein_coding	tag	Ensembl_canonical	transcript_id	AT1G16515.2
At--1	At--transcript:AT1G16520.1	5648636	5651167	+	ID	transcript:AT1G16520.1	Parent	gene:AT1G16520	Name	AT1G16520-201	biotype	protein_coding	tag	Ensembl_canonical	transcript_id	AT1G16520.1
At--1	At--transcript:AT1G16530.1	5651268	5652883	-	ID	transcript:AT1G16530.1	Parent	gene:AT1G16530	Name	ASL9-201	biotype	protein_coding	tag	Ensembl_canonical	transcript_id	AT1G16530.1
At--1	At--transcript:AT1G16540.3	5659370	5665449	+	ID	transcript:AT1G16540.3	Parent	gene:AT1G16540	Name	ABA3-201	biotype	protein_coding	tag	Ensembl_canonical	transcript_id	AT1G16540.3
At--1	At--transcript:AT1G16560.2	5668384	5670708	+	ID	transcript:AT1G16560.2	Parent	gene:AT1G16560	Name	AT1G16560-201	biotype	protein_coding	tag	transcript:AT1G16560.2-NA	transcript_id	AT1G16560.2
At--1	At--transcript:AT1G16570.2	5670577	5673600	-	ID	transcript:AT1G16570.2	Parent	gene:AT1G16570	Name	AT1G16570-201	biotype	protein_coding	tag	Ensembl_canonical	transcript_id	AT1G16570.2
At--1	At--transcript:AT1G16590.1	5673707	5675143	+	ID	transcript:AT1G16590.1	Parent	gene:AT1G16590	Name	REV7-201	biotype	protein_coding	tag	Ensembl_canonical	transcript_id	AT1G16590.1
At--1	At--transcript:AT1G16610.3	5675848	5678852	-	ID	transcript:AT1G16610.3	Parent	gene:AT1G16610	Name	SR45-207	biotype	protein_coding	tag	Ensembl_canonical	transcript_id	AT1G16610.3
At--1	At--transcript:AT1G16630.1	5681973	5684909	-	ID	transcript:AT1G16630.1	Parent	gene:AT1G16630	Name	AT1G16630-201	biotype	protein_coding	tag	Ensembl_canonical	transcript_id	AT1G16630.1
At--1	At--transcript:AT1G16640.1	5686525	5687727	+	ID	transcript:AT1G16640.1	Parent	gene:AT1G16640	Name	AT1G16640-201	biotype	protein_coding	tag	Ensembl_canonical	transcript_id	AT1G16640.1
At--1	At--transcript:AT1G16650.3	5687943	5691369	+	ID	transcript:AT1G16650.3	Parent	gene:AT1G16650	Name	AT1G16650-202	biotype	protein_coding	tag	Ensembl_canonical	transcript_id	AT1G16650.3
At--1	At--transcript:AT1G16670.1	5697216	5699870	+	ID	transcript:AT1G16670.1	Parent	gene:AT1G16670	Name	AT1G16670-201	biotype	protein_coding	tag	Ensembl_canonical	transcript_id	AT1G16670.1
At--1	At--transcript:AT1G16680.1	5702153	5705892	+	ID	transcript:AT1G16680.1	Parent	gene:AT1G16680	Name	AT1G16680-201	biotype	protein_coding	tag	Ensembl_canonical	transcript_id	AT1G16680.1
At--1	At--transcript:AT1G16690.1	5705897	5709563	+	ID	transcript:AT1G16690.1	Parent	gene:AT1G16690	Name	AT1G16690-201	biotype	protein_coding	tag	Ensembl_canonical	transcript_id	AT1G16690.1
At--1	At--transcript:AT1G16700.1	5709624	5712043	+	ID	transcript:AT1G16700.1	Parent	gene:AT1G16700	Name	AT1G16700-201	biotype	protein_coding	tag	Ensembl_canonical	transcript_id	AT1G16700.1
At--1	At--transcript:AT1G16705.2	5712088	5713752	+	ID	transcript:AT1G16705.2	Parent	gene:AT1G16705	Name	AT1G16705-203	biotype	protein_coding	tag	Ensembl_canonical	transcript_id	AT1G16705.2
At--1	At--transcript:AT1G16710.1	5714289	5722430	+	ID	transcript:AT1G16710.1	Parent	gene:AT1G16710	Name	HAC12-210	biotype	protein_coding	tag	Ensembl_canonical	transcript_id	AT1G16710.1
At--1	At--transcript:AT1G16720.2	5722891	5726248	+	ID	transcript:AT1G16720.2	Parent	gene:AT1G16720	Name	HCF173-201	biotype	protein_coding	tag	Ensembl_canonical	transcript_id	AT1G16720.2
At--1	At--transcript:AT1G16730.1	5726368	5727406	-	ID	transcript:AT1G16730.1	Parent	gene:AT1G16730	Name	UP6-201	biotype	protein_coding	tag	Ensembl_canonical	transcript_id	AT1G16730.1
At--1	At--transcript:AT1G16740.1	5727622	5729115	+	ID	transcript:AT1G16740.1	Parent	gene:AT1G16740	Name	AT1G16740-201	biotype	protein_coding	tag	Ensembl_canonical	transcript_id	AT1G16740.1
At--1	At--transcript:AT1G16750.1	5729057	5731934	-	ID	transcript:AT1G16750.1	Parent	gene:AT1G16750	Name	AT1G16750-201	biotype	protein_coding	tag	Ensembl_canonical	transcript_id	AT1G16750.1
At--1	At--transcript:AT1G16760.2	5734190	5737704	+	ID	transcript:AT1G16760.2	Parent	gene:AT1G16760	Name	AT1G16760-201	biotype	protein_coding	tag	Ensembl_canonical	transcript_id	AT1G16760.2
At--1	At--transcript:AT1G16770.1	5737878	5739377	+	ID	transcript:AT1G16770.1	Parent	gene:AT1G16770	Name	AT1G16770-202	biotype	protein_coding	tag	Ensembl_canonical	transcript_id	AT1G16770.1
At--1	At--transcript:AT1G16780.1	5739468	5744237	-	ID	transcript:AT1G16780.1	Parent	gene:AT1G16780	Name	VHP2%3B2-201	biotype	protein_coding	tag	Ensembl_canonical	transcript_id	AT1G16780.1
At--1	At--transcript:AT1G16790.1	5744335	5745259	+	ID	transcript:AT1G16790.1	Parent	gene:AT1G16790	Name	AT1G16790-201	biotype	protein_coding	tag	Ensembl_canonical	transcript_id	AT1G16790.1
At--1	At--transcript:AT1G16800.2	5744484	5755468	-	ID	transcript:AT1G16800.2	Parent	gene:AT1G16800	Name	AT1G16800-201	biotype	protein_coding	tag	Ensembl_canonical	transcript_id	AT1G16800.2
At--1	At--transcript:AT1G16810.3	5755588	5756694	+	ID	transcript:AT1G16810.3	Parent	gene:AT1G16810	Name	AT1G16810-201	biotype	protein_coding	tag	transcript:AT1G16810.3-NA	transcript_id	AT1G16810.3
At--1	At--transcript:AT1G16820.1	5756835	5758653	-	ID	transcript:AT1G16820.1	Parent	gene:AT1G16820	Name	AT1G16820-201	biotype	protein_coding	tag	Ensembl_canonical	transcript_id	AT1G16820.1
At--1	At--transcript:AT1G16825.1	5758855	5760509	+	ID	transcript:AT1G16825.1	Parent	gene:AT1G16825	Name	AT1G16825-201	biotype	protein_coding	tag	Ensembl_canonical	transcript_id	AT1G16825.1
At--1	At--transcript:AT1G16830.1	5760626	5762619	+	ID	transcript:AT1G16830.1	Parent	gene:AT1G16830	Name	AT1G16830-201	biotype	protein_coding	tag	Ensembl_canonical	transcript_id	AT1G16830.1
At--1	At--transcript:AT1G16840.5	5762694	5764184	-	ID	transcript:AT1G16840.5	Parent	gene:AT1G16840	Name	AT1G16840-202	biotype	protein_coding	tag	Ensembl_canonical	transcript_id	AT1G16840.5
At--1	At--transcript:AT1G16850.1	5764807	5765798	-	ID	transcript:AT1G16850.1	Parent	gene:AT1G16850	Name	AT1G16850-201	biotype	protein_coding	tag	Ensembl_canonical	transcript_id	AT1G16850.1
At--1	At--transcript:AT1G16860.1	5767300	5770602	+	ID	transcript:AT1G16860.1	Parent	gene:AT1G16860	Name	AT1G16860-201	biotype	protein_coding	tag	Ensembl_canonical	transcript_id	AT1G16860.1
At--1	At--transcript:AT1G16870.1	5770732	5773322	-	ID	transcript:AT1G16870.1	Parent	gene:AT1G16870	Name	AT1G16870-201	biotype	protein_coding	tag	Ensembl_canonical	transcript_id	AT1G16870.1
At--1	At--transcript:AT1G16880.1	5773512	5776308	+	ID	transcript:AT1G16880.1	Parent	gene:AT1G16880	Name	ACR11-201	biotype	protein_coding	tag	Ensembl_canonical	transcript_id	AT1G16880.1
At--1	At--transcript:AT1G16890.3	5776177	5778484	-	ID	transcript:AT1G16890.3	Parent	gene:AT1G16890	Name	UBC36-201	biotype	protein_coding	tag	Ensembl_canonical	transcript_id	AT1G16890.3
At--1	At--transcript:AT1G16900.1	5779008	5782433	-	ID	transcript:AT1G16900.1	Parent	gene:AT1G16900	Name	EBS3-201	biotype	protein_coding	tag	Ensembl_canonical	transcript_id	AT1G16900.1
At--1	At--transcript:AT1G16905.1	5782455	5783840	-	ID	transcript:AT1G16905.1	Parent	gene:AT1G16905	Name	AT1G16905-201	biotype	protein_coding	tag	Ensembl_canonical	transcript_id	AT1G16905.1
At--1	At--transcript:AT1G16910.1	5785003	5785959	+	ID	transcript:AT1G16910.1	Parent	gene:AT1G16910	Name	LSH8-201	biotype	protein_coding	tag	Ensembl_canonical	transcript_id	AT1G16910.1
At--1	At--transcript:AT1G16916.2	5786557	5787329	-	ID	transcript:AT1G16916.2	Parent	gene:AT1G16916	Name	AT1G16916-201	biotype	protein_coding	tag	Ensembl_canonical	transcript_id	AT1G16916.2
At--1	At--transcript:AT1G16920.1	5787150	5789312	-	ID	transcript:AT1G16920.1	Parent	gene:AT1G16920	Name	RABA1b-201	biotype	protein_coding	tag	Ensembl_canonical	transcript_id	AT1G16920.1
At--1	At--transcript:AT1G16930.3	5789679	5791752	+	ID	transcript:AT1G16930.3	Parent	gene:AT1G16930	Name	AT1G16930-203	biotype	protein_coding	tag	transcript:AT1G16930.3-NA	transcript_id	AT1G16930.3
At--1	At--transcript:AT1G16940.1	5791983	5793491	+	ID	transcript:AT1G16940.1	Parent	gene:AT1G16940	Name	AT1G16940-201	biotype	protein_coding	tag	Ensembl_canonical	transcript_id	AT1G16940.1
At--1	At--transcript:AT1G16945.1	5793905	5794197	+	ID	transcript:AT1G16945.1	Parent	gene:AT1G16945	Name	AT1G16945-201	biotype	protein_coding	tag	Ensembl_canonical	transcript_id	AT1G16945.1
At--1	At--transcript:AT1G16950.1	5795879	5796666	+	ID	transcript:AT1G16950.1	Parent	gene:AT1G16950	Name	AT1G16950-201	biotype	protein_coding	tag	Ensembl_canonical	transcript_id	AT1G16950.1
At--1	At--transcript:AT1G16960.1	5799741	5800887	+	ID	transcript:AT1G16960.1	Parent	gene:AT1G16960	Name	AT1G16960-201	biotype	protein_coding	tag	Ensembl_canonical	transcript_id	AT1G16960.1
At--1	At--transcript:AT1G16970.1	5800767	5805811	-	ID	transcript:AT1G16970.1	Parent	gene:AT1G16970	Name	KU70-201	biotype	protein_coding	tag	Ensembl_canonical	transcript_id	AT1G16970.1
At--1	At--transcript:AT1G16980.1	5807200	5811610	+	ID	transcript:AT1G16980.1	Parent	gene:AT1G16980	Name	TPS2-202	biotype	protein_coding	tag	Ensembl_canonical	transcript_id	AT1G16980.1
At--1	At--transcript:AT1G17010.1	5817567	5819352	+	ID	transcript:AT1G17010.1	Parent	gene:AT1G17010	Name	AT1G17010-201	biotype	protein_coding	tag	Ensembl_canonical	transcript_id	AT1G17010.1
At--1	At--transcript:AT1G17020.1	5820080	5822013	+	ID	transcript:AT1G17020.1	Parent	gene:AT1G17020	Name	SRG1-201	biotype	protein_coding	tag	Ensembl_canonical	transcript_id	AT1G17020.1
At--1	At--transcript:AT1G17030.1	5822309	5824464	+	ID	transcript:AT1G17030.1	Parent	gene:AT1G17030	Name	AT1G17030-201	biotype	protein_coding	tag	Ensembl_canonical	transcript_id	AT1G17030.1
At--1	At--transcript:AT1G17040.2	5824848	5828233	+	ID	transcript:AT1G17040.2	Parent	gene:AT1G17040	Name	SHA-203	biotype	protein_coding	tag	Ensembl_canonical	transcript_id	AT1G17040.2
At--1	At--transcript:AT1G17050.1	5828915	5831383	+	ID	transcript:AT1G17050.1	Parent	gene:AT1G17050	Name	SPS2-201	biotype	protein_coding	tag	Ensembl_canonical	transcript_id	AT1G17050.1
At--1	At--transcript:AT1G17060.1	5832094	5835488	-	ID	transcript:AT1G17060.1	Parent	gene:AT1G17060	Name	CYP72C1-201	biotype	protein_coding	tag	Ensembl_canonical	transcript_id	AT1G17060.1
At--1	At--transcript:AT1G17065.1	5832303	5834030	+	ID	transcript:AT1G17065.1	Parent	gene:AT1G17065	Name	AT1G17065-201	biotype	protein_coding	tag	Ensembl_canonical	transcript_id	AT1G17065.1
At--1	At--transcript:AT1G17070.1	5837590	5840332	+	ID	transcript:AT1G17070.1	Parent	gene:AT1G17070	Name	STIPL1-201	biotype	protein_coding	tag	Ensembl_canonical	transcript_id	AT1G17070.1
At--1	At--transcript:AT1G17080.1	5840269	5841745	-	ID	transcript:AT1G17080.1	Parent	gene:AT1G17080	Name	AT1G17080-201	biotype	protein_coding	tag	Ensembl_canonical	transcript_id	AT1G17080.1
At--1	At--transcript:AT1G17090.2	5842168	5844367	-	ID	transcript:AT1G17090.2	Parent	gene:AT1G17090	Name	AT1G17090-202	biotype	protein_coding	tag	transcript:AT1G17090.2-NA	transcript_id	AT1G17090.2
At--1	At--transcript:AT1G17100.1	5844646	5845661	+	ID	transcript:AT1G17100.1	Parent	gene:AT1G17100	Name	HBP1-201	biotype	protein_coding	tag	Ensembl_canonical	transcript_id	AT1G17100.1
At--1	At--transcript:AT1G17110.2	5845675	5850934	-	ID	transcript:AT1G17110.2	Parent	gene:AT1G17110	Name	UBP15-203	biotype	protein_coding	tag	Ensembl_canonical	transcript_id	AT1G17110.2
At--1	At--transcript:AT1G17120.1	5851860	5853987	+	ID	transcript:AT1G17120.1	Parent	gene:AT1G17120	Name	CAT8-201	biotype	protein_coding	tag	Ensembl_canonical	transcript_id	AT1G17120.1
At--1	At--transcript:AT1G17130.2	5854093	5856697	+	ID	transcript:AT1G17130.2	Parent	gene:AT1G17130	Name	AT1G17130-201	biotype	protein_coding	tag	Ensembl_canonical	transcript_id	AT1G17130.2
At--1	At--transcript:AT1G17140.1	5856573	5858446	-	ID	transcript:AT1G17140.1	Parent	gene:AT1G17140	Name	ICR1-201	biotype	protein_coding	tag	Ensembl_canonical	transcript_id	AT1G17140.1
At--1	At--transcript:AT1G17145.1	5860078	5862890	-	ID	transcript:AT1G17145.1	Parent	gene:AT1G17145	Name	AT1G17145-201	biotype	protein_coding	tag	Ensembl_canonical	transcript_id	AT1G17145.1
At--1	At--transcript:AT1G17147.1	5863109	5864059	-	ID	transcript:AT1G17147.1	Parent	gene:AT1G17147	Name	AT1G17147-201	biotype	protein_coding	tag	Ensembl_canonical	transcript_id	AT1G17147.1
At--1	At--transcript:AT1G17150.1	5865707	5867495	+	ID	transcript:AT1G17150.1	Parent	gene:AT1G17150	Name	AT1G17150-201	biotype	protein_coding	tag	Ensembl_canonical	transcript_id	AT1G17150.1
At--1	At--transcript:AT1G17160.1	5867535	5869436	+	ID	transcript:AT1G17160.1	Parent	gene:AT1G17160	Name	AT1G17160-201	biotype	protein_coding	tag	Ensembl_canonical	transcript_id	AT1G17160.1
At--1	At--transcript:AT1G17170.1	5869543	5870883	+	ID	transcript:AT1G17170.1	Parent	gene:AT1G17170	Name	GSTU24-201	biotype	protein_coding	tag	Ensembl_canonical	transcript_id	AT1G17170.1
At--1	At--transcript:AT1G17180.1	5872024	5873124	+	ID	transcript:AT1G17180.1	Parent	gene:AT1G17180	Name	GSTU25-201	biotype	protein_coding	tag	Ensembl_canonical	transcript_id	AT1G17180.1
At--1	At--transcript:AT1G17190.1	5875295	5876620	+	ID	transcript:AT1G17190.1	Parent	gene:AT1G17190	Name	GSTU26-201	biotype	protein_coding	tag	Ensembl_canonical	transcript_id	AT1G17190.1
At--1	At--transcript:AT1G17200.1	5878390	5880073	+	ID	transcript:AT1G17200.1	Parent	gene:AT1G17200	Name	AT1G17200-201	biotype	protein_coding	tag	Ensembl_canonical	transcript_id	AT1G17200.1
At--1	At--transcript:AT1G17210.1	5879996	5884773	-	ID	transcript:AT1G17210.1	Parent	gene:AT1G17210	Name	ILP1-201	biotype	protein_coding	tag	Ensembl_canonical	transcript_id	AT1G17210.1
At--1	At--transcript:AT1G17220.1	5885007	5890500	+	ID	transcript:AT1G17220.1	Parent	gene:AT1G17220	Name	FUG1-201	biotype	protein_coding	tag	Ensembl_canonical	transcript_id	AT1G17220.1
At--1	At--transcript:AT1G17230.2	5890650	5895141	+	ID	transcript:AT1G17230.2	Parent	gene:AT1G17230	Name	AT1G17230-203	biotype	protein_coding	tag	Ensembl_canonical	transcript_id	AT1G17230.2
At--1	At--transcript:AT1G17235.1	5895351	5896250	+	ID	transcript:AT1G17235.1	Parent	gene:AT1G17235	Name	RTFL11-201	biotype	protein_coding	tag	Ensembl_canonical	transcript_id	AT1G17235.1
At--1	At--transcript:AT1G17240.2	5896385	5898931	-	ID	transcript:AT1G17240.2	Parent	gene:AT1G17240	Name	RLP2-201	biotype	protein_coding	tag	Ensembl_canonical	transcript_id	AT1G17240.2
At--1	At--transcript:AT1G17250.1	5901169	5903439	-	ID	transcript:AT1G17250.1	Parent	gene:AT1G17250	Name	RLP3-201	biotype	protein_coding	tag	Ensembl_canonical	transcript_id	AT1G17250.1
At--1	At--transcript:AT1G17260.1	5904058	5908898	+	ID	transcript:AT1G17260.1	Parent	gene:AT1G17260	Name	AHA10-201	biotype	protein_coding	tag	Ensembl_canonical	transcript_id	AT1G17260.1
At--1	At--transcript:AT1G17270.2	5909085	5911708	-	ID	transcript:AT1G17270.2	Parent	gene:AT1G17270	Name	AT1G17270-201	biotype	protein_coding	tag	transcript:AT1G17270.2-NA	transcript_id	AT1G17270.2
At--1	At--transcript:AT1G17280.4	5916832	5920342	-	ID	transcript:AT1G17280.4	Parent	gene:AT1G17280	Name	UBC34-203	biotype	protein_coding	tag	Ensembl_canonical	transcript_id	AT1G17280.4
At--1	At--transcript:AT1G17285.2	5920542	5921452	+	ID	transcript:AT1G17285.2	Parent	gene:AT1G17285	Name	AT1G17285-201	biotype	protein_coding	tag	Ensembl_canonical	transcript_id	AT1G17285.2
At--1	At--transcript:AT1G17290.1	5922332	5926400	+	ID	transcript:AT1G17290.1	Parent	gene:AT1G17290	Name	AlaAT1-201	biotype	protein_coding	tag	Ensembl_canonical	transcript_id	AT1G17290.1
At--1	At--transcript:AT1G17300.2	5926636	5927784	+	ID	transcript:AT1G17300.2	Parent	gene:AT1G17300	Name	AT1G17300-201	biotype	protein_coding	tag	Ensembl_canonical	transcript_id	AT1G17300.2
At--1	At--transcript:AT1G17310.2	5927925	5928833	-	ID	transcript:AT1G17310.2	Parent	gene:AT1G17310	Name	AT1G17310-201	biotype	protein_coding	tag	Ensembl_canonical	transcript_id	AT1G17310.2
At--1	At--transcript:AT1G17330.1	5929826	5931926	+	ID	transcript:AT1G17330.1	Parent	gene:AT1G17330	Name	AT1G17330-201	biotype	protein_coding	tag	Ensembl_canonical	transcript_id	AT1G17330.1
At--1	At--transcript:AT1G17340.1	5933780	5938817	+	ID	transcript:AT1G17340.1	Parent	gene:AT1G17340	Name	AT1G17340-201	biotype	protein_coding	tag	Ensembl_canonical	transcript_id	AT1G17340.1
At--1	At--transcript:AT1G17345.1	5940292	5941525	+	ID	transcript:AT1G17345.1	Parent	gene:AT1G17345	Name	AT1G17345-201	biotype	protein_coding	tag	Ensembl_canonical	transcript_id	AT1G17345.1
At--1	At--transcript:AT1G17350.2	5941784	5944463	+	ID	transcript:AT1G17350.2	Parent	gene:AT1G17350	Name	AT1G17350-204	biotype	protein_coding	tag	Ensembl_canonical	transcript_id	AT1G17350.2
At--1	At--transcript:AT1G17360.1	5946448	5951561	+	ID	transcript:AT1G17360.1	Parent	gene:AT1G17360	Name	AT1G17360-201	biotype	protein_coding	tag	Ensembl_canonical	transcript_id	AT1G17360.1
At--1	At--transcript:AT1G17370.1	5951542	5955143	-	ID	transcript:AT1G17370.1	Parent	gene:AT1G17370	Name	UBP1B-202	biotype	protein_coding	tag	Ensembl_canonical	transcript_id	AT1G17370.1
At--1	At--transcript:AT1G17380.1	5955155	5957511	-	ID	transcript:AT1G17380.1	Parent	gene:AT1G17380	Name	JAZ5-202	biotype	protein_coding	tag	Ensembl_canonical	transcript_id	AT1G17380.1
At--1	At--transcript:AT1G17400.1	5960471	5962481	-	ID	transcript:AT1G17400.1	Parent	gene:AT1G17400	Name	AT1G17400-201	biotype	protein_coding	tag	transcript:AT1G17400.1-NA	transcript_id	AT1G17400.1
At--1	At--transcript:AT1G17410.1	5968410	5969976	-	ID	transcript:AT1G17410.1	Parent	gene:AT1G17410	Name	AT1G17410-201	biotype	protein_coding	tag	Ensembl_canonical	transcript_id	AT1G17410.1
At--1	At--transcript:AT1G17420.1	5977323	5981521	+	ID	transcript:AT1G17420.1	Parent	gene:AT1G17420	Name	LOX3-201	biotype	protein_coding	tag	Ensembl_canonical	transcript_id	AT1G17420.1
At--1	At--transcript:AT1G17430.1	5982145	5984013	+	ID	transcript:AT1G17430.1	Parent	gene:AT1G17430	Name	AT1G17430-201	biotype	protein_coding	tag	Ensembl_canonical	transcript_id	AT1G17430.1
At--1	At--transcript:AT1G17440.1	5983984	5987934	-	ID	transcript:AT1G17440.1	Parent	gene:AT1G17440	Name	EER4-201	biotype	protein_coding	tag	Ensembl_canonical	transcript_id	AT1G17440.1
At--1	At--transcript:AT1G17450.2	5988280	5997033	-	ID	transcript:AT1G17450.2	Parent	gene:AT1G17450	Name	AT1G17450-201	biotype	protein_coding	tag	Ensembl_canonical	transcript_id	AT1G17450.2
At--1	At--transcript:AT1G17455.1	5997057	5998599	+	ID	transcript:AT1G17455.1	Parent	gene:AT1G17455	Name	ELF4-L4-201	biotype	protein_coding	tag	Ensembl_canonical	transcript_id	AT1G17455.1
At--1	At--transcript:AT1G17460.2	5998814	6002716	+	ID	transcript:AT1G17460.2	Parent	gene:AT1G17460	Name	TRFL3-203	biotype	protein_coding	tag	Ensembl_canonical	transcript_id	AT1G17460.2
At--1	At--transcript:AT1G17470.1	6002888	6006410	+	ID	transcript:AT1G17470.1	Parent	gene:AT1G17470	Name	DRG1-201	biotype	protein_coding	tag	Ensembl_canonical	transcript_id	AT1G17470.1
At--1	At--transcript:AT1G17480.1	6006413	6008501	-	ID	transcript:AT1G17480.1	Parent	gene:AT1G17480	Name	IQD7-201	biotype	protein_coding	tag	Ensembl_canonical	transcript_id	AT1G17480.1
At--1	At--transcript:AT1G17490.1	6008437	6009420	+	ID	transcript:AT1G17490.1	Parent	gene:AT1G17490	Name	AT1G17490-201	biotype	protein_coding	tag	Ensembl_canonical	transcript_id	AT1G17490.1
At--1	At--transcript:AT1G17500.1	6017808	6023503	+	ID	transcript:AT1G17500.1	Parent	gene:AT1G17500	Name	AT1G17500-201	biotype	protein_coding	tag	Ensembl_canonical	transcript_id	AT1G17500.1
At--1	At--transcript:AT1G17510.1	6023504	6024309	-	ID	transcript:AT1G17510.1	Parent	gene:AT1G17510	Name	AT1G17510-201	biotype	protein_coding	tag	Ensembl_canonical	transcript_id	AT1G17510.1
At--1	At--transcript:AT1G17520.2	6024636	6027565	-	ID	transcript:AT1G17520.2	Parent	gene:AT1G17520	Name	AT1G17520-203	biotype	protein_coding	tag	Ensembl_canonical	transcript_id	AT1G17520.2
At--1	At--transcript:AT1G17530.1	6027487	6028706	+	ID	transcript:AT1G17530.1	Parent	gene:AT1G17530	Name	TIM23-1-201	biotype	protein_coding	tag	Ensembl_canonical	transcript_id	AT1G17530.1
At--1	At--transcript:AT1G17540.1	6029138	6032860	-	ID	transcript:AT1G17540.1	Parent	gene:AT1G17540	Name	AT1G17540-201	biotype	protein_coding	tag	Ensembl_canonical	transcript_id	AT1G17540.1
At--1	At--transcript:AT1G17545.1	6033109	6033908	+	ID	transcript:AT1G17545.1	Parent	gene:AT1G17545	Name	AT1G17545-201	biotype	protein_coding	tag	Ensembl_canonical	transcript_id	AT1G17545.1
At--1	At--transcript:AT1G17550.1	6034270	6037398	+	ID	transcript:AT1G17550.1	Parent	gene:AT1G17550	Name	HAB2-201	biotype	protein_coding	tag	Ensembl_canonical	transcript_id	AT1G17550.1
At--1	At--transcript:AT1G17560.1	6037407	6038698	-	ID	transcript:AT1G17560.1	Parent	gene:AT1G17560	Name	HLL-202	biotype	protein_coding	tag	Ensembl_canonical	transcript_id	AT1G17560.1
At--1	At--transcript:AT1G17580.1	6039250	6049685	+	ID	transcript:AT1G17580.1	Parent	gene:AT1G17580	Name	MYA1-201	biotype	protein_coding	tag	Ensembl_canonical	transcript_id	AT1G17580.1
At--1	At--transcript:AT1G17590.1	6050164	6052628	-	ID	transcript:AT1G17590.1	Parent	gene:AT1G17590	Name	NF-YA8-201	biotype	protein_coding	tag	transcript:AT1G17590.1-NA	transcript_id	AT1G17590.1
At--1	At--transcript:AT1G17600.1	6052936	6058114	-	ID	transcript:AT1G17600.1	Parent	gene:AT1G17600	Name	AT1G17600-201	biotype	protein_coding	tag	Ensembl_canonical	transcript_id	AT1G17600.1
At--1	At--transcript:AT1G17610.1	6054922	6058357	+	ID	transcript:AT1G17610.1	Parent	gene:AT1G17610	Name	AT1G17610-201	biotype	protein_coding	tag	Ensembl_canonical	transcript_id	AT1G17610.1
At--1	At--transcript:AT1G17615.1	6059389	6060851	+	ID	transcript:AT1G17615.1	Parent	gene:AT1G17615	Name	AT1G17615-201	biotype	protein_coding	tag	Ensembl_canonical	transcript_id	AT1G17615.1
At--1	At--transcript:AT1G17620.1	6061895	6063362	+	ID	transcript:AT1G17620.1	Parent	gene:AT1G17620	Name	AT1G17620-201	biotype	protein_coding	tag	Ensembl_canonical	transcript_id	AT1G17620.1
At--1	At--transcript:AT1G17630.1	6064482	6067151	+	ID	transcript:AT1G17630.1	Parent	gene:AT1G17630	Name	AT1G17630-201	biotype	protein_coding	tag	Ensembl_canonical	transcript_id	AT1G17630.1
At--1	At--transcript:AT1G17640.1	6067086	6069392	-	ID	transcript:AT1G17640.1	Parent	gene:AT1G17640	Name	AT1G17640-201	biotype	protein_coding	tag	Ensembl_canonical	transcript_id	AT1G17640.1
At--1	At--transcript:AT1G17650.1	6069424	6072129	-	ID	transcript:AT1G17650.1	Parent	gene:AT1G17650	Name	GLYR2-201	biotype	protein_coding	tag	Ensembl_canonical	transcript_id	AT1G17650.1
At--1	At--transcript:AT1G17665.1	6072153	6074525	-	ID	transcript:AT1G17665.1	Parent	gene:AT1G17665	Name	AT1G17665-201	biotype	protein_coding	tag	Ensembl_canonical	transcript_id	AT1G17665.1
At--1	At--transcript:AT1G17680.2	6076071	6082395	+	ID	transcript:AT1G17680.2	Parent	gene:AT1G17680	Name	AT1G17680-201	biotype	protein_coding	tag	transcript:AT1G17680.2-NA	transcript_id	AT1G17680.2
At--1	At--transcript:AT1G17690.1	6082722	6088381	-	ID	transcript:AT1G17690.1	Parent	gene:AT1G17690	Name	NOF1-201	biotype	protein_coding	tag	Ensembl_canonical	transcript_id	AT1G17690.1
At--1	At--transcript:AT1G17700.1	6089460	6090339	+	ID	transcript:AT1G17700.1	Parent	gene:AT1G17700	Name	PRA1.F1-201	biotype	protein_coding	tag	Ensembl_canonical	transcript_id	AT1G17700.1
At--1	At--transcript:AT1G17710.1	6090405	6092027	-	ID	transcript:AT1G17710.1	Parent	gene:AT1G17710	Name	PEPC1-201	biotype	protein_coding	tag	Ensembl_canonical	transcript_id	AT1G17710.1
At--1	At--transcript:AT1G17720.1	6093208	6098439	-	ID	transcript:AT1G17720.1	Parent	gene:AT1G17720	Name	ATB BETA-202	biotype	protein_coding	tag	Ensembl_canonical	transcript_id	AT1G17720.1
At--1	At--transcript:AT1G17730.1	6099039	6100397	+	ID	transcript:AT1G17730.1	Parent	gene:AT1G17730	Name	VPS46.1-201	biotype	protein_coding	tag	Ensembl_canonical	transcript_id	AT1G17730.1
At--1	At--transcript:AT1G17744.1	6100961	6101983	-	ID	transcript:AT1G17744.1	Parent	gene:AT1G17744	Name	AT1G17744-201	biotype	protein_coding	tag	Ensembl_canonical	transcript_id	AT1G17744.1
At--1	At--transcript:AT1G17745.2	6101015	6105241	+	ID	transcript:AT1G17745.2	Parent	gene:AT1G17745	Name	PGDH-202	biotype	protein_coding	tag	Ensembl_canonical	transcript_id	AT1G17745.2
At--1	At--transcript:AT1G17750.1	6106323	6110120	+	ID	transcript:AT1G17750.1	Parent	gene:AT1G17750	Name	PEPR2-201	biotype	protein_coding	tag	Ensembl_canonical	transcript_id	AT1G17750.1
At--1	At--transcript:AT1G17760.1	6110107	6116617	-	ID	transcript:AT1G17760.1	Parent	gene:AT1G17760	Name	CSTF77-201	biotype	protein_coding	tag	Ensembl_canonical	transcript_id	AT1G17760.1
At--1	At--transcript:AT1G17770.1	6120741	6122822	+	ID	transcript:AT1G17770.1	Parent	gene:AT1G17770	Name	SUVH7-201	biotype	protein_coding	tag	Ensembl_canonical	transcript_id	AT1G17770.1
At--1	At--transcript:AT1G17780.2	6123567	6125339	+	ID	transcript:AT1G17780.2	Parent	gene:AT1G17780	Name	AT1G17780-201	biotype	protein_coding	tag	Ensembl_canonical	transcript_id	AT1G17780.2
At--1	At--transcript:AT1G17790.1	6125278	6127567	-	ID	transcript:AT1G17790.1	Parent	gene:AT1G17790	Name	AT1G17790-201	biotype	protein_coding	tag	Ensembl_canonical	transcript_id	AT1G17790.1
At--1	At--transcript:AT1G17800.1	6128823	6129508	+	ID	transcript:AT1G17800.1	Parent	gene:AT1G17800	Name	ENODL22-201	biotype	protein_coding	tag	Ensembl_canonical	transcript_id	AT1G17800.1
At--1	At--transcript:AT1G17810.1	6130025	6131627	+	ID	transcript:AT1G17810.1	Parent	gene:AT1G17810	Name	BETA-TIP-201	biotype	protein_coding	tag	Ensembl_canonical	transcript_id	AT1G17810.1
At--1	At--transcript:AT1G17820.1	6131537	6135345	-	ID	transcript:AT1G17820.1	Parent	gene:AT1G17820	Name	AT1G17820-201	biotype	protein_coding	tag	Ensembl_canonical	transcript_id	AT1G17820.1
At--1	At--transcript:AT1G17830.1	6135751	6138500	-	ID	transcript:AT1G17830.1	Parent	gene:AT1G17830	Name	AT1G17830-201	biotype	protein_coding	tag	Ensembl_canonical	transcript_id	AT1G17830.1
At--1	At--transcript:AT1G17840.1	6142402	6146521	+	ID	transcript:AT1G17840.1	Parent	gene:AT1G17840	Name	ABCG11-201	biotype	protein_coding	tag	Ensembl_canonical	transcript_id	AT1G17840.1
At--1	At--transcript:AT1G17850.2	6145926	6148940	-	ID	transcript:AT1G17850.2	Parent	gene:AT1G17850	Name	AT1G17850-201	biotype	protein_coding	tag	Ensembl_canonical	transcript_id	AT1G17850.2
At--1	At--transcript:AT1G17860.1	6149178	6150038	+	ID	transcript:AT1G17860.1	Parent	gene:AT1G17860	Name	AT1G17860-201	biotype	protein_coding	tag	Ensembl_canonical	transcript_id	AT1G17860.1
At--1	At--transcript:AT1G17870.1	6149939	6152222	-	ID	transcript:AT1G17870.1	Parent	gene:AT1G17870	Name	EGY3-201	biotype	protein_coding	tag	Ensembl_canonical	transcript_id	AT1G17870.1
At--1	At--transcript:AT1G17880.1	6152384	6153982	-	ID	transcript:AT1G17880.1	Parent	gene:AT1G17880	Name	BTF3-201	biotype	protein_coding	tag	Ensembl_canonical	transcript_id	AT1G17880.1
At--1	At--transcript:AT1G17890.1	6154264	6155804	-	ID	transcript:AT1G17890.1	Parent	gene:AT1G17890	Name	GER2-202	biotype	protein_coding	tag	Ensembl_canonical	transcript_id	AT1G17890.1
At--1	At--transcript:AT1G17910.1	6159126	6161615	+	ID	transcript:AT1G17910.1	Parent	gene:AT1G17910	Name	AT1G17910-201	biotype	protein_coding	tag	Ensembl_canonical	transcript_id	AT1G17910.1
At--1	At--transcript:AT1G17920.1	6161870	6165820	-	ID	transcript:AT1G17920.1	Parent	gene:AT1G17920	Name	HDG12-201	biotype	protein_coding	tag	Ensembl_canonical	transcript_id	AT1G17920.1
At--1	At--transcript:AT1G17930.1	6166220	6168845	-	ID	transcript:AT1G17930.1	Parent	gene:AT1G17930	Name	AT1G17930-202	biotype	protein_coding	tag	transcript:AT1G17930.1-NA	transcript_id	AT1G17930.1
At--1	At--transcript:AT1G17940.3	6169285	6173025	-	ID	transcript:AT1G17940.3	Parent	gene:AT1G17940	Name	AT1G17940-201	biotype	protein_coding	tag	transcript:AT1G17940.3-NA	transcript_id	AT1G17940.3
At--1	At--transcript:AT1G17950.1	6177481	6179289	+	ID	transcript:AT1G17950.1	Parent	gene:AT1G17950	Name	MYB52-201	biotype	protein_coding	tag	Ensembl_canonical	transcript_id	AT1G17950.1
At--1	At--transcript:AT1G17960.1	6180865	6183806	-	ID	transcript:AT1G17960.1	Parent	gene:AT1G17960	Name	AT1G17960-201	biotype	protein_coding	tag	Ensembl_canonical	transcript_id	AT1G17960.1
At--1	At--transcript:AT1G17970.1	6184717	6187473	+	ID	transcript:AT1G17970.1	Parent	gene:AT1G17970	Name	AT1G17970-201	biotype	protein_coding	tag	Ensembl_canonical	transcript_id	AT1G17970.1
At--1	At--transcript:AT1G17980.1	6187465	6191708	-	ID	transcript:AT1G17980.1	Parent	gene:AT1G17980	Name	PAPS1-201	biotype	protein_coding	tag	Ensembl_canonical	transcript_id	AT1G17980.1
At--1	At--transcript:AT1G17990.1	6192033	6194093	-	ID	transcript:AT1G17990.1	Parent	gene:AT1G17990	Name	AT1G17990-201	biotype	protein_coding	tag	Ensembl_canonical	transcript_id	AT1G17990.1
At--1	At--transcript:AT1G18000.1	6194426	6196343	-	ID	transcript:AT1G18000.1	Parent	gene:AT1G18000	Name	AT1G18000-201	biotype	protein_coding	tag	Ensembl_canonical	transcript_id	AT1G18000.1
At--1	At--transcript:AT1G18010.1	6199690	6201759	+	ID	transcript:AT1G18010.1	Parent	gene:AT1G18010	Name	AT1G18010-201	biotype	protein_coding	tag	Ensembl_canonical	transcript_id	AT1G18010.1
At--1	At--transcript:AT1G18020.1	6202235	6204234	+	ID	transcript:AT1G18020.1	Parent	gene:AT1G18020	Name	AT1G18020-201	biotype	protein_coding	tag	Ensembl_canonical	transcript_id	AT1G18020.1
At--1	At--transcript:AT1G18030.1	6204331	6206988	+	ID	transcript:AT1G18030.1	Parent	gene:AT1G18030	Name	AT1G18030-202	biotype	protein_coding	tag	Ensembl_canonical	transcript_id	AT1G18030.1
At--1	At--transcript:AT1G18040.1	6206871	6209528	-	ID	transcript:AT1G18040.1	Parent	gene:AT1G18040	Name	CDKD1%3B3-201	biotype	protein_coding	tag	Ensembl_canonical	transcript_id	AT1G18040.1
At--1	At--transcript:AT1G18050.1	6209771	6211588	-	ID	transcript:AT1G18050.1	Parent	gene:AT1G18050	Name	AT1G18050-201	biotype	protein_coding	tag	Ensembl_canonical	transcript_id	AT1G18050.1
At--1	At--transcript:AT1G18060.1	6211832	6213591	-	ID	transcript:AT1G18060.1	Parent	gene:AT1G18060	Name	AT1G18060-201	biotype	protein_coding	tag	Ensembl_canonical	transcript_id	AT1G18060.1
At--1	At--transcript:AT1G18070.3	6213777	6218340	-	ID	transcript:AT1G18070.3	Parent	gene:AT1G18070	Name	AT1G18070-203	biotype	protein_coding	tag	Ensembl_canonical	transcript_id	AT1G18070.3
At--1	At--transcript:AT1G18080.1	6222201	6224242	+	ID	transcript:AT1G18080.1	Parent	gene:AT1G18080	Name	ATARCA-201	biotype	protein_coding	tag	Ensembl_canonical	transcript_id	AT1G18080.1
At--1	At--transcript:AT1G18090.1	6224405	6227822	+	ID	transcript:AT1G18090.1	Parent	gene:AT1G18090	Name	AT1G18090-201	biotype	protein_coding	tag	Ensembl_canonical	transcript_id	AT1G18090.1
At--1	At--transcript:AT1G18100.1	6227217	6230194	-	ID	transcript:AT1G18100.1	Parent	gene:AT1G18100	Name	E12A11-201	biotype	protein_coding	tag	Ensembl_canonical	transcript_id	AT1G18100.1
At--1	At--transcript:AT1G18130.1	6235895	6238799	+	ID	transcript:AT1G18130.1	Parent	gene:AT1G18130	Name	AT1G18130-201	biotype	protein_coding	tag	Ensembl_canonical	transcript_id	AT1G18130.1
At--1	At--transcript:AT1G18140.1	6238839	6241510	-	ID	transcript:AT1G18140.1	Parent	gene:AT1G18140	Name	LAC1-201	biotype	protein_coding	tag	Ensembl_canonical	transcript_id	AT1G18140.1
At--1	At--transcript:AT1G18150.3	6244298	6247812	-	ID	transcript:AT1G18150.3	Parent	gene:AT1G18150	Name	ATMPK8-201	biotype	protein_coding	tag	transcript:AT1G18150.3-NA	transcript_id	AT1G18150.3
At--1	At--transcript:AT1G18160.1	6248630	6254080	+	ID	transcript:AT1G18160.1	Parent	gene:AT1G18160	Name	AT1G18160-202	biotype	protein_coding	tag	Ensembl_canonical	transcript_id	AT1G18160.1
At--1	At--transcript:AT1G18170.1	6254094	6255734	+	ID	transcript:AT1G18170.1	Parent	gene:AT1G18170	Name	AT1G18170-201	biotype	protein_coding	tag	Ensembl_canonical	transcript_id	AT1G18170.1
At--1	At--transcript:AT1G18180.1	6255785	6257900	+	ID	transcript:AT1G18180.1	Parent	gene:AT1G18180	Name	AT1G18180-202	biotype	protein_coding	tag	Ensembl_canonical	transcript_id	AT1G18180.1
At--1	At--transcript:AT1G18190.1	6257851	6261501	-	ID	transcript:AT1G18190.1	Parent	gene:AT1G18190	Name	GC2-201	biotype	protein_coding	tag	Ensembl_canonical	transcript_id	AT1G18190.1
At--1	At--transcript:AT1G18193.1	6262602	6263258	+	ID	transcript:AT1G18193.1	Parent	gene:AT1G18193	Name	AT1G18193-201	biotype	protein_coding	tag	Ensembl_canonical	transcript_id	AT1G18193.1
At--1	At--transcript:AT1G18197.2	6264247	6264783	-	ID	transcript:AT1G18197.2	Parent	gene:AT1G18197	Name	AT1G18197-202	biotype	protein_coding	tag	Ensembl_canonical	transcript_id	AT1G18197.2
At--1	At--transcript:AT1G18200.1	6265416	6267076	-	ID	transcript:AT1G18200.1	Parent	gene:AT1G18200	Name	RABA6b-201	biotype	protein_coding	tag	Ensembl_canonical	transcript_id	AT1G18200.1
At--1	At--transcript:AT1G18210.2	6266609	6268828	-	ID	transcript:AT1G18210.2	Parent	gene:AT1G18210	Name	AT1G18210-201	biotype	protein_coding	tag	transcript:AT1G18210.2-NA	transcript_id	AT1G18210.2
At--1	At--transcript:AT1G18220.1	6269670	6269807	-	ID	transcript:AT1G18220.1	Parent	gene:AT1G18220	Name	PUP9-201	biotype	protein_coding	tag	Ensembl_canonical	transcript_id	AT1G18220.1
At--1	At--transcript:AT1G18250.2	6276788	6278150	-	ID	transcript:AT1G18250.2	Parent	gene:AT1G18250	Name	ATLP-1-202	biotype	protein_coding	tag	Ensembl_canonical	transcript_id	AT1G18250.2
At--1	At--transcript:AT1G18260.1	6278788	6282144	-	ID	transcript:AT1G18260.1	Parent	gene:AT1G18260	Name	EBS5-201	biotype	protein_coding	tag	Ensembl_canonical	transcript_id	AT1G18260.1
At--1	At--transcript:AT1G18265.1	6282233	6283348	-	ID	transcript:AT1G18265.1	Parent	gene:AT1G18265	Name	AT1G18265-201	biotype	protein_coding	tag	Ensembl_canonical	transcript_id	AT1G18265.1
At--1	At--transcript:AT1G18270.3	6283414	6293871	-	ID	transcript:AT1G18270.3	Parent	gene:AT1G18270	Name	AT1G18270-204	biotype	protein_coding	tag	Ensembl_canonical	transcript_id	AT1G18270.3
At--1	At--transcript:AT1G18280.1	6294160	6295372	+	ID	transcript:AT1G18280.1	Parent	gene:AT1G18280	Name	AT1G18280-201	biotype	protein_coding	tag	Ensembl_canonical	transcript_id	AT1G18280.1
At--1	At--transcript:AT1G18290.1	6297219	6298328	+	ID	transcript:AT1G18290.1	Parent	gene:AT1G18290	Name	AT1G18290-201	biotype	protein_coding	tag	Ensembl_canonical	transcript_id	AT1G18290.1
At--1	At--transcript:AT1G18300.1	6299669	6301139	+	ID	transcript:AT1G18300.1	Parent	gene:AT1G18300	Name	NUDT4-201	biotype	protein_coding	tag	Ensembl_canonical	transcript_id	AT1G18300.1
At--1	At--transcript:AT1G18310.1	6301200	6303956	-	ID	transcript:AT1G18310.1	Parent	gene:AT1G18310	Name	AT1G18310-201	biotype	protein_coding	tag	Ensembl_canonical	transcript_id	AT1G18310.1
At--1	At--transcript:AT1G18330.2	6305814	6308010	-	ID	transcript:AT1G18330.2	Parent	gene:AT1G18330	Name	EPR1-201	biotype	protein_coding	tag	Ensembl_canonical	transcript_id	AT1G18330.2
At--1	At--transcript:AT1G18335.2	6308925	6311373	-	ID	transcript:AT1G18335.2	Parent	gene:AT1G18335	Name	AT1G18335-202	biotype	protein_coding	tag	transcript:AT1G18335.2-NA	transcript_id	AT1G18335.2
At--1	At--transcript:AT1G18340.1	6311443	6313931	-	ID	transcript:AT1G18340.1	Parent	gene:AT1G18340	Name	AT1G18340-201	biotype	protein_coding	tag	Ensembl_canonical	transcript_id	AT1G18340.1
At--1	At--transcript:AT1G18350.1	6315636	6316738	+	ID	transcript:AT1G18350.1	Parent	gene:AT1G18350	Name	MKK7-201	biotype	protein_coding	tag	Ensembl_canonical	transcript_id	AT1G18350.1
At--1	At--transcript:AT1G18360.1	6316695	6319427	-	ID	transcript:AT1G18360.1	Parent	gene:AT1G18360	Name	AT1G18360-201	biotype	protein_coding	tag	Ensembl_canonical	transcript_id	AT1G18360.1
At--1	At--transcript:AT1G18370.1	6319450	6324378	-	ID	transcript:AT1G18370.1	Parent	gene:AT1G18370	Name	HIK-201	biotype	protein_coding	tag	Ensembl_canonical	transcript_id	AT1G18370.1
At--1	At--transcript:AT1G18390.2	6327463	6330098	+	ID	transcript:AT1G18390.2	Parent	gene:AT1G18390	Name	AT1G18390-202	biotype	protein_coding	tag	Ensembl_canonical	transcript_id	AT1G18390.2
At--1	At--transcript:AT1G18400.1	6331398	6333856	+	ID	transcript:AT1G18400.1	Parent	gene:AT1G18400	Name	BEE1-202	biotype	protein_coding	tag	Ensembl_canonical	transcript_id	AT1G18400.1
At--1	At--transcript:AT1G18410.4	6336470	6342527	-	ID	transcript:AT1G18410.4	Parent	gene:AT1G18410	Name	AT1G18410-203	biotype	protein_coding	tag	Ensembl_canonical	transcript_id	AT1G18410.4
At--1	At--transcript:AT1G18420.1	6343330	6345689	+	ID	transcript:AT1G18420.1	Parent	gene:AT1G18420	Name	AT1G18420-201	biotype	protein_coding	tag	Ensembl_canonical	transcript_id	AT1G18420.1
At--1	At--transcript:AT1G18440.1	6345974	6347918	+	ID	transcript:AT1G18440.1	Parent	gene:AT1G18440	Name	AT1G18440-201	biotype	protein_coding	tag	Ensembl_canonical	transcript_id	AT1G18440.1
At--1	At--transcript:AT1G18450.1	6348048	6352010	+	ID	transcript:AT1G18450.1	Parent	gene:AT1G18450	Name	ARP4-201	biotype	protein_coding	tag	Ensembl_canonical	transcript_id	AT1G18450.1
At--1	At--transcript:AT1G18460.1	6352325	6356113	+	ID	transcript:AT1G18460.1	Parent	gene:AT1G18460	Name	AT1G18460-201	biotype	protein_coding	tag	Ensembl_canonical	transcript_id	AT1G18460.1
At--1	At--transcript:AT1G18470.1	6355695	6360344	-	ID	transcript:AT1G18470.1	Parent	gene:AT1G18470	Name	AT1G18470-201	biotype	protein_coding	tag	Ensembl_canonical	transcript_id	AT1G18470.1
At--1	At--transcript:AT1G18480.1	6361586	6363061	+	ID	transcript:AT1G18480.1	Parent	gene:AT1G18480	Name	SLP2-201	biotype	protein_coding	tag	Ensembl_canonical	transcript_id	AT1G18480.1
At--1	At--transcript:AT1G18485.1	6363042	6366263	+	ID	transcript:AT1G18485.1	Parent	gene:AT1G18485	Name	AT1G18485-201	biotype	protein_coding	tag	Ensembl_canonical	transcript_id	AT1G18485.1
At--1	At--transcript:AT1G18486.1	6366397	6366753	+	ID	transcript:AT1G18486.1	Parent	gene:AT1G18486	Name	AT1G18486-201	biotype	protein_coding	tag	Ensembl_canonical	transcript_id	AT1G18486.1
At--1	At--transcript:AT1G18490.1	6366520	6368879	+	ID	transcript:AT1G18490.1	Parent	gene:AT1G18490	Name	AT1G18490-201	biotype	protein_coding	tag	Ensembl_canonical	transcript_id	AT1G18490.1
At--1	At--transcript:AT1G18500.1	6368966	6373080	+	ID	transcript:AT1G18500.1	Parent	gene:AT1G18500	Name	MAML-4-201	biotype	protein_coding	tag	Ensembl_canonical	transcript_id	AT1G18500.1
At--1	At--transcript:AT1G18510.1	6373265	6374090	+	ID	transcript:AT1G18510.1	Parent	gene:AT1G18510	Name	TET16-201	biotype	protein_coding	tag	Ensembl_canonical	transcript_id	AT1G18510.1
At--1	At--transcript:AT1G18520.1	6374906	6376333	+	ID	transcript:AT1G18520.1	Parent	gene:AT1G18520	Name	TET11-201	biotype	protein_coding	tag	Ensembl_canonical	transcript_id	AT1G18520.1
At--1	At--transcript:AT1G18530.1	6376623	6377256	+	ID	transcript:AT1G18530.1	Parent	gene:AT1G18530	Name	AT1G18530-201	biotype	protein_coding	tag	Ensembl_canonical	transcript_id	AT1G18530.1
At--1	At--transcript:AT1G18540.1	6376639	6378580	-	ID	transcript:AT1G18540.1	Parent	gene:AT1G18540	Name	AT1G18540-201	biotype	protein_coding	tag	Ensembl_canonical	transcript_id	AT1G18540.1
At--1	At--transcript:AT1G18550.1	6381441	6384587	-	ID	transcript:AT1G18550.1	Parent	gene:AT1G18550	Name	AT1G18550-201	biotype	protein_coding	tag	Ensembl_canonical	transcript_id	AT1G18550.1
At--1	At--transcript:AT1G18560.1	6385186	6388180	+	ID	transcript:AT1G18560.1	Parent	gene:AT1G18560	Name	AT1G18560-201	biotype	protein_coding	tag	Ensembl_canonical	transcript_id	AT1G18560.1
At--1	At--transcript:AT1G18570.1	6389399	6391386	+	ID	transcript:AT1G18570.1	Parent	gene:AT1G18570	Name	MYB51-201	biotype	protein_coding	tag	Ensembl_canonical	transcript_id	AT1G18570.1
At--1	At--transcript:AT1G18580.1	6395769	6398274	+	ID	transcript:AT1G18580.1	Parent	gene:AT1G18580	Name	GAUT11-201	biotype	protein_coding	tag	Ensembl_canonical	transcript_id	AT1G18580.1
At--1	At--transcript:AT1G18590.1	6398531	6400029	+	ID	transcript:AT1G18590.1	Parent	gene:AT1G18590	Name	SOT17-201	biotype	protein_coding	tag	Ensembl_canonical	transcript_id	AT1G18590.1
At--1	At--transcript:AT1G18600.1	6400282	6402794	+	ID	transcript:AT1G18600.1	Parent	gene:AT1G18600	Name	RBL12-201	biotype	protein_coding	tag	Ensembl_canonical	transcript_id	AT1G18600.1
At--1	At--transcript:AT1G18610.2	6405607	6409532	+	ID	transcript:AT1G18610.2	Parent	gene:AT1G18610	Name	AT1G18610-202	biotype	protein_coding	tag	Ensembl_canonical	transcript_id	AT1G18610.2
At--1	At--transcript:AT1G18620.2	6410033	6414451	+	ID	transcript:AT1G18620.2	Parent	gene:AT1G18620	Name	TRM3-204	biotype	protein_coding	tag	Ensembl_canonical	transcript_id	AT1G18620.2
At--1	At--transcript:AT1G18630.1	6414609	6416459	+	ID	transcript:AT1G18630.1	Parent	gene:AT1G18630	Name	GR-RBP6-201	biotype	protein_coding	tag	Ensembl_canonical	transcript_id	AT1G18630.1
At--1	At--transcript:AT1G18640.2	6416169	6418693	-	ID	transcript:AT1G18640.2	Parent	gene:AT1G18640	Name	PSP-201	biotype	protein_coding	tag	Ensembl_canonical	transcript_id	AT1G18640.2
At--1	At--transcript:AT1G18650.1	6418838	6421188	-	ID	transcript:AT1G18650.1	Parent	gene:AT1G18650	Name	PDCB3-201	biotype	protein_coding	tag	Ensembl_canonical	transcript_id	AT1G18650.1
At--1	At--transcript:AT1G18660.4	6420856	6425880	+	ID	transcript:AT1G18660.4	Parent	gene:AT1G18660	Name	AT1G18660-201	biotype	protein_coding	tag	Ensembl_canonical	transcript_id	AT1G18660.4
At--1	At--transcript:AT1G18670.3	6426785	6430912	-	ID	transcript:AT1G18670.3	Parent	gene:AT1G18670	Name	IBS1-203	biotype	protein_coding	tag	Ensembl_canonical	transcript_id	AT1G18670.3
At--1	At--transcript:AT1G18680.1	6431938	6433552	-	ID	transcript:AT1G18680.1	Parent	gene:AT1G18680	Name	AT1G18680-201	biotype	protein_coding	tag	Ensembl_canonical	transcript_id	AT1G18680.1
At--1	At--transcript:AT1G18690.2	6433517	6436922	+	ID	transcript:AT1G18690.2	Parent	gene:AT1G18690	Name	XXT4-201	biotype	protein_coding	tag	transcript:AT1G18690.2-NA	transcript_id	AT1G18690.2
At--1	At--transcript:AT1G18700.5	6437474	6443261	+	ID	transcript:AT1G18700.5	Parent	gene:AT1G18700	Name	AT1G18700-201	biotype	protein_coding	tag	Ensembl_canonical	transcript_id	AT1G18700.5
At--1	At--transcript:AT1G18710.1	6450585	6453263	+	ID	transcript:AT1G18710.1	Parent	gene:AT1G18710	Name	MYB47-201	biotype	protein_coding	tag	Ensembl_canonical	transcript_id	AT1G18710.1
At--1	At--transcript:AT1G18720.2	6457775	6460405	-	ID	transcript:AT1G18720.2	Parent	gene:AT1G18720	Name	AT1G18720-201	biotype	protein_coding	tag	Ensembl_canonical	transcript_id	AT1G18720.2
At--1	At--transcript:AT1G18730.1	6460403	6462344	+	ID	transcript:AT1G18730.1	Parent	gene:AT1G18730	Name	PnsB4-201	biotype	protein_coding	tag	Ensembl_canonical	transcript_id	AT1G18730.1
At--1	At--transcript:AT1G18740.1	6463849	6465476	+	ID	transcript:AT1G18740.1	Parent	gene:AT1G18740	Name	AT1G18740-201	biotype	protein_coding	tag	Ensembl_canonical	transcript_id	AT1G18740.1
At--1	At--transcript:AT1G18750.3	6466667	6469984	+	ID	transcript:AT1G18750.3	Parent	gene:AT1G18750	Name	AGL65-201	biotype	protein_coding	tag	Ensembl_canonical	transcript_id	AT1G18750.3
At--1	At--transcript:AT1G18760.1	6471150	6471824	-	ID	transcript:AT1G18760.1	Parent	gene:AT1G18760	Name	AT1G18760-201	biotype	protein_coding	tag	Ensembl_canonical	transcript_id	AT1G18760.1
At--1	At--transcript:AT1G18770.1	6473370	6474048	-	ID	transcript:AT1G18770.1	Parent	gene:AT1G18770	Name	AT1G18770-201	biotype	protein_coding	tag	Ensembl_canonical	transcript_id	AT1G18770.1
At--1	At--transcript:AT1G18773.4	6474802	6475979	+	ID	transcript:AT1G18773.4	Parent	gene:AT1G18773	Name	AT1G18773-204	biotype	protein_coding	tag	Ensembl_canonical	transcript_id	AT1G18773.4
At--1	At--transcript:AT1G18780.1	6476258	6477235	-	ID	transcript:AT1G18780.1	Parent	gene:AT1G18780	Name	AT1G18780-201	biotype	protein_coding	tag	Ensembl_canonical	transcript_id	AT1G18780.1
At--1	At--transcript:AT1G18790.1	6478779	6480043	-	ID	transcript:AT1G18790.1	Parent	gene:AT1G18790	Name	RKD1-201	biotype	protein_coding	tag	Ensembl_canonical	transcript_id	AT1G18790.1
At--1	At--transcript:AT1G18800.1	6481113	6483646	-	ID	transcript:AT1G18800.1	Parent	gene:AT1G18800	Name	NRP2-201	biotype	protein_coding	tag	Ensembl_canonical	transcript_id	AT1G18800.1
At--1	At--transcript:AT1G18810.1	6485515	6487153	-	ID	transcript:AT1G18810.1	Parent	gene:AT1G18810	Name	AT1G18810-201	biotype	protein_coding	tag	Ensembl_canonical	transcript_id	AT1G18810.1
At--1	At--transcript:AT1G18830.1	6489309	6494271	+	ID	transcript:AT1G18830.1	Parent	gene:AT1G18830	Name	AT1G18830-203	biotype	protein_coding	tag	Ensembl_canonical	transcript_id	AT1G18830.1
At--1	At--transcript:AT1G18835.1	6495844	6496491	-	ID	transcript:AT1G18835.1	Parent	gene:AT1G18835	Name	MIF3-201	biotype	protein_coding	tag	Ensembl_canonical	transcript_id	AT1G18835.1
At--1	At--transcript:AT1G18840.3	6500803	6504410	-	ID	transcript:AT1G18840.3	Parent	gene:AT1G18840	Name	IQD30-201	biotype	protein_coding	tag	transcript:AT1G18840.3-NA	transcript_id	AT1G18840.3
At--1	At--transcript:AT1G18850.1	6504677	6506542	-	ID	transcript:AT1G18850.1	Parent	gene:AT1G18850	Name	AT1G18850-201	biotype	protein_coding	tag	Ensembl_canonical	transcript_id	AT1G18850.1
At--1	At--transcript:AT1G18860.1	6508797	6511397	+	ID	transcript:AT1G18860.1	Parent	gene:AT1G18860	Name	WRKY61-201	biotype	protein_coding	tag	Ensembl_canonical	transcript_id	AT1G18860.1
At--1	At--transcript:AT1G18870.1	6515373	6519395	+	ID	transcript:AT1G18870.1	Parent	gene:AT1G18870	Name	ICS2-201	biotype	protein_coding	tag	Ensembl_canonical	transcript_id	AT1G18870.1
At--1	At--transcript:AT1G18871.1	6519309	6519485	-	ID	transcript:AT1G18871.1	Parent	gene:AT1G18871	Name	AT1G18871-201	biotype	protein_coding	tag	Ensembl_canonical	transcript_id	AT1G18871.1
At--1	At--transcript:AT1G18880.1	6520721	6523368	+	ID	transcript:AT1G18880.1	Parent	gene:AT1G18880	Name	NRT1.9-201	biotype	protein_coding	tag	Ensembl_canonical	transcript_id	AT1G18880.1
At--1	At--transcript:AT1G18890.1	6522764	6526075	-	ID	transcript:AT1G18890.1	Parent	gene:AT1G18890	Name	CDPK1-201	biotype	protein_coding	tag	Ensembl_canonical	transcript_id	AT1G18890.1
At--1	At--transcript:AT1G18900.3	6528984	6532614	+	ID	transcript:AT1G18900.3	Parent	gene:AT1G18900	Name	AT1G18900-201	biotype	protein_coding	tag	Ensembl_canonical	transcript_id	AT1G18900.3
At--1	At--transcript:AT1G18910.1	6532559	6538145	-	ID	transcript:AT1G18910.1	Parent	gene:AT1G18910	Name	AT1G18910-201	biotype	protein_coding	tag	Ensembl_canonical	transcript_id	AT1G18910.1
At--1	At--transcript:AT1G18940.1	6543781	6545802	+	ID	transcript:AT1G18940.1	Parent	gene:AT1G18940	Name	AT1G18940-201	biotype	protein_coding	tag	Ensembl_canonical	transcript_id	AT1G18940.1
At--1	At--transcript:AT1G18950.2	6546177	6552108	+	ID	transcript:AT1G18950.2	Parent	gene:AT1G18950	Name	AT1G18950-202	biotype	protein_coding	tag	Ensembl_canonical	transcript_id	AT1G18950.2
At--1	At--transcript:AT1G18960.1	6552752	6554036	+	ID	transcript:AT1G18960.1	Parent	gene:AT1G18960	Name	AT1G18960-201	biotype	protein_coding	tag	Ensembl_canonical	transcript_id	AT1G18960.1
At--1	At--transcript:AT1G18970.1	6554496	6555610	-	ID	transcript:AT1G18970.1	Parent	gene:AT1G18970	Name	GLP4-201	biotype	protein_coding	tag	Ensembl_canonical	transcript_id	AT1G18970.1
At--1	At--transcript:AT1G18975.1	6554683	6557974	+	ID	transcript:AT1G18975.1	Parent	gene:AT1G18975	Name	AT1G18975-201	biotype	protein_coding	tag	Ensembl_canonical	transcript_id	AT1G18975.1
At--1	At--transcript:AT1G18980.1	6557181	6558115	-	ID	transcript:AT1G18980.1	Parent	gene:AT1G18980	Name	AT1G18980-201	biotype	protein_coding	tag	Ensembl_canonical	transcript_id	AT1G18980.1
At--1	At--transcript:AT1G18990.1	6558574	6560561	-	ID	transcript:AT1G18990.1	Parent	gene:AT1G18990	Name	AT1G18990-201	biotype	protein_coding	tag	Ensembl_canonical	transcript_id	AT1G18990.1
At--1	At--transcript:AT1G19000.2	6560491	6562791	-	ID	transcript:AT1G19000.2	Parent	gene:AT1G19000	Name	AT1G19000-201	biotype	protein_coding	tag	Ensembl_canonical	transcript_id	AT1G19000.2
At--1	At--transcript:AT1G19010.1	6565494	6567662	+	ID	transcript:AT1G19010.1	Parent	gene:AT1G19010	Name	AT1G19010-201	biotype	protein_coding	tag	Ensembl_canonical	transcript_id	AT1G19010.1
At--1	At--transcript:AT1G19020.1	6568002	6568705	+	ID	transcript:AT1G19020.1	Parent	gene:AT1G19020	Name	AT1G19020-201	biotype	protein_coding	tag	Ensembl_canonical	transcript_id	AT1G19020.1
At--1	At--transcript:AT1G19025.1	6568674	6570939	+	ID	transcript:AT1G19025.1	Parent	gene:AT1G19025	Name	AT1G19025-202	biotype	protein_coding	tag	Ensembl_canonical	transcript_id	AT1G19025.1
At--1	At--transcript:AT1G19040.1	6576077	6577413	+	ID	transcript:AT1G19040.1	Parent	gene:AT1G19040	Name	AT1G19040-201	biotype	protein_coding	tag	Ensembl_canonical	transcript_id	AT1G19040.1
At--1	At--transcript:AT1G19050.1	6577833	6579314	-	ID	transcript:AT1G19050.1	Parent	gene:AT1G19050	Name	ARR7-201	biotype	protein_coding	tag	Ensembl_canonical	transcript_id	AT1G19050.1
At--1	At--transcript:AT1G19060.1	6582066	6583601	-	ID	transcript:AT1G19060.1	Parent	gene:AT1G19060	Name	AT1G19060-201	biotype	protein_coding	tag	Ensembl_canonical	transcript_id	AT1G19060.1
At--1	At--transcript:AT1G19080.2	6584241	6586517	+	ID	transcript:AT1G19080.2	Parent	gene:AT1G19080	Name	TTN10-202	biotype	protein_coding	tag	Ensembl_canonical	transcript_id	AT1G19080.2
At--1	At--transcript:AT1G19070.1	6584454	6584705	+	ID	transcript:AT1G19070.1	Parent	gene:AT1G19070	Name	AT1G19070-201	biotype	protein_coding	tag	Ensembl_canonical	transcript_id	AT1G19070.1
At--1	At--transcript:AT1G19086.1	6588542	6589338	+	ID	transcript:AT1G19086.1	Parent	gene:AT1G19086	Name	AT1G19086-201	biotype	protein_coding	tag	Ensembl_canonical	transcript_id	AT1G19086.1
At--1	At--transcript:AT1G19100.1	6594883	6601355	+	ID	transcript:AT1G19100.1	Parent	gene:AT1G19100	Name	DMS11-201	biotype	protein_coding	tag	Ensembl_canonical	transcript_id	AT1G19100.1
At--1	At--transcript:AT1G19110.1	6602105	6606028	+	ID	transcript:AT1G19110.1	Parent	gene:AT1G19110	Name	AT1G19110-201	biotype	protein_coding	tag	Ensembl_canonical	transcript_id	AT1G19110.1
At--1	At--transcript:AT1G19115.4	6606237	6607839	+	ID	transcript:AT1G19115.4	Parent	gene:AT1G19115	Name	AT1G19115-202	biotype	protein_coding	tag	Ensembl_canonical	transcript_id	AT1G19115.4
At--1	At--transcript:AT1G19120.1	6608115	6609369	+	ID	transcript:AT1G19120.1	Parent	gene:AT1G19120	Name	LSM1A-201	biotype	protein_coding	tag	Ensembl_canonical	transcript_id	AT1G19120.1
At--1	At--transcript:AT1G19130.1	6609325	6610613	-	ID	transcript:AT1G19130.1	Parent	gene:AT1G19130	Name	AT1G19130-201	biotype	protein_coding	tag	Ensembl_canonical	transcript_id	AT1G19130.1
At--1	At--transcript:AT1G19140.2	6610773	6612516	-	ID	transcript:AT1G19140.2	Parent	gene:AT1G19140	Name	AT1G19140-202	biotype	protein_coding	tag	Ensembl_canonical	transcript_id	AT1G19140.2
At--1	At--transcript:AT1G19150.1	6612630	6613972	+	ID	transcript:AT1G19150.1	Parent	gene:AT1G19150	Name	Lhca6-201	biotype	protein_coding	tag	Ensembl_canonical	transcript_id	AT1G19150.1
At--1	At--transcript:AT1G19160.1	6614087	6615214	-	ID	transcript:AT1G19160.1	Parent	gene:AT1G19160	Name	AT1G19160-201	biotype	protein_coding	tag	Ensembl_canonical	transcript_id	AT1G19160.1
At--1	At--transcript:AT1G19170.1	6616602	6619006	+	ID	transcript:AT1G19170.1	Parent	gene:AT1G19170	Name	AT1G19170-201	biotype	protein_coding	tag	Ensembl_canonical	transcript_id	AT1G19170.1
At--1	At--transcript:AT1G19180.1	6621777	6623620	+	ID	transcript:AT1G19180.1	Parent	gene:AT1G19180	Name	JAZ1-201	biotype	protein_coding	tag	Ensembl_canonical	transcript_id	AT1G19180.1
At--1	At--transcript:AT1G19190.1	6623823	6624977	+	ID	transcript:AT1G19190.1	Parent	gene:AT1G19190	Name	AT1G19190-201	biotype	protein_coding	tag	Ensembl_canonical	transcript_id	AT1G19190.1
At--1	At--transcript:AT1G19200.2	6625012	6626217	-	ID	transcript:AT1G19200.2	Parent	gene:AT1G19200	Name	AT1G19200-201	biotype	protein_coding	tag	Ensembl_canonical	transcript_id	AT1G19200.2
At--1	At--transcript:AT1G19210.1	6626794	6627688	-	ID	transcript:AT1G19210.1	Parent	gene:AT1G19210	Name	AT1G19210-201	biotype	protein_coding	tag	Ensembl_canonical	transcript_id	AT1G19210.1
At--1	At--transcript:AT1G19220.1	6627683	6633133	-	ID	transcript:AT1G19220.1	Parent	gene:AT1G19220	Name	ARF19-201	biotype	protein_coding	tag	Ensembl_canonical	transcript_id	AT1G19220.1
At--1	At--transcript:AT1G19230.2	6643942	6649149	+	ID	transcript:AT1G19230.2	Parent	gene:AT1G19230	Name	AT1G19230-201	biotype	protein_coding	tag	Ensembl_canonical	transcript_id	AT1G19230.2
At--1	At--transcript:AT1G19240.1	6649243	6650446	-	ID	transcript:AT1G19240.1	Parent	gene:AT1G19240	Name	AT1G19240-201	biotype	protein_coding	tag	Ensembl_canonical	transcript_id	AT1G19240.1
At--1	At--transcript:AT1G19250.1	6650476	6653195	-	ID	transcript:AT1G19250.1	Parent	gene:AT1G19250	Name	FMO1-201	biotype	protein_coding	tag	Ensembl_canonical	transcript_id	AT1G19250.1
At--1	At--transcript:AT1G19260.1	6657260	6659569	-	ID	transcript:AT1G19260.1	Parent	gene:AT1G19260	Name	AT1G19260-201	biotype	protein_coding	tag	Ensembl_canonical	transcript_id	AT1G19260.1
At--1	At--transcript:AT1G19270.1	6662417	6666032	+	ID	transcript:AT1G19270.1	Parent	gene:AT1G19270	Name	DA1-201	biotype	protein_coding	tag	Ensembl_canonical	transcript_id	AT1G19270.1
At--1	At--transcript:AT1G19290.1	6666074	6669576	+	ID	transcript:AT1G19290.1	Parent	gene:AT1G19290	Name	AT1G19290-201	biotype	protein_coding	tag	Ensembl_canonical	transcript_id	AT1G19290.1
At--1	At--transcript:AT1G19300.1	6671095	6672777	-	ID	transcript:AT1G19300.1	Parent	gene:AT1G19300	Name	PARVUS-201	biotype	protein_coding	tag	Ensembl_canonical	transcript_id	AT1G19300.1
At--1	At--transcript:AT1G19310.1	6676210	6677680	-	ID	transcript:AT1G19310.1	Parent	gene:AT1G19310	Name	AT1G19310-201	biotype	protein_coding	tag	Ensembl_canonical	transcript_id	AT1G19310.1
At--1	At--transcript:AT1G19320.1	6679281	6680252	+	ID	transcript:AT1G19320.1	Parent	gene:AT1G19320	Name	AT1G19320-201	biotype	protein_coding	tag	Ensembl_canonical	transcript_id	AT1G19320.1
At--1	At--transcript:AT1G19330.3	6680563	6683533	-	ID	transcript:AT1G19330.3	Parent	gene:AT1G19330	Name	AT1G19330-203	biotype	protein_coding	tag	Ensembl_canonical	transcript_id	AT1G19330.3
At--1	At--transcript:AT1G19340.1	6684467	6687116	+	ID	transcript:AT1G19340.1	Parent	gene:AT1G19340	Name	AT1G19340-201	biotype	protein_coding	tag	Ensembl_canonical	transcript_id	AT1G19340.1
At--1	At--transcript:AT1G19350.3	6688535	6690411	+	ID	transcript:AT1G19350.3	Parent	gene:AT1G19350	Name	BES1-202	biotype	protein_coding	tag	Ensembl_canonical	transcript_id	AT1G19350.3
At--1	At--transcript:AT1G19360.2	6690399	6692566	-	ID	transcript:AT1G19360.2	Parent	gene:AT1G19360	Name	RRA3-201	biotype	protein_coding	tag	transcript:AT1G19360.2-NA	transcript_id	AT1G19360.2
At--1	At--transcript:AT1G19370.1	6692724	6695055	-	ID	transcript:AT1G19370.1	Parent	gene:AT1G19370	Name	AT1G19370-201	biotype	protein_coding	tag	Ensembl_canonical	transcript_id	AT1G19370.1
At--1	At--transcript:AT1G19380.1	6697874	6698858	+	ID	transcript:AT1G19380.1	Parent	gene:AT1G19380	Name	AT1G19380-201	biotype	protein_coding	tag	Ensembl_canonical	transcript_id	AT1G19380.1
At--1	At--transcript:AT1G19390.1	6700756	6703368	-	ID	transcript:AT1G19390.1	Parent	gene:AT1G19390	Name	AT1G19390-201	biotype	protein_coding	tag	Ensembl_canonical	transcript_id	AT1G19390.1
At--1	At--transcript:AT1G19394.1	6709773	6710670	+	ID	transcript:AT1G19394.1	Parent	gene:AT1G19394	Name	AT1G19394-201	biotype	protein_coding	tag	Ensembl_canonical	transcript_id	AT1G19394.1
At--1	At--transcript:AT1G19396.2	6709778	6710345	+	ID	transcript:AT1G19396.2	Parent	gene:AT1G19396	Name	AT1G19396-201	biotype	protein_coding	tag	Ensembl_canonical	transcript_id	AT1G19396.2
At--1	At--transcript:AT1G19397.1	6710851	6711787	+	ID	transcript:AT1G19397.1	Parent	gene:AT1G19397	Name	AT1G19397-201	biotype	protein_coding	tag	Ensembl_canonical	transcript_id	AT1G19397.1
At--1	At--transcript:AT1G19400.2	6712022	6714483	-	ID	transcript:AT1G19400.2	Parent	gene:AT1G19400	Name	AT1G19400-201	biotype	protein_coding	tag	transcript:AT1G19400.2-NA	transcript_id	AT1G19400.2
At--1	At--transcript:AT1G19410.1	6714492	6716439	-	ID	transcript:AT1G19410.1	Parent	gene:AT1G19410	Name	AT1G19410-201	biotype	protein_coding	tag	Ensembl_canonical	transcript_id	AT1G19410.1
At--1	At--transcript:AT1G19430.1	6724413	6728072	-	ID	transcript:AT1G19430.1	Parent	gene:AT1G19430	Name	AT1G19430-202	biotype	protein_coding	tag	Ensembl_canonical	transcript_id	AT1G19430.1
At--1	At--transcript:AT1G19440.1	6728747	6730931	+	ID	transcript:AT1G19440.1	Parent	gene:AT1G19440	Name	KCS4-201	biotype	protein_coding	tag	Ensembl_canonical	transcript_id	AT1G19440.1
At--1	At--transcript:AT1G19450.1	6731411	6735024	-	ID	transcript:AT1G19450.1	Parent	gene:AT1G19450	Name	AT1G19450-201	biotype	protein_coding	tag	Ensembl_canonical	transcript_id	AT1G19450.1
At--1	At--transcript:AT1G19460.1	6738484	6739734	+	ID	transcript:AT1G19460.1	Parent	gene:AT1G19460	Name	AT1G19460-201	biotype	protein_coding	tag	Ensembl_canonical	transcript_id	AT1G19460.1
At--1	At--transcript:AT1G19470.1	6741296	6742534	+	ID	transcript:AT1G19470.1	Parent	gene:AT1G19470	Name	AT1G19470-201	biotype	protein_coding	tag	Ensembl_canonical	transcript_id	AT1G19470.1
At--1	At--transcript:AT1G19480.1	6744353	6746635	+	ID	transcript:AT1G19480.1	Parent	gene:AT1G19480	Name	AT1G19480-201	biotype	protein_coding	tag	Ensembl_canonical	transcript_id	AT1G19480.1
At--1	At--transcript:AT1G19485.2	6746778	6751609	+	ID	transcript:AT1G19485.2	Parent	gene:AT1G19485	Name	AT1G19485-201	biotype	protein_coding	tag	Ensembl_canonical	transcript_id	AT1G19485.2
At--1	At--transcript:AT1G19490.1	6751544	6754073	-	ID	transcript:AT1G19490.1	Parent	gene:AT1G19490	Name	AT1G19490-201	biotype	protein_coding	tag	Ensembl_canonical	transcript_id	AT1G19490.1
At--1	At--transcript:AT1G19500.1	6754665	6755684	-	ID	transcript:AT1G19500.1	Parent	gene:AT1G19500	Name	AT1G19500-201	biotype	protein_coding	tag	Ensembl_canonical	transcript_id	AT1G19500.1
At--1	At--transcript:AT1G19510.1	6756237	6757420	-	ID	transcript:AT1G19510.1	Parent	gene:AT1G19510	Name	RL5-201	biotype	protein_coding	tag	Ensembl_canonical	transcript_id	AT1G19510.1
At--1	At--transcript:AT1G19520.1	6759859	6762847	+	ID	transcript:AT1G19520.1	Parent	gene:AT1G19520	Name	NFD5-201	biotype	protein_coding	tag	Ensembl_canonical	transcript_id	AT1G19520.1
At--1	At--transcript:AT1G19530.1	6763765	6765049	+	ID	transcript:AT1G19530.1	Parent	gene:AT1G19530	Name	AT1G19530-201	biotype	protein_coding	tag	Ensembl_canonical	transcript_id	AT1G19530.1
At--1	At--transcript:AT1G19540.1	6765654	6768290	+	ID	transcript:AT1G19540.1	Parent	gene:AT1G19540	Name	AT1G19540-202	biotype	protein_coding	tag	Ensembl_canonical	transcript_id	AT1G19540.1
At--1	At--transcript:AT1G19550.1	6767451	6768158	-	ID	transcript:AT1G19550.1	Parent	gene:AT1G19550	Name	AT1G19550-201	biotype	protein_coding	tag	Ensembl_canonical	transcript_id	AT1G19550.1
At--1	At--transcript:AT1G19565.1	6772084	6773131	-	ID	transcript:AT1G19565.1	Parent	gene:AT1G19565	Name	AT1G19565-201	biotype	protein_coding	tag	Ensembl_canonical	transcript_id	AT1G19565.1
At--1	At--transcript:AT1G19570.1	6773302	6774523	-	ID	transcript:AT1G19570.1	Parent	gene:AT1G19570	Name	DHAR1-201	biotype	protein_coding	tag	Ensembl_canonical	transcript_id	AT1G19570.1
At--1	At--transcript:AT1G19580.1	6774683	6777568	+	ID	transcript:AT1G19580.1	Parent	gene:AT1G19580	Name	GAMMA CA1-201	biotype	protein_coding	tag	Ensembl_canonical	transcript_id	AT1G19580.1
At--1	At--transcript:AT1G19600.1	6778887	6781222	+	ID	transcript:AT1G19600.1	Parent	gene:AT1G19600	Name	AT1G19600-201	biotype	protein_coding	tag	Ensembl_canonical	transcript_id	AT1G19600.1
At--1	At--transcript:AT1G19610.1	6781483	6782216	-	ID	transcript:AT1G19610.1	Parent	gene:AT1G19610	Name	PDF1.4-201	biotype	protein_coding	tag	Ensembl_canonical	transcript_id	AT1G19610.1
At--1	At--transcript:AT1G19630.1	6783803	6788175	-	ID	transcript:AT1G19630.1	Parent	gene:AT1G19630	Name	CYP722A1-201	biotype	protein_coding	tag	Ensembl_canonical	transcript_id	AT1G19630.1
At--1	At--transcript:AT1G19620.1	6784020	6785075	+	ID	transcript:AT1G19620.1	Parent	gene:AT1G19620	Name	AT1G19620-201	biotype	protein_coding	tag	Ensembl_canonical	transcript_id	AT1G19620.1
At--1	At--transcript:AT1G19640.1	6788885	6791919	-	ID	transcript:AT1G19640.1	Parent	gene:AT1G19640	Name	JMT-201	biotype	protein_coding	tag	Ensembl_canonical	transcript_id	AT1G19640.1
At--1	At--transcript:AT1G19650.1	6796137	6799764	-	ID	transcript:AT1G19650.1	Parent	gene:AT1G19650	Name	AT1G19650-201	biotype	protein_coding	tag	Ensembl_canonical	transcript_id	AT1G19650.1
At--1	At--transcript:AT1G19660.1	6799969	6802906	-	ID	transcript:AT1G19660.1	Parent	gene:AT1G19660	Name	AT1G19660-201	biotype	protein_coding	tag	Ensembl_canonical	transcript_id	AT1G19660.1
At--1	At--transcript:AT1G19670.1	6803486	6805092	-	ID	transcript:AT1G19670.1	Parent	gene:AT1G19670	Name	CLH1-201	biotype	protein_coding	tag	Ensembl_canonical	transcript_id	AT1G19670.1
At--1	At--transcript:AT1G19680.1	6805430	6807862	+	ID	transcript:AT1G19680.1	Parent	gene:AT1G19680	Name	AT1G19680-201	biotype	protein_coding	tag	Ensembl_canonical	transcript_id	AT1G19680.1
At--1	At--transcript:AT1G19690.1	6807715	6809642	-	ID	transcript:AT1G19690.1	Parent	gene:AT1G19690	Name	AT1G19690-201	biotype	protein_coding	tag	Ensembl_canonical	transcript_id	AT1G19690.1
At--1	At--transcript:AT1G19700.3	6809585	6812757	-	ID	transcript:AT1G19700.3	Parent	gene:AT1G19700	Name	BEL10-201	biotype	protein_coding	tag	Ensembl_canonical	transcript_id	AT1G19700.3
At--1	At--transcript:AT1G19710.1	6814704	6816876	+	ID	transcript:AT1G19710.1	Parent	gene:AT1G19710	Name	AT1G19710-201	biotype	protein_coding	tag	Ensembl_canonical	transcript_id	AT1G19710.1
At--1	At--transcript:AT1G19715.3	6816896	6819513	-	ID	transcript:AT1G19715.3	Parent	gene:AT1G19715	Name	AT1G19715-203	biotype	protein_coding	tag	Ensembl_canonical	transcript_id	AT1G19715.3
At--1	At--transcript:AT1G19720.1	6819564	6822711	-	ID	transcript:AT1G19720.1	Parent	gene:AT1G19720	Name	AT1G19720-201	biotype	protein_coding	tag	Ensembl_canonical	transcript_id	AT1G19720.1
[truncated: 74,840 more rows]

## Sheet: 3_Bc.dna.fa.collinearity
*3_Arabidopsis_thaliana.TAIR10.dna.toplevel.fa.vs.Bc.dna.fa.collinearity
############### Parameters ###############
# MATCH_SCORE: 50
# MATCH_SIZE: 5
# GAP_PENALTY: -1
# OVERLAP_WINDOW: 5
# E_VALUE: 1e-05
# MAX GAPS: 25
############### Statistics ###############
# Number of collinear genes: 47366, Percentage: 61.64
# Number of all genes: 76839
##########################################
## Alignment 0: score=6048.0 e_value=0 N=129 At--1&Bc--A01 plus
0- 0:	At--transcript:AT1G56230.1	Bc--Bra_cxA01g020280.2	0
0- 1:	At--transcript:AT1G56240.1	Bc--Bra_cxA01g020260.1	1e-159
0- 2:	At--transcript:AT1G56260.1	Bc--Bra_cxA01g020230.1	6e-64
0- 3:	At--transcript:AT1G56300.1	Bc--Bra_cxA01g020220.1	8e-95
0- 4:	At--transcript:AT1G56320.1	Bc--Bra_cxA01g020210.2	5e-100
0- 5:	At--transcript:AT1G56340.1	Bc--Bra_cxA01g020180.1	4e-131
0- 6:	At--transcript:AT1G56420.1	Bc--Bra_cxA01g020170.1	2e-73
0- 7:	At--transcript:AT1G56430.1	Bc--Bra_cxA01g020140.1	2e-136
0- 8:	At--transcript:AT1G56440.1	Bc--Bra_cxA01g020130.1	4e-223
0- 9:	At--transcript:AT1G56450.1	Bc--Bra_cxA01g020110.1	4e-170
0- 10:	At--transcript:AT1G56460.3	Bc--Bra_cxA01g020100.1	3e-183
0- 11:	At--transcript:AT1G56580.1	Bc--Bra_cxA01g020030.1	6e-105
0- 12:	At--transcript:AT1G57550.1	Bc--Bra_cxA01g020000.1	2e-25
0- 13:	At--transcript:AT1G57610.1	Bc--Bra_cxA01g019990.1	2e-152
0- 14:	At--transcript:AT1G57620.1	Bc--Bra_cxA01g019860.1	6e-119
0- 15:	At--transcript:AT1G57790.1	Bc--Bra_cxA01g019770.1	2e-188
0- 16:	At--transcript:AT1G57943.1	Bc--Bra_cxA01g019690.1	3e-229
0- 17:	At--transcript:AT1G58025.2	Bc--Bra_cxA01g019640.1	2e-128
0- 18:	At--transcript:AT1G58110.2	Bc--Bra_cxA01g019620.1	1e-147
0- 19:	At--transcript:AT1G58120.1	Bc--Bra_cxA01g019590.1	1e-169
0- 20:	At--transcript:AT1G58180.2	Bc--Bra_cxA01g019580.2	6e-149
0- 21:	At--transcript:AT1G58200.2	Bc--Bra_cxA01g019500.1	0
0- 22:	At--transcript:AT1G58215.1	Bc--Bra_cxA01g019490.1	0
0- 23:	At--transcript:AT1G58220.1	Bc--Bra_cxA01g019470.1	9e-192
0- 24:	At--transcript:AT1G58225.1	Bc--Bra_cxA01g019460.1	1e-51
0- 25:	At--transcript:AT1G58230.2	Bc--Bra_cxA01g019440.1	0
0- 26:	At--transcript:AT1G58250.2	Bc--Bra_cxA01g019430.3	0
0- 27:	At--transcript:AT1G58280.2	Bc--Bra_cxA01g019390.1	1e-145
0- 28:	At--transcript:AT1G58290.1	Bc--Bra_cxA01g019330.1	0
0- 29:	At--transcript:AT1G58360.1	Bc--Bra_cxA01g019300.1	0
0- 30:	At--transcript:AT1G58520.2	Bc--Bra_cxA01g019220.1	0
0- 31:	At--transcript:AT1G59359.1	Bc--Bra_cxA01g019210.1	2e-157
0- 32:	At--transcript:AT1G59520.4	Bc--Bra_cxA01g019200.1	6e-261
0- 33:	At--transcript:AT1G59580.1	Bc--Bra_cxA01g019190.1	1e-257
0- 34:	At--transcript:AT1G59590.1	Bc--Bra_cxA01g019150.1	9e-105
0- 35:	At--transcript:AT1G59600.1	Bc--Bra_cxA01g019140.1	8e-87
0- 36:	At--transcript:AT1G59610.1	Bc--Bra_cxA01g019130.1	0
0- 37:	At--transcript:AT1G59740.1	Bc--Bra_cxA01g019090.2	1e-317
0- 38:	At--transcript:AT1G59750.1	Bc--Bra_cxA01g019060.4	0
0- 39:	At--transcript:AT1G59760.1	Bc--Bra_cxA01g019050.1	0
0- 40:	At--transcript:AT1G59780.1	Bc--Bra_cxA01g019040.2	3e-288
0- 41:	At--transcript:AT1G59820.1	Bc--Bra_cxA01g019010.1	0
0- 42:	At--transcript:AT1G59840.1	Bc--Bra_cxA01g019000.1	2e-57
0- 43:	At--transcript:AT1G59850.1	Bc--Bra_cxA01g018990.1	9e-228
0- 44:	At--transcript:AT1G59890.2	Bc--Bra_cxA01g018960.1	0
0- 45:	At--transcript:AT1G59900.1	Bc--Bra_cxA01g018950.1	2e-216
0- 46:	At--transcript:AT1G59910.1	Bc--Bra_cxA01g018940.1	2e-297
0- 47:	At--transcript:AT1G59990.1	Bc--Bra_cxA01g018850.2	0
0- 48:	At--transcript:AT1G60010.1	Bc--Bra_cxA01g018800.1	6e-88
0- 49:	At--transcript:AT1G60030.1	Bc--Bra_cxA01g018750.1	0
0- 50:	At--transcript:AT1G60060.1	Bc--Bra_cxA01g018690.1	6e-229
0- 51:	At--transcript:AT1G60070.2	Bc--Bra_cxA01g018680.1	1e-24
0- 52:	At--transcript:AT1G60140.6	Bc--Bra_cxA01g018610.1	0
0- 53:	At--transcript:AT1G60160.1	Bc--Bra_cxA01g018590.1	0
0- 54:	At--transcript:AT1G60170.1	Bc--Bra_cxA01g018570.2	2e-302
0- 55:	At--transcript:AT1G60190.1	Bc--Bra_cxA01g018560.1	0
0- 56:	At--transcript:AT1G60200.1	Bc--Bra_cxA01g018550.2	1e-316
0- 57:	At--transcript:AT1G60280.1	Bc--Bra_cxA01g018530.2	3e-63
0- 58:	At--transcript:AT1G60420.1	Bc--Bra_cxA01g018450.2	0
0- 59:	At--transcript:AT1G60450.1	Bc--Bra_cxA01g018370.1	2e-198
0- 60:	At--transcript:AT1G60460.1	Bc--Bra_cxA01g018360.1	7e-264
0- 61:	At--transcript:AT1G60500.1	Bc--Bra_cxA01g018260.1	0
0- 62:	At--transcript:AT1G60560.1	Bc--Bra_cxA01g018220.1	0
0- 63:	At--transcript:AT1G60600.2	Bc--Bra_cxA01g018190.1	8e-195
0- 64:	At--transcript:AT1G60610.1	Bc--Bra_cxA01g018180.1	2e-175
0- 65:	At--transcript:AT1G60620.1	Bc--Bra_cxA01g018170.4	8e-180
0- 66:	At--transcript:AT1G60630.1	Bc--Bra_cxA01g018130.2	5e-300
0- 67:	At--transcript:AT1G60640.2	Bc--Bra_cxA01g018120.1	5e-51
0- 68:	At--transcript:AT1G60660.1	Bc--Bra_cxA01g018090.1	4e-69
0- 69:	At--transcript:AT1G60670.2	Bc--Bra_cxA01g018080.1	2e-116
0- 70:	At--transcript:AT1G60680.1	Bc--Bra_cxA01g018070.1	2e-188
0- 71:	At--transcript:AT1G60770.1	Bc--Bra_cxA01g018040.1	4e-258
0- 72:	At--transcript:AT1G60780.1	Bc--Bra_cxA01g018010.1	3e-262
0- 73:	At--transcript:AT1G60800.1	Bc--Bra_cxA01g017980.1	0
0- 74:	At--transcript:AT1G60900.1	Bc--Bra_cxA01g017940.1	1e-249
0- 75:	At--transcript:AT1G60940.2	Bc--Bra_cxA01g017930.1	1e-217
0- 76:	At--transcript:AT1G60950.1	Bc--Bra_cxA01g017890.1	4e-94
0- 77:	At--transcript:AT1G60960.1	Bc--Bra_cxA01g017880.1	2e-219
0- 78:	At--transcript:AT1G60980.1	Bc--Bra_cxA01g017840.1	8e-171
0- 79:	At--transcript:AT1G60983.1	Bc--Bra_cxA01g017830.1	5e-25
0- 80:	At--transcript:AT1G60990.2	Bc--Bra_cxA01g017800.1	2e-236
0- 81:	At--transcript:AT1G60995.1	Bc--Bra_cxA01g017780.1	0
0- 82:	At--transcript:AT1G61010.2	Bc--Bra_cxA01g017740.1	0
0- 83:	At--transcript:AT1G61040.1	Bc--Bra_cxA01g017730.1	4e-196
0- 84:	At--transcript:AT1G61050.2	Bc--Bra_cxA01g017720.1	7e-18
0- 85:	At--transcript:AT1G61065.1	Bc--Bra_cxA01g017710.1	1e-31
0- 86:	At--transcript:AT1G61070.1	Bc--Bra_cxA01g017700.1	3e-34
0- 87:	At--transcript:AT1G61080.5	Bc--Bra_cxA01g017690.1	2e-311
0- 88:	At--transcript:AT1G61105.1	Bc--Bra_cxA01g017670.1	3e-103
0- 89:	At--transcript:AT1G61130.1	Bc--Bra_cxA01g017650.1	1e-278
0- 90:	At--transcript:AT1G61140.1	Bc--Bra_cxA01g017640.1	0
0- 91:	At--transcript:AT1G61150.1	Bc--Bra_cxA01g017620.3	3e-108
0- 92:	At--transcript:AT1G61170.1	Bc--Bra_cxA01g017600.1	8e-118
0- 93:	At--transcript:AT1G61210.1	Bc--Bra_cxA01g017480.2	0
0- 94:	At--transcript:AT1G61240.4	Bc--Bra_cxA01g017470.1	2e-297
0- 95:	At--transcript:AT1G61250.1	Bc--Bra_cxA01g017460.1	2e-139
0- 96:	At--transcript:AT1G61260.1	Bc--Bra_cxA01g017430.1	3e-79
0- 97:	At--transcript:AT1G61320.1	Bc--Bra_cxA01g017400.2	8e-160
0- 98:	At--transcript:AT1G61340.1	Bc--Bra_cxA01g017350.1	3e-81
0- 99:	At--transcript:AT1G61360.1	Bc--Bra_cxA01g017320.3	7e-234
0-100:	At--transcript:AT1G61430.1	Bc--Bra_cxA01g017310.1	3e-309
0-101:	At--transcript:AT1G61520.3	Bc--Bra_cxA01g017220.1	7e-117
0-102:	At--transcript:AT1G61563.1	Bc--Bra_cxA01g017190.1	7e-19
0-103:	At--transcript:AT1G61580.1	Bc--Bra_cxA01g017130.2	2e-270
0-104:	At--transcript:AT1G61590.1	Bc--Bra_cxA01g017100.1	5e-247
0-105:	At--transcript:AT1G61600.1	Bc--Bra_cxA01g017080.1	2e-51
0-106:	At--transcript:AT1G61610.1	Bc--Bra_cxA01g017060.2	0
0-107:	At--transcript:AT1G61620.1	Bc--Bra_cxA01g017050.2	1e-198
0-108:	At--transcript:AT1G61640.1	Bc--Bra_cxA01g017020.1	0
0-109:	At--transcript:AT1G61660.1	Bc--Bra_cxA01g016990.2	3e-209
0-110:	At--transcript:AT1G61667.2	Bc--Bra_cxA01g016960.1	5e-116
0-111:	At--transcript:AT1G61670.1	Bc--Bra_cxA01g016950.1	2e-319
0-112:	At--transcript:AT1G61690.1	Bc--Bra_cxA01g016930.1	0
0-113:	At--transcript:AT1G61700.1	Bc--Bra_cxA01g016920.1	9e-38
0-114:	At--transcript:AT1G61720.1	Bc--Bra_cxA01g016910.1	5e-189
0-115:	At--transcript:AT1G61730.1	Bc--Bra_cxA01g016900.1	2e-31
0-116:	At--transcript:AT1G61740.1	Bc--Bra_cxA01g016880.1	1e-292
0-117:	At--transcript:AT1G61760.1	Bc--Bra_cxA01g016860.1	2e-131
0-118:	At--transcript:AT1G61770.1	Bc--Bra_cxA01g016810.1	6e-200
0-119:	At--transcript:AT1G61780.1	Bc--Bra_cxA01g016800.1	1e-26
0-120:	At--transcript:AT1G61790.1	Bc--Bra_cxA01g016790.1	1e-196
0-121:	At--transcript:AT1G61795.1	Bc--Bra_cxA01g016760.1	5e-71
0-122:	At--transcript:AT1G61800.2	Bc--Bra_cxA01g016730.1	6e-249
0-123:	At--transcript:AT1G61810.3	Bc--Bra_cxA01g016720.3	6e-293
0-124:	At--transcript:AT1G61860.1	Bc--Bra_cxA01g016670.2	3e-263
0-125:	At--transcript:AT1G61870.1	Bc--Bra_cxA01g016660.1	6e-11
0-126:	At--transcript:AT1G61890.1	Bc--Bra_cxA01g016640.1	0
0-127:	At--transcript:AT1G61900.1	Bc--Bra_cxA01g016630.1	3e-197
0-128:	At--transcript:AT1G61960.1	Bc--Bra_cxA01g016620.1	3e-86
## Alignment 1: score=2006.0 e_value=5.1e-162 N=45 At--1&Bc--A01 plus
1- 0:	At--transcript:AT1G51950.1	Bc--Bra_cxA01g009760.1	2e-34
1- 1:	At--transcript:AT1G51960.1	Bc--Bra_cxA01g009730.1	4e-69
1- 2:	At--transcript:AT1G52000.1	Bc--Bra_cxA01g009710.1	6e-81
1- 3:	At--transcript:AT1G52180.1	Bc--Bra_cxA01g009630.1	1e-36
1- 4:	At--transcript:AT1G52190.1	Bc--Bra_cxA01g009600.1	0
1- 5:	At--transcript:AT1G52230.1	Bc--Bra_cxA01g009550.1	6e-58
1- 6:	At--transcript:AT1G52240.1	Bc--Bra_cxA01g009540.1	2e-198
1- 7:	At--transcript:AT1G52360.2	Bc--Bra_cxA01g009390.3	0
1- 8:	At--transcript:AT1G52410.2	Bc--Bra_cxA01g009380.1	8e-48
1- 9:	At--transcript:AT1G52540.1	Bc--Bra_cxA01g009320.1	6e-171
1- 10:	At--transcript:AT1G52550.1	Bc--Bra_cxA01g009230.4	3e-17
1- 11:	At--transcript:AT1G52565.1	Bc--Bra_cxA01g009220.1	2e-44
1- 12:	At--transcript:AT1G52600.1	Bc--Bra_cxA01g009190.1	1e-116
1- 13:	At--transcript:AT1G52660.1	Bc--Bra_cxA01g009170.1	5e-188
1- 14:	At--transcript:AT1G52670.1	Bc--Bra_cxA01g009160.1	1e-91
1- 15:	At--transcript:AT1G52695.1	Bc--Bra_cxA01g009120.1	3e-62
1- 16:	At--transcript:AT1G52810.1	Bc--Bra_cxA01g009070.1	8e-55
1- 17:	At--transcript:AT1G52830.1	Bc--Bra_cxA01g009060.1	1e-69
1- 18:	At--transcript:AT1G52855.1	Bc--Bra_cxA01g009040.1	3e-40
1- 19:	At--transcript:AT1G52880.1	Bc--Bra_cxA01g009010.1	3e-124
1- 20:	At--transcript:AT1G52890.1	Bc--Bra_cxA01g009000.1	1e-142
1- 21:	At--transcript:AT1G52930.1	Bc--Bra_cxA01g008980.1	1e-201
1- 22:	At--transcript:AT1G53023.1	Bc--Bra_cxA01g008920.1	1e-107
1- 23:	At--transcript:AT1G53035.2	Bc--Bra_cxA01g008910.1	4e-89
1- 24:	At--transcript:AT1G53060.1	Bc--Bra_cxA01g008890.1	2e-66
1- 25:	At--transcript:AT1G53090.3	Bc--Bra_cxA01g008880.1	0
1- 26:	At--transcript:AT1G53100.1	Bc--Bra_cxA01g008870.1	2e-216
1- 27:	At--transcript:AT1G53160.1	Bc--Bra_cxA01g008820.1	2e-32
1- 28:	At--transcript:AT1G53170.1	Bc--Bra_cxA01g008790.1	5e-67
1- 29:	At--transcript:AT1G53180.2	Bc--Bra_cxA01g008750.1	9e-49
1- 30:	At--transcript:AT1G53260.1	Bc--Bra_cxA01g008680.1	1e-45
1- 31:	At--transcript:AT1G53300.1	Bc--Bra_cxA01g008660.2	1e-199
1- 32:	At--transcript:AT1G53420.1	Bc--Bra_cxA01g008570.1	2e-304
1- 33:	At--transcript:AT1G53500.1	Bc--Bra_cxA01g008530.1	2e-142
1- 34:	At--transcript:AT1G53510.1	Bc--Bra_cxA01g008470.1	6e-315
1- 35:	At--transcript:AT1G53590.1	Bc--Bra_cxA01g008420.2	0
1- 36:	At--transcript:AT1G53660.3	Bc--Bra_cxA01g008290.1	8e-182
1- 37:	At--transcript:AT1G53870.1	Bc--Bra_cxA01g008130.1	5e-33
1- 38:	At--transcript:AT1G53910.1	Bc--Bra_cxA01g008110.1	1e-125
1- 39:	At--transcript:AT1G54070.1	Bc--Bra_cxA01g008040.1	7e-15
1- 40:	At--transcript:AT1G54120.1	Bc--Bra_cxA01g007980.1	2e-39
1- 41:	At--transcript:AT1G54160.1	Bc--Bra_cxA01g007970.1	3e-60
1- 42:	At--transcript:AT1G54180.1	Bc--Bra_cxA01g007960.1	2e-163
1- 43:	At--transcript:AT1G54200.1	Bc--Bra_cxA01g007920.1	1e-77
1- 44:	At--transcript:AT1G54270.1	Bc--Bra_cxA01g007850.1	3e-274
## Alignment 2: score=1045.0 e_value=1.9e-75 N=24 At--1&Bc--A01 plus
2- 0:	At--transcript:AT1G10650.1	Bc--Bra_cxA01g018180.1	2e-131
2- 1:	At--transcript:AT1G10810.1	Bc--Bra_cxA01g018070.1	2e-187
2- 2:	At--transcript:AT1G10940.2	Bc--Bra_cxA01g017930.1	2e-222
2- 3:	At--transcript:AT1G10950.1	Bc--Bra_cxA01g017900.2	0
2- 4:	At--transcript:AT1G10960.1	Bc--Bra_cxA01g017890.1	1e-87
2- 5:	At--transcript:AT1G10970.2	Bc--Bra_cxA01g017880.1	5e-192
2- 6:	At--transcript:AT1G11070.4	Bc--Bra_cxA01g017690.1	7e-177
2- 7:	At--transcript:AT1G11080.2	Bc--Bra_cxA01g017650.1	7e-261
2- 8:	At--transcript:AT1G11100.4	Bc--Bra_cxA01g017640.1	0
2- 9:	At--transcript:AT1G11110.1	Bc--Bra_cxA01g017620.3	5e-51
2- 10:	At--transcript:AT1G11120.1	Bc--Bra_cxA01g017610.1	5e-37
2- 11:	At--transcript:AT1G11125.1	Bc--Bra_cxA01g017600.1	2e-37
2- 12:	At--transcript:AT1G11160.1	Bc--Bra_cxA01g017480.2	2e-204
2- 13:	At--transcript:AT1G11170.1	Bc--Bra_cxA01g017470.1	1e-236
2- 14:	At--transcript:AT1G11180.2	Bc--Bra_cxA01g017460.1	3e-122
2- 15:	At--transcript:AT1G11210.1	Bc--Bra_cxA01g017430.1	3e-29
2- 16:	At--transcript:AT1G11280.1	Bc--Bra_cxA01g017240.2	0
2- 17:	At--transcript:AT1G11300.1	Bc--Bra_cxA01g017060.2	7e-220
2- 18:	At--transcript:AT1G11390.1	Bc--Bra_cxA01g017020.1	6e-293
2- 19:	At--transcript:AT1G11475.1	Bc--Bra_cxA01g016920.1	8e-36
2- 20:	At--transcript:AT1G11540.2	Bc--Bra_cxA01g016880.1	1e-201
2- 21:	At--transcript:AT1G11560.1	Bc--Bra_cxA01g016790.1	4e-146
2- 22:	At--transcript:AT1G11630.1	Bc--Bra_cxA01g016660.1	8e-17
2- 23:	At--transcript:AT1G11670.1	Bc--Bra_cxA01g016640.1	6e-295
## Alignment 3: score=823.0 e_value=6.3e-53 N=19 At--1&Bc--A01 plus
3- 0:	At--transcript:AT1G55110.2	Bc--Bra_cxA01g007760.1	1e-139
3- 1:	At--transcript:AT1G55120.1	Bc--Bra_cxA01g007740.1	1e-292
3- 2:	At--transcript:AT1G55190.1	Bc--Bra_cxA01g007700.1	1e-52
3- 3:	At--transcript:AT1G55200.1	Bc--Bra_cxA01g007690.2	0
3- 4:	At--transcript:AT1G55210.1	Bc--Bra_cxA01g007640.1	2e-88
3- 5:	At--transcript:AT1G55290.1	Bc--Bra_cxA01g007610.1	2e-167
3- 6:	At--transcript:AT1G55310.3	Bc--Bra_cxA01g007530.1	8e-88
3- 7:	At--transcript:AT1G55475.1	Bc--Bra_cxA01g007490.1	1e-13
3- 8:	At--transcript:AT1G55500.5	Bc--Bra_cxA01g007470.2	7e-265
3- 9:	At--transcript:AT1G55546.1	Bc--Bra_cxA01g007400.1	3e-45
3- 10:	At--transcript:AT1G55560.1	Bc--Bra_cxA01g007380.1	0
3- 11:	At--transcript:AT1G55720.1	Bc--Bra_cxA01g007330.1	5e-241
3- 12:	At--transcript:AT1G55820.1	Bc--Bra_cxA01g007270.2	2e-75
3- 13:	At--transcript:AT1G55890.1	Bc--Bra_cxA01g007230.1	2e-79
3- 14:	At--transcript:AT1G55960.1	Bc--Bra_cxA01g007170.1	1e-152
3- 15:	At--transcript:AT1G55970.1	Bc--Bra_cxA01g007120.2	0
3- 16:	At--transcript:AT1G56150.1	Bc--Bra_cxA01g006990.1	2e-52
3- 17:	At--transcript:AT1G56160.1	Bc--Bra_cxA01g006980.1	7e-64
3- 18:	At--transcript:AT1G56190.1	Bc--Bra_cxA01g006960.1	4e-296
## Alignment 4: score=586.0 e_value=2e-37 N=15 At--1&Bc--A01 plus
4- 0:	At--transcript:AT1G09575.1	Bc--Bra_cxA01g019990.1	6e-137
4- 1:	At--transcript:AT1G09580.1	Bc--Bra_cxA01g019860.1	3e-117
4- 2:	At--transcript:AT1G09600.1	Bc--Bra_cxA01g019740.1	8e-231
4- 3:	At--transcript:AT1G09720.1	Bc--Bra_cxA01g019490.1	9e-277
4- 4:	At--transcript:AT1G09932.1	Bc--Bra_cxA01g019390.1	2e-53
4- 5:	At--transcript:AT1G09940.1	Bc--Bra_cxA01g019330.1	9e-290
4- 6:	At--transcript:AT1G10010.2	Bc--Bra_cxA01g019300.1	7e-263
4- 7:	At--transcript:AT1G10090.1	Bc--Bra_cxA01g019220.1	0
4- 8:	At--transcript:AT1G10210.1	Bc--Bra_cxA01g019190.1	9e-232
4- 9:	At--transcript:AT1G10220.2	Bc--Bra_cxA01g019150.1	8e-62
4- 10:	At--transcript:AT1G10290.1	Bc--Bra_cxA01g019130.1	0
4- 11:	At--transcript:AT1G10450.3	Bc--Bra_cxA01g018960.1	0
4- 12:	At--transcript:AT1G10530.1	Bc--Bra_cxA01g018800.1	3e-58
4- 13:	At--transcript:AT1G10540.1	Bc--Bra_cxA01g018750.1	3e-313
4- 14:	At--transcript:AT1G10560.1	Bc--Bra_cxA01g018560.1	4e-271
## Alignment 5: score=484.0 e_value=6e-27 N=12 At--1&Bc--A01 plus
5- 0:	At--transcript:AT1G63600.1	Bc--Bra_cxA01g033580.2	1e-22
5- 1:	At--transcript:AT1G63830.3	Bc--Bra_cxA01g033350.1	2e-94
5- 2:	At--transcript:AT1G63930.1	Bc--Bra_cxA01g033230.1	3e-108
5- 3:	At--transcript:AT1G64090.2	Bc--Bra_cxA01g033080.1	2e-95
5- 4:	At--transcript:AT1G64160.1	Bc--Bra_cxA01g033050.1	6e-93
5- 5:	At--transcript:AT1G64170.1	Bc--Bra_cxA01g033040.1	5e-291
5- 6:	At--transcript:AT1G64210.1	Bc--Bra_cxA01g033010.1	9e-142
5- 7:	At--transcript:AT1G64400.1	Bc--Bra_cxA01g032940.1	0
5- 8:	At--transcript:AT1G64530.1	Bc--Bra_cxA01g032760.1	0
5- 9:	At--transcript:AT1G64590.1	Bc--Bra_cxA01g032730.1	5e-165
5- 10:	At--transcript:AT1G64620.1	Bc--Bra_cxA01g032720.1	2e-51
5- 11:	At--transcript:AT1G64670.2	Bc--Bra_cxA01g032640.1	1e-174
## Alignment 6: score=439.0 e_value=2.3e-21 N=10 At--1&Bc--A01 plus
6- 0:	At--transcript:AT1G54450.1	Bc--Bra_cxA01g020820.1	0
6- 1:	At--transcript:AT1G54650.3	Bc--Bra_cxA01g020680.1	8e-162
6- 2:	At--transcript:AT1G54680.4	Bc--Bra_cxA01g020670.1	3e-125
6- 3:	At--transcript:AT1G54710.1	Bc--Bra_cxA01g020660.1	0
6- 4:	At--transcript:AT1G54730.2	Bc--Bra_cxA01g020600.3	3e-268
6- 5:	At--transcript:AT1G54840.1	Bc--Bra_cxA01g020530.1	2e-145
6- 6:	At--transcript:AT1G54870.2	Bc--Bra_cxA01g020490.1	5e-193
6- 7:	At--transcript:AT1G54990.1	Bc--Bra_cxA01g020480.1	2e-240
6- 8:	At--transcript:AT1G55020.1	Bc--Bra_cxA01g020360.1	0
6- 9:	At--transcript:AT1G55050.1	Bc--Bra_cxA01g020340.1	2e-220
## Alignment 7: score=435.0 e_value=5.2e-19 N=10 At--1&Bc--A01 plus
7- 0:	At--transcript:AT1G75080.1	Bc--Bra_cxA01g044940.1	5e-79
7- 1:	At--transcript:AT1G75170.1	Bc--Bra_cxA01g044840.1	2e-68
7- 2:	At--transcript:AT1G75250.1	Bc--Bra_cxA01g044780.1	4e-30
7- 3:	At--transcript:AT1G75310.2	Bc--Bra_cxA01g044750.3	6e-57
7- 4:	At--transcript:AT1G75370.2	Bc--Bra_cxA01g044700.3	5e-157
7- 5:	At--transcript:AT1G75440.1	Bc--Bra_cxA01g044690.1	2e-99
7- 6:	At--transcript:AT1G75520.1	Bc--Bra_cxA01g044630.1	1e-42
7- 7:	At--transcript:AT1G75640.1	Bc--Bra_cxA01g044550.1	1e-170
7- 8:	At--transcript:AT1G75800.1	Bc--Bra_cxA01g044410.1	3e-115
7- 9:	At--transcript:AT1G75840.1	Bc--Bra_cxA01g044370.1	7e-81
## Alignment 8: score=322.0 e_value=6.2e-15 N=8 At--1&Bc--A01 plus
8- 0:	At--transcript:AT1G61795.1	Bc--Bra_cxA01g034860.1	3e-19
8- 1:	At--transcript:AT1G61930.1	Bc--Bra_cxA01g034660.1	2e-32
8- 2:	At--transcript:AT1G61950.1	Bc--Bra_cxA01g034650.1	4e-247
8- 3:	At--transcript:AT1G62180.1	Bc--Bra_cxA01g034590.1	2e-244
8- 4:	At--transcript:AT1G62300.1	Bc--Bra_cxA01g034540.1	2e-131
8- 5:	At--transcript:AT1G62320.3	Bc--Bra_cxA01g034490.1	0
8- 6:	At--transcript:AT1G62370.1	Bc--Bra_cxA01g034340.1	8e-21
8- 7:	At--transcript:AT1G62430.1	Bc--Bra_cxA01g034270.1	1e-97
## Alignment 9: score=315.0 e_value=2.1e-13 N=8 At--1&Bc--A01 plus
9- 0:	At--transcript:AT1G19270.1	Bc--Bra_cxA01g044990.1	4e-185
9- 1:	At--transcript:AT1G19350.3	Bc--Bra_cxA01g044940.1	4e-78
9- 2:	At--transcript:AT1G19510.1	Bc--Bra_cxA01g044780.1	6e-29
9- 3:	At--transcript:AT1G19650.1	Bc--Bra_cxA01g044700.3	8e-161
9- 4:	At--transcript:AT1G19790.1	Bc--Bra_cxA01g044630.1	9e-40
9- 5:	At--transcript:AT1G19835.1	Bc--Bra_cxA01g044500.1	1e-117
9- 6:	At--transcript:AT1G20030.2	Bc--Bra_cxA01g044410.1	7e-114
9- 7:	At--transcript:AT1G20090.1	Bc--Bra_cxA01g044370.1	2e-79
## Alignment 10: score=2125.0 e_value=8.4e-177 N=48 At--1&Bc--A01 minus
10- 0:	At--transcript:AT1G48210.1	Bc--Bra_cxA01g010540.1	1e-173
10- 1:	At--transcript:AT1G48230.1	Bc--Bra_cxA01g010590.1	5e-198
10- 2:	At--transcript:AT1G48240.1	Bc--Bra_cxA01g010600.1	7e-137
10- 3:	At--transcript:AT1G48330.1	Bc--Bra_cxA01g010690.1	4e-37
10- 4:	At--transcript:AT1G48370.1	Bc--Bra_cxA01g010770.1	0
10- 5:	At--transcript:AT1G48440.1	Bc--Bra_cxA01g010940.1	4e-78
10- 6:	At--transcript:AT1G48480.1	Bc--Bra_cxA01g011010.1	2e-272
10- 7:	At--transcript:AT1G48490.4	Bc--Bra_cxA01g011020.2	0
10- 8:	At--transcript:AT1G48500.1	Bc--Bra_cxA01g011060.1	5e-64
10- 9:	At--transcript:AT1G48510.3	Bc--Bra_cxA01g011080.1	6e-50
10- 10:	At--transcript:AT1G48600.2	Bc--Bra_cxA01g011120.1	9e-48
10- 11:	At--transcript:AT1G48605.1	Bc--Bra_cxA01g011110.1	6e-120
10- 12:	At--transcript:AT1G48630.1	Bc--Bra_cxA01g011180.1	5e-120
10- 13:	At--transcript:AT1G48635.2	Bc--Bra_cxA01g011210.2	3e-160
10- 14:	At--transcript:AT1G48750.1	Bc--Bra_cxA01g011360.1	8e-29
10- 15:	At--transcript:AT1G48840.1	Bc--Bra_cxA01g011390.1	0
10- 16:	At--transcript:AT1G49000.1	Bc--Bra_cxA01g011510.1	2e-53
10- 17:	At--transcript:AT1G49160.5	Bc--Bra_cxA01g011650.1	6e-286
10- 18:	At--transcript:AT1G49200.1	Bc--Bra_cxA01g011690.1	4e-56
10- 19:	At--transcript:AT1G49240.1	Bc--Bra_cxA01g011700.2	3e-240
10- 20:	At--transcript:AT1G49270.1	Bc--Bra_cxA01g011720.1	7e-191
10- 21:	At--transcript:AT1G49300.1	Bc--Bra_cxA01g011730.1	8e-125
10- 22:	At--transcript:AT1G49450.1	Bc--Bra_cxA01g011920.1	5e-194
10- 23:	At--transcript:AT1G49480.2	Bc--Bra_cxA01g011930.1	2e-95
10- 24:	At--transcript:AT1G49490.2	Bc--Bra_cxA01g011970.1	3e-74
10- 25:	At--transcript:AT1G49500.1	Bc--Bra_cxA01g011990.1	2e-15
10- 26:	At--transcript:AT1G49580.1	Bc--Bra_cxA01g012050.1	0
10- 27:	At--transcript:AT1G49600.2	Bc--Bra_cxA01g012060.1	4e-173
10- 28:	At--transcript:AT1G49630.2	Bc--Bra_cxA01g012080.1	0
10- 29:	At--transcript:AT1G49720.2	Bc--Bra_cxA01g012120.1	1e-119
10- 30:	At--transcript:AT1G49740.1	Bc--Bra_cxA01g012130.1	2e-54
10- 31:	At--transcript:AT1G49780.1	Bc--Bra_cxA01g012190.1	2e-227
10- 32:	At--transcript:AT1G49830.1	Bc--Bra_cxA01g012270.1	1e-61
10- 33:	At--transcript:AT1G49840.1	Bc--Bra_cxA01g012300.1	1e-255
10- 34:	At--transcript:AT1G49890.1	Bc--Bra_cxA01g012350.3	3e-218
[truncated: 38,791 more rows]

## Sheet: 4_BcPEBPs_ID
Bc--Bra_cxA02g048800.1
Bc--Bra_cxA02g032460.1
[truncated: 10 more rows]
