# Supplementary material for: Genome-Wide Analysis of the PEBP Gene Family and Functional Characterization of BcFT-1/2 in Choy Sum (Brassica rapa subsp. chinensis var. parachinensis)
Source: Int J Mol Sci. 2026 May 18;27(10):4507. doi: 10.3390/ijms27104507 (PMC13206766; doi:10.3390/ijms27104507)
Supplement: Supplementary file 1 [file ijms-27-04507-s001.zip › Table S2.xlsx]

## Sheet: Sheet1
>BcTFL1-2
ATGGAGAATATGGGAAGTAGAGTGATAGAGCCATTGATAGTGGGAAGAGTGGTAGGAGAG
GTTCTTGATTTTTTCACTCAAACAATTGAAATGAACGTGAGTTACAACAAGAAGCAAGTC
TGCAATGGCCATGAGCTTTTCCCTTCCTTTGTCTCCTCAAAGCCTAGGGTTGAGATCCAT
GGCGGTGATCTCAGATCTTTCTTCACCTTGGTGATGATAGACCCTGATGTTCCAGGTCCT
AGCGACCCCTTTTTAAAAGAACACCTGCATTGGATTGTGATAAACATCCCCGGTACAACA
GATGCTACATTTGGAAAAGAGGTGGTGAGCTATGAGTTCCCAAGGCCAAATATAGGGATA
CATAGGTTCGTGTTTGTTCTCTTCAAGCAGAAGCAAAGACATGTTATCGATATCTCCCCA
AACATTCCTTCGAGAGATAAGTTCAATACTCGCAAATTTGCGATCGAGCATGATCTTGGT
CTCCCTGTCGCGGCTGTCTTCTTCAACGCACAGAGAGAAACCGCAGCTCGCAGACGTTAA
>BcFT-1
ATGTCTTTAAGTAATAGAGATCCTCTTGTGGTAGGGAGAGTTGTAGGAGACGTTCTTGAA
TGTTTCACAAGATCAATCGATCTAAGGGTTACTTATGGCCAAAGAGAGGTGACAAATGGG
TTGGATCTAAGGCCTTCTCAAGTTATCAACAAGCCAAGAGTTGAGATTGGTGGAGAAGAC
CTAAGGAACTTCTATACTTTGGTTATGGTGGATCCAGATGTTCCAAGTCCTAGCAATCCT
CACCTCCGAGAATATCTTCACTGGTTGGTGACTGATATCCCAGCGACAACTGGAACAAAC
TTTGGCAATGAGATTGTGTCTTACGAGAGTCCAAGGCCCAACTCGGGTATTCATCGTATC
GTGCTCGTATTGTTCCGACAGCTCGGTAGGCAAACAGTGTATGAACCAGGATGGCGCCAA
CAATTCAACACTCGTGAGTTTGCTTCCCTATACAATCTCGGCCTTCCCGTGGCTGCGGTT
TTCTACAATTGTCAGAGGGAGAGTGGCTGCGGAGGACGAAGAAGT
>BcATC-1
ATGGCCCGAATTTCTTCAGACCCGCTTATGGTTGGGAGAGTGATTGGAGACGTTGTGGAC
AATTGTTTGCAGGCAGTGAAAATGACAGTGACCTATAACTCCGACAAGCAAGTCTACAAT
GGCCATGAACTTTTCCCTTCTGTGGTTACAAACAAACCTAAGGTTGAAGTTCATGGGGGT
GACATGAGATCATTCTTCACTTTGGTCATGACTGATCCTGATGTTCCTGGACCTAGCGAT
CCTTATCTGAGGGAGCACTTGCACTGGATTGTTACGGATATCCCAGGGACAACCGACGTG
ACATTTGGAAAGGAAATAGTAGGGTACGAGATGCCTCGGCCAAACATAGGGATCCACCGG
TTTGTGTATTTGCTTTTCAAGCAGAACTGTAGAGGAAGTGTGATTTCTGTGCCGTCTTAC
AGAGACCAATTCAACACTCGAATGTTTACACATGAGAACGATCTCGGCCTCCCCGTTGCA
GCTGTTTTCTTCAACTGCCAGCGTGAAACCGCTGCTAGACGCCGTTGA
>BcTFL1-1
ATGGAGAATATGGGAGTTAGAGTGATAGAGCCATTGATAATGGGAAGAGTGGTAGGAGAT
GTTCTTGATTTCTTCACTCCAACAATTAAAATGAATGTGAGCTACAACAAGAATCAAGTC
TCCAACGGCCATGAGCTTTTGCCTTCCTCTGTCTCCTCCAAGCCTAGGGTTGAGATCCAT
GGTGGTGATCTCAGATCCTTCTTCACCTTGGTGATGATAGACCCTGATGTTCCAGGTCCT
AGTGACCCCTTTCTAAAAGAGCACCTGCATTGGATAGTAACAAACATCCCCGGTACAACC
GATGCTACATTTGGAAAAGAGGTGGTGAGCTATGAGTTGCCAAGGCCTAGCATAGGGATA
CACAGGTTCGTGTTTGTTCTGTTCAAGCAGAAGCAAAGACGTGTTATCTTCCCAAACATT
CCTTCGAGAGATAACTTCAACACTCGAAAATTTGCGATCGAGTATGATCTTGGTCTTCCT
GTCGCTGCTGTCTTCTTTAACGCCCAGAGAGAAACTGCAGCTCGAAGACGTTAA
>BcATC-2
ATGTCCCGGATATCGTCAGACCCGCTTATGGTTGGGAGAGTAATCGGAGACGTTGTGGAC
AATTGTTTGCAGGCGGTGAAAATGACAGTGACTTATAACTGCGACAAGCAAGTCTACAAT
GGCCATGAACTTTTCCCTTCTGCAGTTACAAACAAACCCAAAGTTGAAGTTCATGGGGGT
GACATGAGGTCATTCTTCACTTTGGTCATGACTGATCCTGATGTTCCTGGACCTAGTGAT
CCTTATCTGAGGGAGCACTTGCACTGGATTGTTACCGATATCCCAGGGACAACCGACGTG
ACATTTGGAAAGGAAATAGTAGGGTACGAGATGCCTCGGCCAAACATAGGGATCCACCGA
TTTGTGTATTTGCTTTTCAAGCAGAACCGTAGAGGAAGTGTGGTTTCTGTGCCGTCTTAC
AGAGACCAATTCAACACTCGGATGTTTGCATATGAGAACGATCTCGGCCTCCCCGTTGCA
GCTGTTTTCTTCAACTGCCAGCGTGAGACCGCCGCTAGACGCCGTTAA
>BcBFT
ATGTCAAGAGAAATAGAACCACTAATAGTGGGAAGAGTGATAGGAGATGTCATAGAAATG
TTCAATCCAAGTGTGACTATGAGAGTCACTTACAATTCCAACACAGTCGTCTCCAATGGT
CATGAGCTAGCACCTTCTCTTCTCCTCTCTAGGCCTCGCGTTGAAATTGGGGGCCATGAT
CTCCGTTCATTCTTCACCTTAATCATGATGGACCCTGATGCCCCGAGTCCTAGTAATCCT
TACATGCGTGAATATCTGCATTGGATGGTGACAGATATCCCCGGGACAACCGATGCTTCT
TTTGGGAGAGAGATGGTGAGATACGAAACGCCTAAACCTGTGATTGGGATACACAGATAC
GCGTTTGTGCTGTTCAGACAGAGAGGGAGACAAACGGTGAAGGCGGCACCGGCAACAAGG
GAATGTTTCAACACAAGAGACTTCTCTGCTTTCTTTGGTCTTTCTCTACCTGTTGCTGCT
GTTTACTTCAACGCCCAACGTGAAACTGCCCCTCGACGACGTCCTTCTTACTAA
>BcMFT-1
ATGGCAGCTTCGGTTGATCCTTTGGTGGTTGGAAGAGTGATTGGAGATGTGTTGGACATG
TACATCCCCACTGCCAACATGTCTGTCTACGTTGGCCCCAAACACATCACTAACGGCTGC
GAGATCAAACCCTCCGCCGCAGTCAAGCCTCCCAAAGTCAACATCTCCGGCAACCCTGAT
GAGCTTTACACCCTCGTGATGACTGACCCGGACGCACCTAGCCCGAGCGAGCCGAACATG
CGAGAATGGGTCCATTGGATTGTCGTGGATATCCCCGGAGGCACCAATCCATCAAAAGGA
AAGGAGATACTGCCATATATGGAACCGAAACCACCGGTGGGGATTCACCGTTACATATTT
GTACTTTTCCGGCAGATCTCACCGGTGGGTTTGATGGTGCAGCAGCCGCCGTCACGAGCC
AATTTCAGCACCCGAATGTTCGCTGGTCATCTCGATCTTGGTTTACCTGTGGCAACTGTT
TACTTCAATGCCCAGAAAGAGCCAGCTTCAGGCAGACGTTAA
>BcATC-3
ATGGCCCGGATTTCAGCAGACCCACTTATGGTTGGAAGAGTGATCGGAGACGTTGTGGAC
AGTTGTTTGCAGGCAGTGAAAATGACTGTGACTTATAACTGCGACAAGCAAGTCTACAAT
GGCCATGAACTTTTCCCTTCTGCAGTTACAAACAAACCAAAGGTTGAAGTTCATGGGGGT
GACATGAGGTCATTCTTCACTTTGGTCATGACTGATCCTGATGTCCCAGGACCTAGCGAT
CCTTATCTCAGGGAGCATTTGCACTGGATTGTTACCGATATCCCAGGGACAACCGACGTG
ACATTTGGAAATGAAATAGTAGGGTACGAGATGCCTCGGCCAAACATAGGGATCCACCGA
TTTGTGTACTTGCTTTTCAAGCAGAACCGTAGGGGAAGTGTTGTTTCTGTGCCGTCTTAC
AGAGACCAGTTCAACACTCGTATGTTTGCACATGATAATGATCTCGGTCTACCCGTTGCA
GCAGTTTTCTTCAACTGTCAGCGTGAGACCGCCGCTAGACGCCGTTGA
>BcFT-2
ATGTCTGTAAATAACAGAGATCCTCTTGTGGTAGGGGGAGTGATAGGGGACGTTCTTGAA
CGGTTCACAAGATCAATCGATCTAAGGGTTACATACGGCCAAAGAGAGGTGACAAATGGG
TTGGATATAAGGCCTTCTCAAATTATCAACAAGCCAAGAGTTGAGATTGGTGGAGAAGAC
CTAAGGAACTTCTATACTTTGGTTATGGTGGATCCAGATGTTCCAAGTCCTAGCAACCCG
CACCTTCGAGAATATCTCCATTGGTTGGTGACTGATATCCCTGCGACAACTGGAACAAAC
TTTGGCAATGAGATTGTGTCTTACGAGAGTCCAAGGCCCACCTCGGGAATTCATCGTCTC
GTGCTGGTATTGTTCCGGCAGCTCGGGAGGCAAACAGTGTATGAACCAGGGTGGCGCCCA
CAATTTAACACTCGTGAGTTTGCTGCGCTATACAATCTCGGCCTTCCCGTGGCTGCGGTT
TACTTCAATTGTCAGAGGGATAATGGCTGCGGAGGACGAAGAACT
>BcTSF
ATGTCATTAAGTCCGAGAGACCCTCTTATCGTAGGAAGAGTTGTAGGAGATGTTGTTGAT
CCTTTCATGAGACTGATTTCTCTTAATGTTACTTATGGCCAAAGACAGATAACTAATGGA
ATGGATCTAAGGTCTTCTCAAGTTCTGAACAAACCAACGGTTGAGATTGGAGGAGATGAC
CTCAGAAATTTCTACACTTTGGTTATGGTGGATCCAGATGTGCCAAGCCCAAGCAACCCG
TACCTCCGAGAATACCTCCATTGGTTGGTGACAGATATACCTGCCACAACTGGAACAACT
TTTGGCAATGAGTTGGTGTACTACGAGAATCCATGTCCCACATCAGGAATTCACCGAGTC
GCATTGATATTGTTCCGACAACTCGGAAGACAAACGGTTTATGCACCCCAGTGGCGCCAA
AGGTTCAACACTCGTGAGTTCGCTGAGAACTACAATCTTGGTCTCCCCGTGGCTGCTGTT
TACTTCAACTGTCAGAGAGAGAATGGCTGCGGAGGAAGAAGGACCTCGTAG
>BcMFT-2
ATGGCAGCTTCGGTTGATCCTTTGGTGGTTGGAAGAGTGATCGGAGATGTGTTGGACATG
TTCATCCCCACCGCCAACATGTCTGTCTACTTTGGCCCCAAACACATAACTAACGGCTGC
GAGATCAAACCCTCTGCCGCAGTCAACCCTCCAAAAGTCAACATCTCCGGCAACTCCAAT
GAGCTTTACACTCTCGTGATGACTGACCCGGACGCACCTAGCCCGAGTGAGCCGAACATG
AGAGAATGGGTCCATTGGATTGTCGTGGATATCCCGGGAGGCACCAACCCCTCAAAAGGA
AAGGAGATACTGCCATATATGGAGCCGAGACCACCGGTGGGGATTCACCGTTACATATTT
GTACTTTTCAGGCAGAACTCACCGGTGGGTATGATGGTGCAGCAGCCGCCTTCGCGAGCC
AACTTCAGCACCCGAATGTTCGCTGGACATCTCGATCTTGGTTTACCTGTGGCCACAGTT
TACTTCAACGCCCAAAAAGAGCCAGCTTCACGCAGACGCTGA
>BcTFL1-3
ATGGAGAATATGGGAACTAGAGTGATAGAGCCATTGATAGTGGGAAGAGTGGTCGGAGAT
GTTCTTGATAATTTCACTCCAACAATTAAAATGAACGTGAGTTACAACAAGAAGCAAGTC
TCCAATGGCCATGAGTTTTTGCCTTTAGCTGTCTCCTCCAAGCCTAGGGTTGAGATACAT
GATGGTGATCTCAGATCTTTCTTCACCCTGGTGATGACAGACCCTGATGTTCCAAATCCT
AGTGACCCCTTTCTAAAAGAACGCCTGCATTGGCTCGTCATGAACATCCCCGGCACAACA
GATGCTACATTTGGAAAAGAGGTGGTGAGCTATGAGCTGCCAAAGCCAAACATAGGGATA
CACAGGTACGTTTTTGTTCTGTTCAGGCAGAAGCAAAGACGTGTTAAGTTCCCAAGCAAT
ATTATTTCGAGGGATCAGTTCAACACTCGCGAATTTGCGATCGAGAATGATCTTGGTCTC
CCTGTCGCGGCTGTCTTCTTCAACGCTCAGAGAGAAACCGCATCTCGCAGACGTTAA
