# Supplementary material for: Genome-Wide Analysis of the PEBP Gene Family and Functional Characterization of BcFT-1/2 in Choy Sum (Brassica rapa subsp. chinensis var. parachinensis)
Source: Int J Mol Sci. 2026 May 18;27(10):4507. doi: 10.3390/ijms27104507 (PMC13206766; doi:10.3390/ijms27104507)
Supplement: Supplementary file 1 [file ijms-27-04507-s001.zip › Table S3.xlsx]

## Sheet: Sheet1
>BcFT-1
ATTTTAGGAGTAATAACAGGAACGAATAAGATCAATATACACGCGTCATTGAATAAACCCCTCAATTGTTAGGTTATGGTTGTGAATTCATCTTCGAGGAGATCAATAGATGCTCTGATTAGTTGAAATGGACCAATGGTATATATATCCATTGTCAAAAACGTAATCTCCCAAATTAGCAAGTTTGTTCATAGACGCAGGCATCATCTGGTGAGAACAAATGGATGGTTGATATTTCATAATTTATGGATATCAAAATTCAGAAGTGGACATCTTTTTTTTTGTCAACAGAAGTAGACATCAGCTTTTAACTTTTAGTAGTTAAAATAACTTAACAGTAATAATATTTTTTATTTAAAAATATTCTCTGTTTATTGGTTTCAATGGTAGATTGAAATA…
>BcFT-2
TATAACACCGGAAGAAAGTTTCAAGAACGGTAAAAACATATTTAAACAATAAAATAAGTCTTTTATAACTTAAAAGCTCATTTATTATTAAGATGCATAATTAAAGAATTTATCATAATAGTTCTTAAGTAAGATATTGAAAGCCAAAACAAAAATATAAATGTGAATAGAATACTAATAAAACGAAAAAATCTCCAGTGTGGAGCTGCGCACCTTAGCGAGCTTGGTCATGTCTCGGTTCTAAGATACAGAGTGTACTCTGCTTCAAAGTGTTCTCGTCGAGATGAATAGTCATGTCTCTCTTTTAAGAGAAAAGAGTGGGTTATATAGTTCATACAATATATACACGTTCAAGAACCATTATGCAGTGTGGATGAAAAATGCTTAGCGAGCTCGGTG…
>BcTSF
AAGTAAGGGCTTCATACATCCCAATATATTTTCTAAAAAAATTATCTTGTTATGTAAAGAACTTTTAAAATGAATCGAACATAATTTAGAGAAGCACAAATCCAAAAGGAACAATAGGGAGAACTCCTACATGAGGTCTCACACGGTGTGCCATGTGATCAGCATCCCCAACTTTAACGTAAGTGCTTAAAACTGAAGGCATCAGAAATGAAAGGATGTGTGACATCACAAGAATGTATATGTAGACAACCGGCTATCTTAATCTTTTTCCTTTGCTAATATTTTTCTTTTCAAAACATGAGAATGAAAACGTTAAAAAGCCATACTTGGCCCAGTAAAAATGGTACTAAGCCATAGAAACCTGTCATTATTATTATTTTTTTTAAATTAAATTTATTC…
>BcBFT
CTGGAGCTCCTATACCACTAGACCAAAGCAACTTGGTTAGAATCTTGGTGGTTGGCTCTTACGTTATCAGTTTTTTTTTGTAAGTGATCTTTAGTTTGTTAATTTATTTCTAACTGAACAGCTCAATTTATTATCACTATTAAGTTAATGTGAACGTTTAATCTTGAACGCTCAATCCCAAGGATAGATTGATTCGTCAAATATAAGATAATATGTGTTTTCGGATGAATTGATTTTTCGCTGCCTAAATGAAAAGTATCAACGAATTCTGTTTTGTGTTTGTGGGTTGTGTTTTTCTCTTCTTAGTTTGTTCTTACGCAAATAAGCAGTACCGTGCAAAAAATTTTAAGGGCCTAAAGTAAATTTTAAAAATAAACTTATTTACAACTATAATGAAAA…
>BcATC-1
AAAAAAAAATTATTATAAATTATTTGTAAAATTAAATTTATATAATTTTAGTTTTAAATTTTTATATTTGTAAATGTTTTAGTTGCCGCAAAATAAGATTTAATGGAAAATCATATTAAGTAGAATACACCTTTCTATTGTTATGGGTTTTATGTGATCATTTAGGGGTGTATTCAATATACAACTTGAAGTGATTTGATTCTTACTAACTCTTAGATGATTGGTAAGTCAAATTTAGGTAAATTAAAAACTTACTATAGTGTTAGCTTTAAAAAATCTATTATCCTATACAACTATGAGATTAGATTATTATTTTATTTTTAGCTAATAAACTCTACTAAAAACCTCAAAATGATTAGAAAAAAAATCTGAATTTCATAATTTAAAATAATTTTAGTA…
>BcATC-2
CTTTTGTACGGCATATGAGATTCACCGGAGTGCGTCAGCGCTTCACCGGAGTGCCACATAGAGGGTCTAAGCTTCAACGGAGTGCGTTAGAGACGGTCATACTTTCACCGGAATGCGTTAGCGCTTCACCAGAGTGTGTAAGAGAGGGTAATAGTTTCACCTGAGTGCGTTTGTGTGGTCATCGGAGTGTTGTTGAGTACGTCGAACCTTAGATCTAGATCTCGTGTTTCCAAAATAAAAAAGGGTAAAATGGGATAATCAGCTTTGTACAGTACTCAAACTCTCCTAAAAACTACCCTAGTAGCAAGAAGTGACTTACACTGTAATTAAAACTTAAAAAGTGACCCTAAATGAAAAATACTCTATCTCTATAAGCGACTGACACATAAGCTTTTTATA…
>BcATC-3
AAATATTATTTAGTTTTTGTAGGTATTCTCACAATGGACCCCTTCTTAAAAATAAGATTTAGATCTATAGATTTTAAATGTGTATTTTGTGTTTATATTTAAATAAATTTTTAGATCCAAACTCTGTACTTGATTTTCTCTTTTTGAATTTTTTTTCAGATTTGAAGTTATTTCTTTCATTTTCTTGATATATAAATTTATAGATTTAAAAATGATTTGATACAGTAGATTTCTGATGAATTATGTTTAAAATTTAAAGTATAGTAGACGTCGAATGAAAGCTACTACACTATAAAGCATACTTCAAATGAAATCTACCATAATGTGAATGCGATTTTTTCCCCTTATTTCCCATAATATTATCTTTTTAACATATCATAGTTCATGACTTCCATCTTC…
>BcTFL1-1
TCCAGGGGTCAGGTGACCCAGGTACGAGTGAAGTTCACAGACTCTGATCGTTACATCATGAGGAACGTTAAGGGACCAGTGAGAGAAGGTGACATCCTCACCTTGCTCGAGTCTGAGAGAGAAGCTAGGAGACTTCGTTGATTCGTCTTGTTCTTGTTCCTTCTCCACTAGTAGAAACAAGAAGACAGAACCATGTCTGCTTTATCTCTCTTTTTTCTGTTTTCTGTGTCTGGATTAGTGATTATGCCTTCGAATTGAATTTTGTTTTGCAAGACATTTCATGGATTGATTTATGTTCTCATCTTATCATTTTTGTTTGAAATCATCAGTACATCATCACCCTCCAAAATCTCTTGGATTAATCAACCGAAATGATATAGAAAGTTCTAAGCCTTTTTA…
>BcTFL1-2
TTGTTTGATATGATTATATCTATATATGCCTTTGCAAGATTTTTTTTGTTTCTGTAACTTTATTTGGCTTTAGAATTACACCATACATGTGCACATCATACAATACAATCTCCATCTCAAGACAGGGGCGAAGCTAGGAGTTAATTATAGGGGGTGCATAATTCATAAAGGAAAAAATAAATGGTTGAGTAGATATCGAACCTTGGATGTTTGGGGGTGCACATAAAGACTTTAACCATTTAGATAACTGGAACTTACAACTTTTACATACAAAACTTGTTAATATTGATAAAATTATGGGTGCACTTGCACCCACAACTGTCTTACTAGCTTCGCCCCTGTCTCAAGAATCGTTTCTTCACGTGAACTGTTGGTTTTACTGATTTTGATAAATAAGGA…
>BcTFL1-3
ATTACATCATACTGTACATTACACATGTACAAATCATACAATACAGTCTACACTATAAGAATCGGTTCTTCACGTAAACTCTTGGTGTAAATGATTTTCGATAAATAAGTTTTCCATTGATGTTTCTTTTGAAGAATCGATGCGTTGTCGTTCCACGAGTGAGGAGTCTCAAATTCTGCGATCGATATTTTTCATTAATCTTTGGTTTGTTACTTTTTAATATGCATTTTGTACGATCTATGATAAATGGTATTTAAATTCATAGAAGTTACCATTTTTGTTTTAATTAGGTTTATTCTTAATACAAAATGACAAAAAATCCCATCTTACGACAGTGAAATGACCTCTGGGCAATAATTTTATCCGTGGTTGTAAAAGAATCAAGTACGATAAGAATGT…
TACAGTTTTTTTGCCATAGCTTATTAGTTATGCGAGGGATGGAGATGAGAATGAACTTGTTGTTCTTATATACTCTATACATTGTTGTTGAAGAGATGAAAATATTCGACGCCTTTGATTAGGCTTTTAATAAGGAAACTCACGTCTCGTGTTTTGTTCCTCCTGATTATTCTACGCGATTGGACGTTGCAAATTATTTACTTTGTTTGAGATCCGAACCTAAACAAACCAAATTGGCATGAAATTCACGGTTTCCTTTTGAGTTTTATGCAAATAATAATAAAGTTTATACTCACATGTGACGTGTACATGAGTTCCAAAAAAAAAACTTATAAAAGTTTACAAGAGTTACCACCAGTAAGAATTAGTTTACCAATCGATCGAGTACCACAAGGATAG…
>BcMFT-1
TCATAGAGTTGGTTCCACGGTAATATAGCATTACTTTTGATGTTCGGTAAATCTGTTGATGAATGTGGACCTGACCATGAATTACAAGACACGAGTGGATTGTCTTGTAACATATGTACCATTGACGACAAAATAGCGCATTATGATATTTTGTTGAGATATTTTTATCATTAATTAGTACTATATTATAAGAACTAGGCAAAGAGCCCGTGCGATATCGCACGGGAACTCATTTTATAAAGAATATATTATAATCTATAATTTATAATTTTATATGCCTGATAAAAAAATTAAATCATATAAATAATTAAATTTAATTTTGATGATTAAAATATGATTTACAAAGTATTCAAATATATATATATATATATATATTTTTTATAAACCTTAATGTTCCCT…
>BcMFT-2
TTTGCTTACTTACTGTTGTTTCTGTTCTGTGTTGTAGGACACCATAGCTGAGGAAGGAGATGATGAATCAGTGGCGGAGCTTACTGATAGAGTTGCTTCTCTTCGTAATTCTTAAAACGTTTTTGTTTTTTTTTTTGGCGTTTGGTGAAAGCTTTCTGGTGAAAATTGGTTTCTACATTTTATTTTCACTTCTTCCACATCTATCTTCGTGGTTGGGTTTGATTTGTTGGATTTAATAGTTTGGGGGCGAGAATGAGACCTTTTTAATAAGAACATCTATCTCCATGTAATTTCTTTTATCCTTTTCTATAAATTGTTCTTTCAATCTTTTTACCGATTCAGTTTGCTTAAGTACATCATGAAATCAGAATTAAACTAAAAAATAGTATACTAAAAAAG…
