# Supplementary material for: Genome-Wide Analysis of the PEBP Gene Family and Functional Characterization of BcFT-1/2 in Choy Sum (Brassica rapa subsp. chinensis var. parachinensis)
Source: Int J Mol Sci. 2026 May 18;27(10):4507. doi: 10.3390/ijms27104507 (PMC13206766; doi:10.3390/ijms27104507)
Supplement: Supplementary file 1 [file ijms-27-04507-s001.zip › Table S4.xlsx]

## Sheet: Sheet1
>AtFT
MSINIRDPLIVSRVVGDVLDPFNRSITLKVTYGQREVTNGLDLRPSQVQNKPRVEIGGEDLRNF
YTLVMVDPDVPSPSNPHLREYLHWLVTDIPATTGTTFGNEIVCYENPSPTAGIHRVVFILFRQL
GRQTVYAPGWRQNFNTREFAEIYNLGLPVAAVFYNCQRESGCGGRRL*
>AtMFT
MAASVDPLVVGRVIGDVLDMFIPTANMSVYFGPKHITNGCEIKPSTAVNPPKVNISGHSDELY
TLVMTDPDAPSPSEPNMREWVHWIVVDIPGGTNPSRGKEILPYMEPRPPVGIHRYILVLFRQN
SPVGLMVQQPPSRANFSTRMFAGHFDLGLPVATVYFNAQKEPASRRR*
>AtATC
MARISSDPLMVGRVIGDVVDNCLQAVKMTVTYNSDKQVYNGHELFPSVVTYKPKVEVHGGDMR
SFFTLVMTDPDVPGPSDPYLREHLHWIVTDIPGTTDVSFGKEIIGYEMPRPNIGIHRFVYLLF
KQTRRGSVVSVPSYRDQFNTREFAHENDLGLPVAAVFFNCQRETAARRR*
>AtTSF
MSLSRRDPLVVGSVVGDVLDPFTRLVSLKVTYGHREVTNGLDLRPSQVLNKPIVEIGGDDFRN
FYTLVMVDPDVPSPSNPHQREYLHWLVTDIPATTGNAFGNEVVCYESPRPPSGIHRIVLVLFR
QLGRQTVYAPGWRQQFNTREFAEIYNLGLPVAASYFNCQRENGCGGRRT*
>AtBFT
MSREIEPLIVGRVIGDVLEMFNPSVTMRVTFNSNTIVSNGHELAPSLLLSKPRVEIGGQDLRS
FFTLIMMDPDAPSPSNPYMREYLHWMVTDIPGTTDASFGREIVRYETPKPVAGIHRYVFALFK
QRGRQAVKAAPETRECFNTNAFSSYFGLSQPVAAVYFNAQRETAPRRRPSY*
>AtTFL1
MENMGTRVIEPLIMGRVVGDVLDFFTPTTKMNVSYNKKQVSNGHELFPSSVSSKPRVEIHGGD
LRSFFTLVMIDPDVPGPSDPFLKEHLHWIVTNIPGTTDATFGKEVVSYELPRPSIGIHRFVFV
LFRQKQRRVIFPNIPSRDHFNTRKFAVEYDLGLPVAAVFFNAQRETAARKR*
>BcTFL1-2
MENMGSRVIEPLIVGRVVGEVLDFFTQTIEMNVSYNKKQVCNGHELFPSFVSSKPRVEIHGGDLR
SFFTLVMIDPDVPGPSDPFLKEHLHWIVINIPGTTDATFGKEVVSYEFPRPNIGIHRFVFVLFKQ
KQRHVIDISPNIPSRDKFNTRKFAIEHDLGLPVAAVFFNAQRETAARRR*
>BcFT-1
MSLSNRDPLVVGRVVGDVLECFTRSIDLRVTYGQREVTNGLDLRPSQVINKPRVEIGGEDLRNFY
TLVMVDPDVPSPSNPHLREYLHWLVTDIPATTGTNFGNEIVSYESPRPNSGIHRIVLVLFRQLGR
QTVYEPGWRQQFNTREFASLYNLGLPVAAVFYNCQRESGCGGRRS*
>BcATC-1
MARISSDPLMVGRVIGDVVDNCLQAVKMTVTYNSDKQVYNGHELFPSVVTNKPKVEVHGGDMRSFFTLVM
TDPDVPGPSDPYLREHLHWIVTDIPGTTDVTFGKEIVGYEMPRPNIGIHRFVYLLFKQNCRGSVISVPSY
RDQFNTRMFTHENDLGLPVAAVFFNCQRETAARRR*
>BcTFL1-1
MENMGVRVIEPLIMGRVVGDVLDFFTPTIKMNVSYNKNQVSNGHELLPSSVSSKPRVEIHGGDLR
SFFTLVMIDPDVPGPSDPFLKEHLHWIVTNIPGTTDATFGKEVVSYELPRPSIGIHRFVFVLFKQ
KQRRVIFPNIPSRDNFNTRKFAIEYDLGLPVAAVFFNAQRETAARRR*
>BcATC-2
MSRISSDPLMVGRVIGDVVDNCLQAVKMTVTYNCDKQVYNGHELFPSAVTNKPKVEVHGGDMRSF
FTLVMTDPDVPGPSDPYLREHLHWIVTDIPGTTDVTFGKEIVGYEMPRPNIGIHRFVYLLFKQNR
RGSVVSVPSYRDQFNTRMFAYENDLGLPVAAVFFNCQRETAARRR*
>BcBFT
MSREIEPLIVGRVIGDVIEMFNPSVTMRVTYNSNTVVSNGHELAPSLLLSRPRVEIGGHDLRSFFTLIMM
DPDAPSPSNPYMREYLHWMVTDIPGTTDASFGREMVRYETPKPVIGIHRYAFVLFRQRGRQTVKAAPATR
ECFNTRDFSAFFGLSLPVAAVYFNAQRETAPRRRPSY*
>BcMFT-1
MAASVDPLVVGRVIGDVLDMYIPTANMSVYVGPKHITNGCEIKPSAAVKPPKVNISGNPDELYTLVMTDP
DAPSPSEPNMREWVHWIVVDIPGGTNPSKGKEILPYMEPKPPVGIHRYIFVLFRQISPVGLMVQQPPSRA
NFSTRMFAGHLDLGLPVATVYFNAQKEPASGRR*
>BcATC-3
MARISADPLMVGRVIGDVVDSCLQAVKMTVTYNCDKQVYNGHELFPSAVTNKPKVEVHGGDMRSF
FTLVMTDPDVPGPSDPYLREHLHWIVTDIPGTTDVTFGNEIVGYEMPRPNIGIHRFVYLLFKQNR
RGSVVSVPSYRDQFNTRMFAHDNDLGLPVAAVFFNCQRETAARRR*
>BcFT-2
MSVNNRDPLVVGGVIGDVLERFTRSIDLRVTYGQREVTNGLDIRPSQIINKPRVEIGGEDLRNFYT
LVMVDPDVPSPSNPHLREYLHWLVTDIPATTGTNFGNEIVSYESPRPTSGIHRLVLVLFRQLGRQT
VYEPGWRPQFNTREFAALYNLGLPVAAVYFNCQRDNGCGGRRT*
>BcTSF
MSLSPRDPLIVGRVVGDVVDPFMRLISLNVTYGQRQITNGMDLRSSQVLNKPTVEIGGDDLRNFYT
LVMVDPDVPSPSNPYLREYLHWLVTDIPATTGTTFGNELVYYENPCPTSGIHRVALILFRQLGRQT
VYAPQWRQRFNTREFAENYNLGLPVAAVYFNCQRENGCGGRRTS*
>BcMFT-2
MAASVDPLVVGRVIGDVLDMFIPTANMSVYFGPKHITNGCEIKPSAAVNPPKVNISGNSNELYTLVMTDP
DAPSPSEPNMREWVHWIVVDIPGGTNPSKGKEILPYMEPRPPVGIHRYIFVLFRQNSPVGMMVQQPPSRA
NFSTRMFAGHLDLGLPVATVYFNAQKEPASRRR*
>BcTFL1-3
MENMGTRVIEPLIVGRVVGDVLDNFTPTIKMNVSYNKKQVSNGHEFLPLAVSSKPRVEIHDGDLRS
FFTLVMTDPDVPNPSDPFLKERLHWLVMNIPGTTDATFGKEVVSYELPKPNIGIHRYVFVLFRQKQ
RRVKFPSNIISRDQFNTREFAIENDLGLPVAAVFFNAQRETASRRR*
>BolC02g001580.2J	C02
MENMGSRVIEPLIVGRVVGEVLDFFTQTIEMNVSYNKKQVCNGHELFPSSVSSKPRVEIHGGDLRSFFTLVMIDPDVPGP
SDPYLKEHLHWIVTNIPGTTDATFGKEVVSYEFPRPNIGIHRFVFVLFKQKQRHVIDISQNIPSRDKFNTRKFAIEHDLG
LPVAAVFFNAQRETAARRR*
>BolC02g021840.2J	C02
MSLSNRDPLVVGRVVGDVLECFTRSIDLRVTYGQREVTNGLDLRPSQVLNKPRVEIGGEDLRNFYTLVMVDPDVPSPSNP
HLREYLHWLVTDIPATTGTNFGNEIVSYESPRPNSGIHRIVLVLFRQLGRQTVYEPGWRQQFNTREFASLYNLGLPVAAV
FYNCQRESGCGGRRS*
>BolC03g001610.2J	C03
MGERVIEPLIMGRVVGDVLDFFTPTIKMNVSYNMKQVSNSHELFPSSVSSKPRVEIHGGDLRSFFTLVMIDPDVPGPSDP
FLKEHLHWIVTNIPGTTDATFGKEVVSYELPRPSIGIHRFVFVLFKQKQRRVIFPNIPSRDNFNTRKFAIEYDLGLPVAA
VFFNAQRETAARRR*
>BolC03g029060.2J	C03
MARISSDPLMVGRVIGDVVDNCLHAVKMTVTYNSDKQVYNGHELLPSVVTNKPKVEVHGGDMRSFFTLVMTDPDVPGPSD
PYLREHLHWIVTDIPGTTDVTFGKEIVAYEMPRPNIGIHRFVYLLFKQNCRGSVISVPSYRDQFNTRMFAHANDLGLPVA
AVFFNCQRETAARRR*
>BolC03g059420.2J	C03
MAHSKETSINHNTQYTIEKSCSNKGKKRSIMSREIEPLIVGRVIGDVIEMFNPSVTMRVTYNSNTVVSNGHELAPSVLLS
RPRVEIGGHDLRSFFTLIMMDPDAPSPSNPYMREYLHWMVTDIPGTTDASFGREMVRYETPKPVIGIHRYAFVLFRQRGR
QTVKAAPATRECFNTRDFSAFFGLSLPVAAVYFNAQRETAPRRRPSY*
>BolC04g022880.2J	C04
MARISADPLMVGRVIGDVVDSCLQAVKMTVTYNKQVYNGHELFPSAVTNKPKVEVHGGDMRSFFTLVMTDPDVPGPSDPY
LREHLHWIVTDIPGTTDVTFGNEIVGYEMPRPNIGIHRFVYLLFKQNGRGSVVSVPSYRDQFNTRMFAHDNDLGLPVAAV
FFNCQRETAARCR*
>BolC04g054340.2J	C04
MSRISSDPLMVGRVIGDVVDNCLQAVKMTVTYNCDKQVYNGHELFPSAVTNKPKVEVHGGDMRSFFTLVMTDPDVPGPSD
PYLREHLHWIVTDIPGTTDVTFGKEIVGYEMPRPNIGIHRFVYLLFKQNRRGSVVSVPSYRDQFNTRMFAYENDLGLPVA
AVFFNCQRETAARRR*
>BolC05g015780.2J	C05
MMAASVDPLVVGRVIGDVLDMYIPTANMSVYVGPKHITNGCEIKPSVAVNPPKVNISGNSDELYTLVMTDPDAPSPSEPN
MREWVHWIVVDIPGGTNPSKGKEILPYMEPKPPVGIHRYIFVLFRQISPVGLMVQQPPSRANFSTRMFAGHLDLGLPVAT
VYFNAQKEPASRRR*
>BolC06g036950.2J	C06
MSLNNRDPLVVGGVIGDVLEQFTRSIDLRVTYGQREVTNGLDIRPSQILNKPRVEIGGDDLRNFYTLVMVDPDVPSPSNP
HLREYLHWLVTDIPATTGTNFGNEIVSYENPRPTSGIHRIVLVLFRQLGRQTVYEPGWRPQFNTREFAALYNLGLPAAAV
YFNCQRDNGCGGRRS*
>BolC08g051080.2J	C08
MAASVDPLVVGRVIGDVLDMFIPTANMSVYFGPKHITNGCEIKPSAAVTPPKVNISGNSNELYTLVMTDPDAPSPSEPNM
REWVHWIVVDIPGGTNPSKGKEILPYMEPRPPVGIHRYIFVLFRQNSPVGMMVQQPPSRANFSTRMFAGHLDLGLPVATV
YFNAQKEPASRRR*
>BolC09g068190.2J	C09
MENMGTRVIEPLIVGRVVGDVLDNFTPTIKMNVSYNKKQVSNGHELFPLAVSSKPRVEIHDGDLRSFFTLVMTDPDVPNP
SDPFLKERLHWLVMNIPGTTDATFGKEVVSYELPKPNIGIHRYVFVLFRQKQRRVKFPSNIISRDQFNTREFAIENDLGL
PVAAVFFNAQRETASRRR*
>BraA02g001100.3C
MENMGSRVIEPLIVGRVVGEVLDFFTQTIEMNVSYNKKQVCNGHELFPSSVSSKPRVEIHGGDLRSFFTLVMIDPDVPGPSDPFLKEHLHWIVTNIPGTT
DATFGKEVVSYEFPRPNIGIHRFVFVLFKQKQRHVIDISPNIPSRDKFNTRKFAIEHDLGLPVAAVFFNAQRETAARRR*
>BraA02g016700.3C
MSLSNRDPLVVGRVVGDVLECFTRSIDLRVTYGQREVTNGLDLRPSQVLNKPRVEIGGEDLRNFYTLVMVDPDVPSPSNPHLREYLHWLVTDIPATTGTN
FGNEIVSYESPRPNSGIHRIVLVLFRQLGRQTVYEPGWRQQFNTREFASLYNLGLPVAAVFYNCQRESGCGGRRS*
>BraA03g001350.3C
MENMGVRVIEPLIMGRVVGDVLDFFTPTIKMNVSYNKNQVSNGHELLPSSVSSKPRVEIHGGDLRSFFTLVMIDPDVPGPSDPFLKEHLHWIVTNIPGTT
DATFGKEVVSYELPRPSIGIHRFVFVLFKQKQRRVIFPNIPSRDNFNTRKFAIEYDLGLPVAAVFFNAQRETAARRR*
>BraA03g025050.3C
MARISSDPLMVGRVIGDVVDNCLQAVKMTVTYNSDKQVYNGHELFPSVVTNKPKVEVHGGDMRSFFTLVMTDPDVPGPSDPYLREHLHWIVTDIPGTTDV
TFGKEIVGYEMPRPNIGIHRFVYLLFKQNCRGSVISVPSYRDQFNTRMFAHENDLGLPVAAVFFNCQRETAARRR*
>BraA04g019800.3C
MSRISSDPLMVGRVIGDVVDNCLQAVKMTVTYNCDKQVYNGHELFPSAVTNKPKVEVHGGDMRSFFTLVMTDPDVPGPSDPYLREHLHWIVTDIPGTTDV
TFGKEIVGYEMPRPNIGIHRFVYLLFKQNRRGSVVSVPSYRDQFNTRMFAYENDLGLPVAAVFFNCQRETAARRR*
>BraA04g019830.3C
MSRISSDPLMVGRVIGDVVDNCLQAVKMTVTYNCDKQVMTDPDVPGPSDPYLREHLHWIVTDIPGTTDVTFGKEIVGYEMPRPNIGIHRFVYLLFKQNRR
GSVVSVPSYRDQFNTRMFAYENDLGLPVAAVFFNCQRETAARRR*
>BraA06g013820.3C
MAASVDPLVVGRVIGDVLDMYIPTANMSVYVGPKHITNGCEIKPSAAVKPPKVNISGNPDELYTLVMTDPDAPSPSEPNMREWVHWIVVDIPGGTNPSKG
KEILPYMEPKPPVGIHRYIFVLFRQISPVGLMVQQPPSRANFSTRMFAGHLDLGLPVATVYFNAQKEPASGRR*
>BraA06g025510.3C
MSREIEPLIVGRVIGDVIEMFNPSVTMRVTYNSNTVVSNGHELAPSLLLSRPRVEIGGHDLRSFFTLIMMDPDAPSPSNPYMREYLHWMVTDIPGTTDAS
FGREMVRYETPKPVIGIHRYAFVLFRQRGRQTVKAAPATRECFNTRDFSAFFGLSLPVAAVYFNAQRETAPRRRPSY*
>BraA07g018240.3C
MARISADPLMVGRVIGDVVDSCLQAVKMTVTYNCDKQVYNGHELFPSAVTNKPKVEVHGGDMRSFFTLVMTDPDVPGPSDPYLREHLHWIVTDIPGTTDV
TFGNEIVGYEMPRPNIGIHRFVYLLFKQNRRGSVVSVPSYRDQFNTRMFAHDNDLGLPVAAVFFNCQRETAARRR*
>BraA07g031650.3C
MKVMVDPDVPSPSNPHLREYLHWLVTDIPATTGTNFGNEIVSYESPRPTSGIHRLVLVLFRQLGRQTVYEPGWRPQFNTREFAALYNLGLPVAAVYFNCQ
RDNGCGGRRT*
>BraA07g040390.3C
MSLSPSEKFCRKVESSRSHVVRSKVVGSKLFDGRLGYVNIPIPRDPLIVGRVVGDVVDPFMRLISLNVTYGQRQITNGMDLRSSQVLNKPTVEIGGDDLR
NFYTLVMVDPDVPSPSNPYLREYLHWLVTDIPATTGTSFGNELVYYENPCPTSGIHRVALILFRQLGRQTVYAPQWRQRFNTREFAENYNLGLPVAAVYF
NCQRENGCGGRRTS*
>BraA09g057390.3C
MAASVDPLVVGRVIGDVLDMFIPTANMSVYFGPKHITNGCEIKPSAAVNPPKVNISGNSNELYTLVMTDPDAPSPSEPNMREWVHWIVVDIPGGTNPSKG
KEILPYMEPRPPVGIHRYIFVLFRQNSPVGMMVQQPPSRANFSTRMFAGHLDLGLPVATVYFNAQKEPASRRR*
>BraA10g032420.3C
MENMGTRVIEPLIVGRVVGDVLDNFTPTIKMNVSYNKKQVSNGHEFLPLAVSSKPRVEIHDGDLRSFFTLVMTDPDVPNPSDPFLKERLHWLVMNIPGTT
DATFGKEVVSYELPKPNIGIHRYVFVLFRQKQRRVKFPSNIISRDQFNTREFAIENDLGLPVAAVFFNAQRETASRRR*
>BraAnng000070.3C
MSRISSDPLMVGRVIGDVVDNCLQAVKMTVTYNCDKQVYNGHELFPSAVTNKPKVEVHGGDMRSFFTLVMTDPDVPGPSDPYLREHLHWIVTDIPGTTDV
TFGKEIVGYEMPRPNIGIHRFVYLLFKQNRRGSVVSVPSYRDQFNTRMFAYENDLGLPVAAVFFNCQRETAARRR*
>BnA02g0047570.1
MENMGSRVIEPLIVGRVVGEVLDFFTQTIEMNVSYNKKQVCNGHELFPSFVSSKPRVEIHGGDLRSFFTLVMIDPDVPGPSDPFLKEHLHWIVTNIPGTTDATFGKEVVSYEFPRPNIGIHRFVFVLFKQKQRHVIDISPNIPSRDKFNTRKFAIEHDLGLPVAAVFFNAQRETAARRR*
>BnA03g0091590.1
MENMGVRVIEPLIMGRVVGDVLDFFTPTIKMNVSYNKNQVSNGHELLPSSVSSKPRVEIHGGDLRSFFTLVMIDPDVPGPSDPFLKEHLHWIVTNIPGTTDATFGKEVVSYELPRPSIGIHRFVFVLFKQKQRRVIFPNIPSRDNFNTRKFAIEYDLGLPVAAVFFNAQRETAARRR*
>BnA03g0115680.1
MARISSDPLMVGRVIGDVVDNCLQAVKMTVTYNSDKQVYNGHELFPSVVTNKPKVEVHGGDMRSFFTLVMTDPDVPGPSDPYLREHLHWIVTDIPGTTDVTFGKEIVGYEMPRPNIGIHRFVYLLFKQNCRGSVISVPSYRDQFNTRMFAHENDLGLPVAAVFFNCQRETAARRR*
>BnA04g0174500.1
MSRISSDPLMVGRVIGDVVDNCLQAVKMTVTDNCDKQVYNGHELFPSAVTNKPKVEVHGGDMRSFFTLVMTDPDVPGPSDPYLREHLHWIVTDIPGTTDVTFGKEIVGYEMPRPNIGIHRFVYLLFKQNRRGSVVSVPSYRDQFNTRMFAYENDLGLPVAAVFFNCQRETAARRR*
>BnA06g0237110.1
MAASVDPLVVGRVIGDVLDMYIPTANMSVYVGPKHITNGCEIKPSAAVKPPKVNISGNPDELYTLVMTDPDAPSPSEPNMREWVHWIVVDIPGGTNPSKGKEILPYMEPKPPVGIHRYIFVLFRQISPVGLMVQQPPSRANFSTRMFAGHLDLGLPVATVYFNAQKEPASGRR*
>BnA06g0244100.1
MSLSNRDPLVVGRVVGDVLECFTRSIDLRVTYGQREVTNGLDLRPSQVINKPRVEIGGEDLRNFYTLVMVDPDVPSPSNPHLREYLHWLVTDIPATTGTNFGNEIVSYESPRPNSGIHRIVLVLFRQLGRQTVYEPGWRQQFNTREFASLYNLGLPVAAVFYNCQRESGCGGRRS*
>BnA07g0282540.1
MARISADPLMVGRVIGDVVDSCLQAVKMTVTYNCDKQVYNGHELFPSAVTNKPKVEVHGGDMRSFFTLVMTDPDVPGPSDPYLREHLHWIVTDIPGTTDVTFGNEIVGYEMPRPNIGIHRFVYLLFKQNRRGSVVSVPSYRDQFNTRMFAHDNDLGLPVAAVFFNCQRETAARRR*
>BnA07g0291970.1
MSVNNRDPLVVGGVIGDVLERFTRSIDLRVTYGQREVTNGLDIRPSQIINKPRVEIGGEDLRNFYTLVMVDPDVPSPSNPHLREYLHWLVTDIPATTGTNFGNEIVSYESPRPTSGIHRLVLVLFRQLGRQTVYEPGWRPQFNTREFAALYNLGLPVAAVYFNCQRDNGCGGRRT*
>BnA07g0300780.1
MSLSPRDPLIVGRVVGDVVDPFMRLISLNVTYGQRQITNGMDLRSSQVLNKPTVEIGGDDLRNFYTLVMVDPDVPSPSNPYLREYLHWLVTDIPATTGTTFGNELVYYENPCPTSGIHRVALILFRQLGRQTVYAPQWRQRFNTREFAENYNLGLPVAAVYFNCQRENGCGGRRTS*
>BnA09g0383050.1
MAASVDPLVVGRVIGDVLDMFIPTANMSVYFGPKHITNGCEIKPSAAVNPPKVNISGNSNELYTLVMTDPDAPSPSEPNMREWVHWIVVDIPGGTNPSKGKEILPYMEPRPPVGIHRYIFVLFRQNSPVGMMVQQPPSRANFSTRMFAGHLDLGLPVATVYFNAQKEPASRRR*
>BnA10g0422580.1
MENMGTRVIEPLIVGRVVGDVLDNFTPTIKMNVSYNKKQVSNGHEFLPLAVSSKPRVEIHDGDLRSFFTLVMTDPDVPNPSDPFLKERLHWLVMNIPGTTDATFGKEVVSYELPKPNIGIHRYVFVLFRQKQRRVKFPSNIISRDQFNTREFAIENDLGLPVAAVFFNAQRETASRRR*
>BnC02g0488490.1
MVDPDVPSPSNPHLREYLHWLVTDIPATTGTNFGNEIVSYESPRPNSGIHRIVLVLFRQLGRQTVYEPGWRQQFNTREFASLYNLGLPVAAVFYNCQRESGCGGRRS*
>BnC03g0534280.1
MGERVIEPLIMGRVVGDVLDFFTPTIKMNVSYNMKQVSNSHELFPSSVSSKPRVEIHGGDLRSFFTLVMIDPDVPGPSDPFLKEHLHWIVTNIPGTTDATFGKEVVSYELPRPSIGIHRFVFVLFKQKQRRVIFPNIPSRDNFNTRKFAIEYDLGLPVAAVFFNAQRETAARRR*
>BnC03g0593620.1
MSREIEPLIVGRVIGDVIEMFNPSVTMRVTYNSNTVVSNGHELAPSVLLSRPRVEIGGHDLRSFFTLIMMDPDAPSPSNPYMREYLHWMVTDIPGTTDASFGREMVRYETPKPVIGIHRYAFVLFRQRGRQTVKAAPATRECFNTRDFSAFFGLSLPVAAVYFNAQRETAPRRRPSY*
>BnC04g0639520.1
MSLSPRDPLVLARVVGDVVDPFMRLISLTVNYGQRQVTNGLDLRTSQVLNKPTVEIGGDDLRNFYTLVMVDPDVPSPSNPHLREYLHWLVTDIPATTGTAFGNELVHYENPCPTSGIHRVALMLFWQLGRQTVYAPEWRQRFNTREFAENYNLGLPVAAVFFNCQRENGCGGRRT*
>BnC04g0641050.1
MARISADPLMVGRVIGDVVDSCLQAVKMTVTYNCDKQVYNGHELFPSAVTNKPKVEVHGGDMRSFFTLVMTDPDVPGPSDPYLREHLHWIVTDIPGTTDVTFGNEIVGYEMPRPNIGIHRFVYLLFKQNRRGSVVSVPSYRDQFNTRMFAHDNDLGLPVAAVFFNCQRETAARCR*
>BnC04g0667790.1
MNIEYVNQVMTDPDVPGPSDPYLREHLHWIVTDIPGTTDVTFGKEIVGYEMPRPNIGIHRFVYLLFKQNRRGSVVSVPSYRDQFNTRMFAYENDLGLPVAAVFFNCQRETAARRR*
>BnC05g0702570.1
MAAASVDPLVVGRVIGDVLDMYIPTANMSVYVGPKHITNGCEIKPSVAVNSPKVNISGNSDELYTLVMTDPDAPSPSEPNMREWVHWIVVDIPGGTNPSKGKEILPYMEPKPPVGIHRYIFVLFRQISPVGLMVQQPPSRANFSTRMFAGHLDLGLPVATVYFNAQKEPASRRR*
>BnC05g0705300.1
MARISSDPLMVGRVIGDVVDNCLHAVKMTVTYNSDKQVYNGHELLPSVVTNKPKVEVHGGDMRSFFTLVMTDPDVPGPSDPYLREHLHWIVTDIPGTTDVTFGKEIVAYEMPRPNIGIHRFVYLLFKQNCRGSVISVPSYRDQFNTRMFAHANDLGLPVAAVFFNCQRETAARRR*
>BnC06g0761940.1
MSVNNRDPLVVGGVIGDVLERFTRSIDLRVTYGQREVTNGLDIRPSQILNKPRVEIGGEDLRNFYTLVMVDPDVPSPSNPHLREYLHWLVTDIPATTGTNFGNEIVSYENPRPTSGIHRIVLVLFRQLGRQTVYEPGWRPQFNTREFAALYNLGLPAAAVYFNCQRDNGCGGRRC*
>BnUnng0938400.1
MSLSNRDPLVVGRVVGDVLECFTRSIDLRVTYGQREVTNGLDLRPSQVLNKPRVEIGGEDLRNFYTLVMVDPDVPSPSNPHLREYLHWLVTDIPATTGTNFGNEIVSYESPRPNSGIHRIVLVLFRQLGRQTVYEPGWRQQFNTREFASLYNLGLPVAAVFYNCQRESGCGGRRS*
>BnUnng0969930.1
MENMGTRVIEPLIVGRVVGDVLDNFTPTIKMNVSYNKKQVSNGHELFPLAVSSKPRVEIHDGDLRSFFTLVMTDPDVPNPSDPFLKERLHWLVMNIPGTTDATFGKEVVSYELPKPNIGIHRYVFVLFRQKQRRVKFPSNIISRDQFNTREFAIENDLGLPVAAVFFNAQRETASRRR*
>BnUnng0977240.1
MSREIEPLIVGRVIGDVIEMFNPSVTMRVTYNSNTVVSNGHELAPSLLLSRPRVEIGGHDLRSFFTLIMMDPDAPSPSNPYMREYLHWMVTDIPGTTDASFGREMVRYETPKPVIGIHRYAFVLFRQRGRQTVKAAPATRECFNTRDFSAFFGLSLPVAAVYFNAQRETAPRRRPSY*
>BnUnng0990530.1
MSLSPRDPLVVGRVVGDVVDPFMRLISLDVTYGQREITNGMDLRSSQVLNKPTVEIGGDDLRNFYNFGVDPDVPSPSNPYLREYLHCLVTDIPATPGTAFGNELVYYENPCPTSGITTRKHREFTDRVALILFRQLGRQTVYAPQWRQRFNTREFAENYNLGLPAAVYFNCQRENGCGGRRTS*
>BnUnng1017330.1
MSLSPRDPLIVGRVVGDVVDPFMRLISLNVTYGQRQITNGMDLRSSQVLNKPTVEIGGDDLRNFYTLVMVDPDVPSPSNPYLREYLHWLVTDIPATTGTTFGNELVYYENPCPTSGIHRVALILFRQLGRQTVYAPQWRQRFNTREFAENYNLGLPVAAVYFNCQRENGCGGRRTS*
>BniB025943-PA
MAASVDPLVVGRVIGDVLDMFIPTANMSVYFGPKHITNGCEIKPSAAVNPPKVNISGNSN
ELYTLVMTDPDAPSPSEPNMREWVHWIVVDIPGGTNPSKGKEILPYMEPRPPVGIHRYIF
VLFRQNSPVGMMVQQPPSRANFSTRMFAGHLDLGLPVATVYFNAQKEPASRRR
>BniB049484-PA
MSVNPRDPLVIGGVIGDVLERFTRSIDLRVTYGQREVANGLDIRPSQVLNKPRVEIGGED
LRNFYTLVMVDPDVPSPSNPHLREYLHWLVTDIPATTGTTFGNEIVSYESPRPTSGIHRI
VLVLFRQLGRQTVYEPGWRQQFNTREFAALYNLGLPVAAVYFNCQRDNGCGGRRN
>BniB021665-PA
MARISSDPLMVGRVIGDVVDNCLQAVKMTVTYNCDKQVYNGHELFPSAVTNKPKVEVHGG
DMRSFFTLVMTDPDVPGPSDPYLREHLHWIVTDIPGTTDVTFGKEIVGYEMPRPNIGIHR
FVYLLFKQNRRGSVVSAPSYRDQFNTRMFAYENDLGLPVAAVFFNCQRETAARRR
>BniB025718-PA
MSLSNRDPLVVGRVVGDVLECFTRSIDLRVTYGQREVTNGLDLRPSQVLNKPRVEIGGED
LRNFYTLVMVDPDVPSPSNPHLREYLHWLVTDIPATTGTNFGNEIVSYESPRPNSGIHRI
VLVLFRQLGRQTVYEPGWRQQFNTREFASLYNLGLPVAAVFYNCQRESGCGGRRS
>BniB003531-PA
MARISSDPLIVGRVIGDVVDHCLQAVKMTVTYNSDKQVYNGHELFPSVVTNKPKVEVHGG
DMRSFFTLVMTDPDVPGPSDPYLREHLHWIVTDIPGTTDVTFGKEIVGYEMPRPNIGIHR
FVYLLFKQNRRGSVISVPSYRDQFNTRMFAHENDLGLPVAAVFFNCQRETAARRR
>BniB012428-PA
MSREIEPLIVGRVIGDVIEMFNPSVTMRVAYNSNTVVSNGHELAPSLLLSKPRVEIGGHD
LRSFFTLIMMDPDAPSPSNPYMREYLHWMVTDIPGTTDASFGREMVRYETPKPVIGIHRY
AFVLFRQRGRQTVKAAPATRECFNTRDFSAFFGLSLPVAAVYFNAQRETAPRRRPSY
>BniB048474-PA
MARISDPLMVGRVIGDVVDSCLQAVKMTVTYNCDKQVYNGHELFPSAVTNKPKVEVHGGD
MRSFFTLVMTDPDVPGPSDPYLREHLHWIVTDIPGTTDVTFGNEILEYEMPRPNIGIHRF
VYLLFKQNRRGSVVSVPSYRDQFNTRMFAHENDLGLPVAAVFFNCQRETAARRR
>BniB023535-PA
MENMGSRVIEPLIVGRVVGDVLDFFTQTVEMNVSYNKKQVCNGHELFPSSVSSKPRVEIH
GGDLRSFFTLVMIDPDVPGPSDPFLKEHLHWIVTNIPGTTDATFGKEVVSYEFPRPNIGI
HRFVFVLFKQKQRHVIDISPNIPSRDKFNTRKFAIEHDLGLPVAAVFFNAQRETASRRR
>BniB001912-PA
MENMGTRVIEPLRVGGVVGDVLDNFTPTIKMNVSYNKKQVFNGHELFPSAVSSKPRVEIH
DGDLRSFFTLVMTDPDVPNPSDPFLKEHLHWLVMNIPGTTDATFGKEVVSYELPKPNIGI
HRYVFVLFRQKQRRAIFPSNIFSRDQFNTREFAIENDLGLPVAAVFFNAQRETAARRR
>BniB047299-PA
MAASVDPLVVGRVIGDVLDMYIPTAKMSVFFGPKHITNGCEIKPSAAVNPPKVNISGNSD
ELYTLVMTDPDAPSPSEPNMREWVHWIVVDIPGGTNPSKGKEILPYMEPRPPVGIHRYIF
VLFRQNSPVGVMVQHPPSRANFSTRMFAGHLDLGLPVATVYFNAQKEPASRRR
>BniB029028-PA
MENMGARVIEPLIMGRVVGDVLDFFTPTIKMNVSYNKKQVSNGHELFPSSVSSKPRVEIH
GGDLRSFFTLVMIDPDVPGPSDPFLKEHLHWIVTNIPGTTDATFGKEVVSYELPRPSIGI
HRFVFVLFKQKQRRVIFPNIPSRDHFNTRKFAIEYDLGLPVAAVFFNAQRETAARRR
>BjuVA02G01290
MENMGSRVIEPLIVGRVVGEVLDFFTQTIEMNVSYNKKQVCNGHELFPSSVSSKPRVEIHGGDLRSFFTLVMIDPDVPGPSDPFLKEHLHWIVTNIPGTTDATFGKEVVSYEFPRPNIGIHRFVFVLFKQKQRHVIDISPNIPSRDKFNTRKFAIEHDLGLPVAAVFFNAQRETAARRR*
>BjuVA02G18040
MSLSNRDPLVVGRVVGDVLECFTRSIDLRVTYGQREVTNGLDLRPSQVINKPRVEIGGEDLRNFYTLVMVDPDVPSPSNPHLREYLHWLVTDIPATTGTNFGNEIVSYESPRPNSGIHRIVLVLFRQLGRQTVYEPGWRQQFNTREFASLYNLGLPVAAVFYNCQRESGCGGRRS*
>BjuVA03G01340
MENMGVRVIEPLIMGRVVGDVLDFFTPTIKMNVSYNKNQVSNGHELLPSSVSSKPRVEIHGGDLRSFFTLVMIDPDVPGPSDPFLKEHLHWIVTNIPGTTDATFGKEVVSYELPRPSIGIHRFVFVLFKQKQRRVIFPNIPSRDNFNTRKFAIEYDLGLPVAAVFFNAQRETAARRR*
>BjuVA03G26050
MARISSDPLMVGRVIGDVVDNCLQAVKMTVTYNSDKQVYNGHELFPSVVTNKPKVEVHGGDMRSFFTLVMTDPDVPGPSDPYLREHLHWIVTDIPGTTDVTFGKEIVGYEMPRPNIGIHRFVYLLFKQNCRGSVISVPSYRDQFNTRMFAHENDLGLPVAAVFFNCQRETAARRR*
>BjuVA04G21350
MSRISSDPLMVGRVIGDVVDNCLQAVKMTVTYNCDKQVYNGHELFPSAVTNKPKVEVHGGDMRSFFTLVMTDPDVPGPSDPYLREHLHWIVTDIPGTTDVTFGKEIVGYEMPRPNIGIHRFVYLLFKQNRRGSVVSVPSYRDQFNTRMFAYENDLGLPVAAVFFNCQRETAARRR*
>BjuVA06G13680
MAASVDPLVVGRVIGDVLDMYIPTANMSVYVGPKHITNGCEIKPSAAVKPPKVNISGNPDELYTLVMTDPDAPSPSEPNMREWVHCQLLFLVVVDIPGGTNPSKGKEILPYMEPKPPVGIHRYIFVLFRQISPVGLMVQQPPSRANFSTRMFAGHLDLGLPVATVYFNAQKEPASRRR*
>BjuVA06G27480
MAHSKETSINHNTHYTIEKSCSNKRKKRSIMSREIEPLIVGRVIGDVIEMFNPSVTMRVTYNSNTVVSNGHELAPSLLLSRPRVEIGGHDLRSFFTLIMMDPDAPSPSNPYMREYLHWMVTDIPGTTDASFGREMVRYETPKPVIGIHRYAFVLFRQRGRQTVKAAPATRECFNTRDFSAFFGLSLPVAAVYFNAQRETAPRRRPSY*
>BjuVA07G18480
MARISADPLMVGRVIGDVVDSCLQAVKMTVTYNCDKQVYNGHELFPSAVTNKPKVEVHGGDMRSFFTLVMTDPDVPGPSDPYLREHLHWIVTDIPGTTDVTFGNEIVGYEMPRPNIGIHRFVYLLFKQNRRGSVVSVPSYRDQFNTRMFAHDNDLGLPVAAVFFNCQRETAARRR*
>BjuVA07G33060
MSVNNRDPLVVGGVIGDVLERFTRSIDLRVTYGQREVTNGLDIRPSQIINKPRVEIGGEDLRNFYTLVMVDPDVPSPSNPHLREYLHWLVTDIPATTGTNFGNEIVSYESPRPTSGIHRLVLVLFRQLGRQTVYEPGWRPQFNTREFAALYNLGLPVAAVYFNCQRDNGCGGRRT*
>BjuVA07G42420
MSLSPRDPLIVGRVVGDVVDPFMRLISLNVTYGQRQITNGMDLRSSQVLNKPTVEIGGDDLRNFYTLVMVDPDVPSPSNPYLREYLHWLVTDIPATTGTTFGNELVYYENPCPTSGIHRVALILFRQLGRQTVYAPQWRQRFNTREFAENYNLGLPVAAVYFNCQRENGCGGRRTS*
>BjuVA09G59870
MAASVDPLVVGRVIGDVLDMFIPTANMSVYFGPKHITNGCEIKPSAAVNPPKVNISGNSNELYTLVMTDPDAPSPSEPNMREWVHWIVVDIPGGTNPSKGKEILPYMEPRPPVGIHRYIFVLFRQNSPVGMMVQQPPSRANFSTRMFAGHLDLGLPVATVYFNAQKEPASRRR*
>BjuVA10G32790
MENMGTRVIEPLIVGRVVGDVLDNFTPTIKMNVSYNKKQVSNGHEFLPLAVSSKPRVEIHDGDLRSFFTLVMTDPDVPNPSDPFLKERLHWLVMNIPGTTDATFGKEVVSYELPKPNIGIHRYVFVLFRQKQRRVKFPSNIISRDQFNTREFAIENDLGLPVAAVFFNAQRETASRRR*
>BjuVB01G14250
MARISSDPLMVGRVIGDVVDNCLQAVKMTVTYNCDKQVYNGHELFPSAVTNKPKVEVHGGDMRSFFTLVMTDPDVPGPSDPYLREHLHWIVTDIPGTTDVTFGKEIVGYEMPRPNIGIHRFVYLLFKQNRRGSVVSAPSYRDQFNTRMFAYENDLGLPVAAVFFNCQRETAARRR*
>BjuVB02G44500
MENMGTRVIEPLRVGGVVGDVLDNFTPTIKMNVSYNKKQVSNGHELFPSAVSSKPRVEIHDGDLRSFFTLVMTDPDVPNPSDPFLKEHLHWLVMNIPGTTDATFGKEVVSYELPKPNIGIHRYVFVLFRQKQRRVIFPSNILSRDQFNTREFAIENDLGLPVAAVFFNAQRETAARRR*
>BjuVB03G25970
MAASVDPLVVGRVIGDVLDMFIPTANMSVYFGPKHITNGCEIKPSAAVNPPKVNISGNSNELYTLVMTDPDAPSPSEPNMREWVHWIVVDIPGGTNPSKGKEILPYMEPRPPVGIHRYIFVLFRQNSPVGMMVQQPPSRANFSTRMFAGHLDLGLPVATVYFNAQKEPASRRR*
>BjuVB03G38700
MSVYPRDPLVIGGVIGDVLERFTRSIDLRVTYGQREVTNGLDIRPSQVLNKPRVEIGGEDLRNFYTLVMVDPDVPSPSNPHLREYLHWLVTDIPATTGTNFGNEIVSYESPRPTSGIHRIVLVLFRQLGRQTVYEPGWRPQFNTREFAALYNLGLPVAAVYFNCQRDNGCGGRRN*
>BjuVB04G29950
MAASVDPLVVGRVIGDVLDMYIPTAKMSVFFGPKHITNGCEIKPSAAVNPPKVNISGNSDELYTLVMTDPDAPSPSEPNMREWVHWIVVDIPGGTNPSKGKEILPYMEPRPPVGIHRYIFVLFRQNSPVGVMVQHPPSRANFSTRMFAGHLDLGLPVATVYFNAQKEPASRRR*
>BjuVB05G28250
MENMGSRVIEPLIVGRVVGDVLDFFTQTVEMNVSYNKKQVCNGHELFPSSVSSKPRVEIHGGDLRSFFTLVMIDPDVPGPSDPFLKEHLHWIVTNIPGTTDATFGKEVVSYEFPRPNIGIHRFVFVLFKQKQRHVIDISPNIPSRDKFNTRKFAIEHDLGLPVAAVFFNAQRETASRRR*
>BjuVB05G49700
MSLSNRDPLVVGRVVGDVLECFTRSIDLRVTYGQREVTNGLDLRPSQVLNKPRVEIGGEDLRNFYTLVMVDPDVPSPSNPHLREYLHWLVTDIPATTGTNFGNEIVSYESPRPNSGIHRIVLVLFRQLGRQTVYEPGWRQQFNTREFASLYNLGLPVAAVFYNCQRESGCGGRRS*
>BjuVB06G11260
MAHSKETTNQHQSQTQTQTKLRKVGATKEKKRSIMSREIEPLIVGRVIGDVIEMFNPSVTMRVAYNSSTVVSNGHELAPSLLLSKPRVEIGGHDLRSFFTLIMMDPDAPSPSNPYMREYLHWMVTDIPGTTDASFGREMVRYETPKPVIGIHRYAFVLFRQRGRQTVKAAPATRECFNTRDFSAFFGLSLPVAAVYFNAQRETAPRRRPSY*
>BjuVB06G17100
MARISDPLMVGRVIGDVVDSCLQAVKMTVTYNCDKQVYNGHELFPSAVTNKPKVEVHGGDMRSFFTLVMTDPDVPGPSDPYLREHLHWIVTDIPGTTDVTFGNEILEYEMPRPNIGIHRFVYLLFKQNRRGSVVSVPSYRDQFNTRMFAHENDLGLPVAAVFFNCQRETAARRR*
>BjuVB08G00270
MENMGARVIEPLIMGRVVGDVLDFFTPTIKMNVSYNKKQVSNGHELFPSSVSSKPRVEIHGGDLRSFFTLVMIDPDVPGPSDPFLKEHLHWIVTNIPGTTDATFGKEVVSYELPRPSIGIHRFVFVLFKQKQRRVIFPNIPSRDHFNTRKFAIEYDLGLPVAAVFFNAQRETAARRR*
>BjuVB08G26340
MARISSDPLIVGRVIGDVVDHCLQAVKMTVTYNSDKQVYNGHELFPSVVTNKPKVEVHGGDMRSFFTLVMTDPDVPGPSDPYLREHLHWIVTDIPGTTDVTFGKEIVGYEMPRPNIGIHRFVYLLFKQNRRGSVISVPSYRDQFNTRMFAHENDLGLPVAAVFFNCQRETAARRR*
>BraA02g01682P	+
MSLSNRDPLVVGRVVGDVLECFTRSIDLRVTYGQREVTNGLDLRPSQVLNKPRVEIGGEDLRNFYTLMFSLETFCKLILLFWVMVDPDVPSPSNPHLREYLHWLVTDIPATTGTNFGNEIVSYESPRPNSGIHRIVLVLFRQLGRQTVYEPGWRQQFNTREFASLYNLGLPVAAVFYNCQRESGCGGRRS*
>BraA02g00113P	-
MENMGSRVIEPLIVGRVVGEVLDFFTQTIEMNVSYNKKQVCNGHELFPSFVSSKPRVEIHGGDLRSFFTLVMIDPDVPGPSDPFLKEHLHWIVINIPGTTDATFGKEVVSYEFPRPNIGIHRFVFVLFKQKQRHVIDISPNIPSRDKFNTRKFAIEHDLGLPVAAVFFNAQRETAARRR*
>BraA03g02362P	-
MARISSDPLMVGRVIGDVVDNCLQAVKMTVTYNSDKQVYNGHELFPSVVMTDPDVPGPSDPYLREHLHWIVTDIPGTTDVTFGKEIVGYEMPRPNIGIHRFVYLLFKQNCRGSVISVPSYRDQFNTRMFAHENDLGLPVAAVFFNCQRETAARRR*
>BraA03g00133P	-
MENMGVRVIEPLIMGRVVGDVLDFFTPTIKMNVSYNKNQVSNGHELLPSSVSSKPRVEIHGGDLRSFFTLVMIDPDVPGPSDPFLKEHLHWIVTNIPGTTDATFGKEVVSYELPRPSIGIHRFVFVLFKQKQRRVIFPNIPSRDNFNTRKFAIEYDLGLPVAAVFFNAQRETAARRR*
>BraA04g01950P	+
MSRISSDPLMVGRVIGDVVDNCLQAVKMTVTYNCDKQVYNGHELFPSAVTNKPKVEVHGGDMRSFFTLVMTDPDVPGPSDPYLREHLHWIVTDIPGTTDVTFGKEIVGYEMPRPNIGIHRFVYLLFKQNRRGSVVSVPSYRDQFNTRMFAYENDLGLPVAAVFFNCQRETAARRR*
>BraA06g02538P	+
MSREIEPLIVGRVIGDVIEMFNPSVTMRVTYNSNTVVSNGHELAPSLLLSRPRVEIGGHDLRSFFTLIMMDPDAPSPSNPYMREYLHWMVTDIPGTTDASFGREMVRYETPKPVIGIHRYAFVLFRQRGRQTVKAAPATRECFNTRDFSAFFGLSLPVAAVYFNAQRETAPRRRPSY*
>BraA06g01316P	-
MAASVDPLVVGRVIGDVLDMYIPTANMSVYVGPKHITNGCEIKPSAAVKPPKVNISGNPDELYTLVMTDPDAPSPSEPNMREWVHWIVVDIPGGTNPSKGKEILPYMEPKPPVGIHRYIFVLFRQISPVGLMVQQPPSRANFSTRMFAGHLDLGLPVATVYFNAQKEPASRRR*
>BraA07g03144P	+
MSVNNRDPLVVGGVIGDVLERFTRSIDLRVTYGQREVTNGLDIRPSQIINKPRVEIGGEDLRNFYTLVMVDPDVPSPSNPHLREYLHWLVTDIPATTGTNFGNEIVSYESPRPTSGIHRLVLVLFRQLGRQTVYEPGWRPQFNTREFAALYNLGLPVAAVYFNCQRDNGCGGRRT*
>BraA07g01853P	+
MARISADPLMVGRVIGDVVDSCLQAVKMTVTYNCDKQVYNGHELFPSAVTNKPKVEVHGGDMRSFFTLVMTDPDVPGPSDPYLREHLHWIVTDIPGTTDVTFGNEIVGYEMPRPNIGIHRFVYLLFKQNRRGSVVSVPSYRDQFNTRMFAHDNDLGLPVAAVFFNCQRETAARRR*
>BraA07g03980P	-
MRLISLNVTYGQRQITNGMDLRSSQVLNKPTVEIGGDDLRNFYTLVMVDPDVPSPSNPYLREYLHWLVTDIPATTGTTFGNELVYYENPCPTSGIHRVALILFRQLGRQTVYAPQWRQRFNTREFAENYNLGLPVAAVYFNCQRENGCGGRRTS*
>BraA09g05606P	+
MAASVDPLVVGRVIGDVLDMFIPTANMSVYFGPKHITNGCEIKPSAAVNPPKVNISGNSNELYTLVMTDPDAPSPSEPNMREWVHWIVVDIPGGTNPSKGKEILPYMEPRPPVGIHRYIFVLFRQNSPVGMMVQQPPSRANFSTRMFAGHLDLGLPVATVYFNAQKEPASRRR*
>BraA10g03044P	+
MENMGTRVIEPLIVGRVVGDVLDNFTPTIKMNVSYNKKQVSNGHEFLPLAVSSKPRVEIHDGDLRSFFTLVMTDPDVPNPSDPFLKERLHWLVMNIPGTTDATFGKEVVSYELPKPNIGIHRYVFVLFRQKQRRVKFPSNIISRDQFNTREFAIENDLGLPVAAVFFNAQRETASRRR*
