# Supplementary material for: Genome-Wide Analysis of the PEBP Gene Family and Functional Characterization of BcFT-1/2 in Choy Sum (Brassica rapa subsp. chinensis var. parachinensis)
Source: Int J Mol Sci. 2026 May 18;27(10):4507. doi: 10.3390/ijms27104507 (PMC13206766; doi:10.3390/ijms27104507)
Supplement: Supplementary file 1 [file ijms-27-04507-s001.zip › Table S5.xlsx]

## Sheet: Sheet1
gene	Element
AtATC	LTR	CCGAAA	893	6	-
AtATC	TCA-element	CCATCTTTTT	1026	9	+
AtATC	TC repeats	GTTTTCTTAC	1009	9	-
AtATC	TATC-box	TATCCCA	326	7	-
AtATC	ABRE	ACGTG	44	5	+
AtATC	Circadian	CAAAGATATC	1846	9	+
AtATC	GARE-motif	TCTGTTG	1596	7	-
AtATC	CGTCA-motif	CGTCA	1408	5	-
AtATC	CGTCA-motif	CGTCA	1420	5	-
AtATC	CGTCA-motif	CGTCA	1758	5	+
AtATC	CAT-box	GCCACT	169	6	-
AtATC	CAT-box	GCCACT	725	6	+
AtATC	GT1-motif	GGTTAA	1984	6	-
AtBFT	TGA-element	AACGAC	874	6	+
AtBFT	ABRE	ACGTG	797	5	+
AtBFT	ABRE	ACGTG	952	5	+
AtBFT	ABRE	TACGTGTC	1277	8	-
AtBFT	ABRE	ACGTG	1279	5	-
AtBFT	ABRE	ACGTG	1563	5	+
AtBFT	G-box	TACGTG	796	6	+
AtBFT	G-box	TAACACGTAG	950	9	-
AtBFT	G-box	CACGTC	951	6	-
AtBFT	G-box	TACGTG	1279	6	-
AtBFT	MBS	CAACTG	1003	6	+
AtBFT	CGTCA-motif	CGTCA	296	5	+
AtBFT	CGTCA-motif	CGTCA	1000	5	+
AtBFT	AE-box	AGAAACAA	585	8	+
AtBFT	AE-box	AGAAACTT	884	8	+
AtBFT	AE-box	AGAAACAA	1236	8	+
AtBFT	GT1-motif	GGTTAA	183	6	-
AtBFT	GT1-motif	GGTTAA	942	6	-
AtBFT	GATA-motif	AAGATAAGATT	536	10	+
AtBFT	GA-motif	ATAGATAA	1582	8	+
AtBFT	GA-motif	ATAGATAA	1598	8	-
AtFT	GT1-motif	GGTTAA	465	6	-
AtFT	AE-box	AGAAACAA	1934	8	+
AtFT	AE-box	AGAAACAA	1955	8	+
AtFT	G-box	CACGTC	475	6	-
AtFT	G-box	CACGAC	825	6	-
AtFT	MBS	CAACTG	654	6	-
AtFT	CAT-box	GCCACT	94	6	-
AtFT	CAT-box	GCCACT	487	6	-
AtFT	CAT-box	GCCACT	1667	6	-
AtFT	TGA-element	AACGAC	316	6	-
AtFT	ABRE	ACGTG	476	5	+
AtFT	Circadian	CAAAGATATC	1595	9	-
AtFT	TCA-element	CCATCTTTTT	1832	9	-
AtFT	LTR	CCGAAA	1877	6	+
AtMFT	GARE-motif	TCTGTTG	947	7	+
AtMFT	ABRE	ACGTG	141	5	-
AtMFT	ABRE	ACGTG	302	5	+
AtMFT	ABRE	CACGTG	402	6	+
AtMFT	ABRE	ACGTG	403	5	+
AtMFT	ABRE	GACACGTGGC	444	9	+
AtMFT	ABRE	CACGTG	446	6	+
AtMFT	ABRE	ACGTG	447	5	+
AtMFT	ABRE	TACGTGTC	499	8	-
AtMFT	ABRE	ACGTG	501	5	-
AtMFT	ABRE	CACGTG	1289	6	-
AtMFT	ABRE	ACGTG	1290	5	+
AtMFT	ABRE	ACGTG	1730	5	+
AtMFT	ABRE	ACGTG	1777	5	+
AtMFT	TGA-element	AACGAC	1132	6	+
AtMFT	TCA-element	CCATCTTTTT	698	9	+
AtMFT	LTR	CCGAAA	656	6	+
AtMFT	AE-box	AGAAACTT	576	8	-
AtMFT	AE-box	AGAAACAA	599	8	-
AtMFT	GATA-motif	AAGGATAAGG	589	9	-
AtMFT	GT1-motif	GGTTAA	585	6	-
AtMFT	P-box	CCTTTTG	255	7	+
AtMFT	P-box	CCTTTTG	462	7	-
AtMFT	P-box	CCTTTTG	595	7	+
AtMFT	G-box	CACGTC	141	6	+
AtMFT	G-box	CACGTC	301	6	-
AtMFT	G-box	GCCACGTGGA	400	9	+
AtMFT	G-box	CACGTG	402	6	+
AtMFT	G-box	tgACACGTGGCA	443	11	+
AtMFT	G-box	CACGTG	446	6	+
AtMFT	G-box	CACGAC	496	6	+
AtMFT	G-box	TACGTG	501	6	-
AtMFT	G-box	CACGTG	1289	6	-
AtMFT	CGTCA-motif	CGTCA	300	5	-
AtTFL1	TGA-element	AACGAC	139	6	-
AtTFL1	TGA-element	AACGAC	669	6	-
AtTFL1	ABRE	ACGTG	607	5	-
AtTFL1	Circadian	CAAAGATATC	840	9	-
AtTFL1	AuxRR-core	GGTCCAT	999	7	+
AtTFL1	TCA-element	CCATCTTTTT	991	9	-
AtTFL1	TCA-element	CCATCTTTTT	1238	9	+
AtTFL1	LTR	CCGAAA	747	6	-
AtTFL1	LTR	CCGAAA	768	6	-
AtTFL1	LTR	CCGAAA	777	6	-
AtTFL1	LTR	CCGAAA	846	6	-
AtTFL1	LTR	CCGAAA	900	6	+
AtTFL1	LTR	CCGAAA	920	6	+
AtTFL1	LTR	CCGAAA	1165	6	+
AtTFL1	LTR	CCGAAA	1171	6	+
AtTFL1	LTR	CCGAAA	1177	6	+
AtTFL1	LTR	CCGAAA	1245	6	-
AtTFL1	GT1-motif	GGTTAA	1156	6	-
AtTFL1	GA-motif	ATAGATAA	1109	8	-
AtTFL1	G-box	CACGAC	36	6	-
AtTSF	G-box	TACGTG	757	6	-
AtTSF	CAT-box	GCCACT	1671	6	-
AtTSF	CGTCA-motif	CGTCA	439	5	-
AtTSF	CGTCA-motif	CGTCA	1435	5	+
AtTSF	CGTCA-motif	CGTCA	1563	5	-
AtTSF	CGTCA-motif	CGTCA	1577	5	-
AtTSF	AE-box	AGAAACAA	1682	8	+
AtTSF	GATA-motif	AAGGATAAGG	261	9	+
AtTSF	TC repeats	GTTTTCTTAC	1076	9	-
AtTSF	Circadian	CAAAGATATC	1332	9	-
AtTSF	ABRE	ACGTG	757	5	-
AtTSF	ABRE	ACGTG	1186	5	-
AtTSF	TGA-element	AACGAC	1228	6	-
BcATC-1	AuxRR-core	GGTCCAT	1401	7	+
BcATC-1	TATC-box	TATCCCA	1394	7	+
BcATC-1	TCA-element	CCATCTTTTT	757	9	-
BcATC-1	TCA-element	CCATCTTTTT	1583	9	-
BcATC-1	GARE-motif	TCTGTTG	1029	7	+
BcATC-1	ABRE	ACGTG	951	5	-
BcATC-1	ABRE	GACACGTACGT	1347	10	+
BcATC-1	ABRE	ACGTG	1824	5	+
BcATC-1	G-box	TAAACGTG	951	8	-
BcATC-1	G-box	TACGTG	1823	6	+
BcATC-1	CGTCA-motif	CGTCA	1772	5	+
BcATC-1	CAT-box	GCCACT	850	6	-
BcATC-1	CAT-box	GCCACT	1793	6	+
BcATC-1	GATA-motif	AAGATAAGATT	90	10	+
BcATC-1	GT1-motif	GGTTAA	1147	6	-
BcATC-1	GT1-motif	GGTTAA	1704	6	+
BcATC-1	AE-box	AGAAACAA	1964	8	-
BcATC-2	CAT-box	GCCACT	1795	6	+
BcATC-2	CGTCA-motif	CGTCA	33	5	+
BcATC-2	CGTCA-motif	CGTCA	771	5	+
BcATC-2	CGTCA-motif	CGTCA	1774	5	+
BcATC-2	MBS	CAACTG	667	6	+
BcATC-2	G-box	TACGTG	740	6	-
BcATC-2	G-box	TAACACGTAG	801	9	+
BcATC-2	G-box	TACGTG	838	6	-
BcATC-2	P-box	CCTTTTG	405	7	-
BcATC-2	AE-box	AGAAACAA	1968	8	-
BcATC-2	GATA-motif	AAGGATAAGG	1946	10	-
BcATC-2	TC repeats	GTTTTCTTAC	415	9	+
BcATC-2	TC repeats	ATTCTCTAAC	1021	9	-
BcATC-2	TATC-box	TATCCCA	251	7	-
BcATC-2	TATC-box	TATCCCA	640	7	-
BcATC-2	ABRE	ACGTG	740	5	-
BcATC-2	ABRE	ACGTG	838	5	-
BcATC-2	I-box	ccttatcct	1946	9	+
BcATC-3	G-box	TACGTG	1463	6	-
BcATC-3	CGTCA-motif	CGTCA	701	5	+
BcATC-3	CGTCA-motif	CGTCA	1714	5	-
BcATC-3	CGTCA-motif	CGTCA	1755	5	+
BcATC-3	AE-box	AGAAACAA	1967	8	-
BcATC-3	GT1-motif	GGTTAA	659	6	-
BcATC-3	GATA-motif	AAGATAAGATT	49	10	+
BcATC-3	GATA-motif	AAGATAAGATT	356	10	-
BcATC-3	GATA-motif	AAGGATAAGG	1184	9	+
BcATC-3	GATA-motif	GATAGGA	1912	7	-
BcATC-3	AuxRR-core	GGTCCAT	34	7	-
BcATC-3	TC repeats	ATTCTCTAAC	1308	9	+
BcATC-3	LTR	CCGAAA	1559	6	+
BcATC-3	ABRE	ACGTG	1463	5	-
BcBFT	MBS	CAACTG	659	6	-
BcBFT	CGTCA-motif	CGTCA	195	5	+
BcBFT	CAT-box	GCCACT	917	6	+
BcBFT	G-box	TACGTG	803	6	-
BcBFT	G-box	TACGTG	933	6	-
BcBFT	G-box	TAAACGTG	1308	8	+
BcBFT	P-box	CCTTTTG	1976	7	-
BcBFT	LTR	CCGAAA	219	6	-
BcBFT	TC repeats	GTTTTCTTAC	1516	9	-
BcBFT	TC repeats	GTTTTCTTAC	1662	9	-
BcBFT	ABRE	ACGTG	803	5	-
BcBFT	ABRE	ACGTG	933	5	-
BcBFT	ABRE	ACGTG	1311	5	+
BcBFT	GARE-motif	TCTGTTG	816	7	-
BcFT-1	CGTCA-motif	CGTCA	44	5	+
BcFT-1	AE-box	AGAAACAA	1072	8	+
BcFT-1	GT1-motif	GGTTAA	1216	6	+
BcFT-1	TCA-element	TCAGAAGAGG	260	9	+
BcFT-1	TCA-element	CCATCTTTTT	270	9	+
BcFT-1	TCA-element	CCATCTTTTT	1000	9	+
BcFT-1	TC repeats	GTTTTCTTAC	1162	9	-
BcFT-1	AuxRR-core	GGTCCAT	128	7	-
BcFT-1	GARE-motif	TCTGTTG	286	7	-
BcFT-2	CAT-box	GCCACT	1209	6	+
BcFT-2	G-box	TACGTG	663	6	+
BcFT-2	G-box	ACACGTGT	785	8	+
BcFT-2	G-box	CACGTG	786	6	+
BcFT-2	G-box	TACGTG	1919	6	+
BcFT-2	GT1-motif	GGTTAA	1153	6	+
BcFT-2	AE-box	AGAAACAA	1122	8	-
BcFT-2	AE-box	AGAAACAA	1972	8	+
BcFT-2	TC repeats	GTTTTCTTAC	1551	9	+
BcFT-2	TCA-element	CCATCTTTTT	1856	9	-
BcFT-2	ABRE	ACGTG	346	5	-
BcFT-2	ABRE	ACGTG	664	5	+
BcFT-2	ABRE	GACACGTGGC	784	9	+
BcFT-2	ABRE	CACGTG	786	6	+
BcFT-2	ABRE	ACGTG	787	5	+
BcFT-2	ABRE	ACGTG	1920	5	+
BcMFT-1	TC repeats	GTTTTCTTAC	1852	9	-
BcMFT-1	TCA-element	CCATCTTTTT	439	9	+
BcMFT-1	GARE-motif	TCTGTTG	52	7	+
BcMFT-1	CGTCA-motif	CGTCA	123	5	-
BcMFT-1	GT1-motif	GGTTAA	1756	6	-
BcMFT-2	ABRE	ACGTG	772	5	-
BcMFT-2	ABRE	CACGTG	1124	6	-
BcMFT-2	ABRE	ACGTG	1125	5	+
BcMFT-2	ABRE	ACGTG	1169	5	+
BcMFT-2	ABRE	CGCACGTGTC	1221	9	+
BcMFT-2	ABRE	CACGTG	1223	6	-
BcMFT-2	ABRE	ACGTG	1224	5	+
BcMFT-2	TCA-element	CCATCTTTTT	323	9	+
BcMFT-2	GA-motif	ATAGATAA	579	8	+
BcMFT-2	GA-motif	ATAGATAA	1876	8	-
BcMFT-2	GT1-motif	GGTTAA	1308	6	-
BcMFT-2	GT1-motif	GGTTAA	1420	6	-
BcMFT-2	GT1-motif	GGTTAA	1837	6	-
BcMFT-2	GATA-motif	AAGGATAAGG	1312	9	-
BcMFT-2	GATA-motif	AAGATAAGATT	1826	10	-
BcMFT-2	AE-box	AGAAACAA	16	8	-
BcMFT-2	AE-box	AGAAACAA	1322	8	-
BcMFT-2	CGTCA-motif	CGTCA	1029	5	-
BcMFT-2	CGTCA-motif	CGTCA	1150	5	-
BcMFT-2	MBS	CAACTG	1061	6	-
BcMFT-2	CAT-box	GCCACT	70	6	-
BcMFT-2	G-box	CACGTG	1124	6	-
BcMFT-2	G-box	CACGTG	1223	6	-
BcMFT-2	P-box	CCTTTTG	895	7	+
BcMFT-2	P-box	CCTTTTG	1318	7	+
BcTFL1-1	LTR	CCGAAA	367	6	+
BcTFL1-1	TCA-element	CCATCTTTTT	1484	9	+
BcTFL1-1	TC repeats	ATTCTCTAAC	1141	9	+
BcTFL1-1	I-box	TGATAATGT	1273	9	+
BcTFL1-1	TGA-element	AACGAC	1320	6	-
BcTFL1-1	ABRE	GACACGTACGT	597	11	-
BcTFL1-1	ABRE	CGCACGTGTC	598	9	+
BcTFL1-1	ABRE	TACGTGTC	600	8	+
BcTFL1-1	ABRE	ACGTG	601	5	+
BcTFL1-1	ABRE	ACGTG	1252	5	-
BcTFL1-1	G-box	TACGTG	600	6	+
BcTFL1-1	G-box	TACGTG	1252	6	-
BcTFL1-1	MBS	CAACTG	785	6	-
BcTFL1-1	CGTCA-motif	CGTCA	595	5	-
BcTFL1-1	CGTCA-motif	CGTCA	1724	5	-
BcTFL1-1	CAT-box	GCCACT	872	6	+
BcTFL1-1	GT1-motif	GGTTAA	1372	6	-
BcTFL1-1	GT1-motif	GGTTAA	1914	6	-
BcTFL1-1	AE-box	AGAAACAA	173	8	+
BcTFL1-1	AE-box	AGAAACTT	1981	8	+
BcTFL1-2	GT1-motif	GGTTAA	232	6	-
BcTFL1-2	GT1-motif	GGTTAA	483	6	-
BcTFL1-2	GT1-motif	GGTTAA	1990	6	-
BcTFL1-2	AE-box	AGAAACAA	46	8	-
BcTFL1-2	CGTCA-motif	CGTCA	1095	5	+
BcTFL1-2	MBS	CAACTG	316	6	+
BcTFL1-2	MBS	CAACTG	1963	6	-
BcTFL1-2	CAT-box	GCCACT	871	6	+
BcTFL1-2	G-box	CACGTG	360	6	+
BcTFL1-2	G-box	CACGTC	1472	6	+
BcTFL1-2	G-box	CACGAC	1475	6	-
BcTFL1-2	P-box	CCTTTTG	1098	7	-
BcTFL1-2	P-box	CCTTTTG	1126	7	-
BcTFL1-2	ABRE	CACGTG	360	6	+
BcTFL1-2	ABRE	ACGTG	361	5	+
BcTFL1-2	ABRE	ACGTG	1472	5	-
BcTFL1-2	Circadian	CAAAGATATC	1890	9	-
BcTFL1-2	TC repeats	GTTTTCTTAC	1334	9	+
BcTFL1-2	TATC-box	TATCCCA	1910	7	+
BcTFL1-3	ABRE	ACGTG	71	5	-
BcTFL1-3	ABRE	ACGTG	465	5	+
BcTFL1-3	ABRE	ACGTG	944	5	-
BcTFL1-3	ABRE	CACGTG	1235	6	-
BcTFL1-3	ABRE	ACGTG	1236	5	+
BcTFL1-3	TGA-element	AACGAC	147	6	-
BcTFL1-3	Circadian	CAAAGATATC	516	9	-
BcTFL1-3	G-box	TACGTG	71	6	-
BcTFL1-3	G-box	CACGTC	464	6	-
BcTFL1-3	G-box	CACGTG	1235	6	-
BcTFL1-3	MBS	CAACTG	1961	6	-
BcTFL1-3	CAT-box	GCCACT	424	6	+
BcTFL1-3	GT1-motif	GGTTAA	1423	6	-
BcTSF	ABRE	GCAACGTGTC	461	9	+
BcTSF	ABRE	ACGTG	1200	5	+
BcTSF	ABRE	ACGTG	1502	5	+
BcTSF	ABRE	ACGTG	1563	5	+
BcTSF	ABRE	CGTACGTGCA	1814	9	-
BcTSF	TC repeats	GTTTTCTTAC	841	9	+
BcTSF	TATC-box	TATCCCA	1737	7	-
BcTSF	GA-motif	ATAGATAA	1487	8	+
BcTSF	GT1-motif	GGTTAA	523	6	+
BcTSF	CGTCA-motif	CGTCA	1850	5	-
BcTSF	G-box	CACGTC	1501	6	-
BcTSF	G-box	TACGTG	1562	6	+
BcTSF	P-box	CCTTTTG	103	7	-
BrATC-1	GARE-motif	TCTGTTG	1032	7	+
BrATC-1	ABRE	ACGTG	954	5	-
BrATC-1	ABRE	GACACGTACGT	1351	10	+
BrATC-1	ABRE	ACGTG	1824	5	+
BrATC-1	TATC-box	TATCCCA	1394	7	+
BrATC-1	TCA-element	CCATCTTTTT	760	9	-
BrATC-1	TCA-element	CCATCTTTTT	1583	9	-
BrATC-1	GT1-motif	GGTTAA	1151	6	-
BrATC-1	GT1-motif	GGTTAA	1383	6	-
BrATC-1	GT1-motif	GGTTAA	1704	6	+
BrATC-1	GATA-motif	AAGATAAGATT	94	10	+
BrATC-1	AE-box	AGAAACAA	1964	8	-
BrATC-1	G-box	TAAACGTG	954	8	-
BrATC-1	G-box	TACGTG	1823	6	+
BrATC-1	CGTCA-motif	CGTCA	1772	5	+
BrATC-1	CAT-box	GCCACT	853	6	-
BrATC-1	CAT-box	GCCACT	1793	6	+
BrATC-2	AE-box	AGAAACAA	1967	8	-
BrATC-2	GATA-motif	AAGGATAAGG	1945	10	-
BrATC-2	G-box	TACGTG	743	6	-
BrATC-2	G-box	TAACACGTAG	804	9	+
BrATC-2	G-box	TACGTG	841	6	-
BrATC-2	P-box	CCTTTTG	409	7	-
BrATC-2	CAT-box	GCCACT	32	6	+
BrATC-2	CAT-box	GCCACT	1794	6	+
BrATC-2	CGTCA-motif	CGTCA	774	5	+
BrATC-2	CGTCA-motif	CGTCA	1773	5	+
BrATC-2	MBS	CAACTG	670	6	+
BrATC-2	I-box	ccttatcct	1945	9	+
BrATC-2	ABRE	ACGTG	743	5	-
BrATC-2	ABRE	ACGTG	841	5	-
BrATC-2	TC repeats	GTTTTCTTAC	419	9	+
BrATC-2	TC repeats	ATTCTCTAAC	1023	9	-
BrATC-2	TATC-box	TATCCCA	644	7	-
BrATC-3	ABRE	ACGTG	1462	5	-
BrATC-3	TC repeats	ATTCTCTAAC	1307	9	+
BrATC-3	LTR	CCGAAA	1558	6	+
BrATC-3	AuxRR-core	GGTCCAT	33	7	-
BrATC-3	GATA-motif	AAGATAAGATT	48	10	+
BrATC-3	GATA-motif	AAGATAAGATT	355	10	-
BrATC-3	GATA-motif	AAGGATAAGG	1183	9	+
BrATC-3	GATA-motif	GATAGGA	1911	7	-
BrATC-3	GT1-motif	GGTTAA	658	6	-
BrATC-3	AE-box	AGAAACAA	1966	8	-
BrATC-3	CGTCA-motif	CGTCA	700	5	+
BrATC-3	CGTCA-motif	CGTCA	1713	5	-
BrATC-3	CGTCA-motif	CGTCA	1754	5	+
BrATC-3	G-box	TACGTG	1462	6	-
BrATC-4	TC repeats	GTTTTCTTAC	426	9	+
BrATC-4	TC repeats	ATTCTCTAAC	1027	9	-
BrATC-4	TATC-box	TATCCCA	650	7	-
BrATC-4	I-box	ccttatcct	1945	9	+
BrATC-4	ABRE	ACGTG	748	5	-
BrATC-4	ABRE	ACGTG	845	5	-
BrATC-4	G-box	TACGTG	748	6	-
BrATC-4	G-box	TAACACGTAG	808	9	+
BrATC-4	G-box	TACGTG	845	6	-
BrATC-4	P-box	CCTTTTG	416	7	-
BrATC-4	CGTCA-motif	CGTCA	778	5	+
BrATC-4	CGTCA-motif	CGTCA	1774	5	+
BrATC-4	MBS	CAACTG	676	6	+
BrATC-4	CAT-box	GCCACT	38	6	+
BrATC-4	CAT-box	GCCACT	1795	6	+
BrATC-4	GATA-motif	AAGGATAAGG	1945	10	-
BrATC-4	AE-box	AGAAACAA	1967	8	-
BrATC-5	MBS	CAACTG	668	6	+
BrATC-5	CGTCA-motif	CGTCA	772	5	+
BrATC-5	CGTCA-motif	CGTCA	1774	5	+
BrATC-5	CAT-box	GCCACT	28	6	+
BrATC-5	CAT-box	GCCACT	1795	6	+
BrATC-5	G-box	TACGTG	741	6	-
BrATC-5	G-box	TAACACGTAG	802	9	+
BrATC-5	G-box	TACGTG	839	6	-
BrATC-5	P-box	CCTTTTG	407	7	-
BrATC-5	GATA-motif	AAGGATAAGG	1946	10	-
BrATC-5	AE-box	AGAAACAA	1968	8	-
BrATC-5	TC repeats	GTTTTCTTAC	417	9	+
BrATC-5	TC repeats	ATTCTCTAAC	1021	9	-
BrATC-5	TATC-box	TATCCCA	642	7	-
BrATC-5	ABRE	ACGTG	741	5	-
BrATC-5	ABRE	ACGTG	839	5	-
BrATC-5	I-box	ccttatcct	1946	9	+
BrBFT	P-box	CCTTTTG	1978	7	-
BrBFT	G-box	TAACACGTAG	232	9	-
BrBFT	G-box	CACGTC	233	6	-
BrBFT	G-box	TACGTG	802	6	-
BrBFT	G-box	TACGTG	932	6	-
BrBFT	G-box	TAAACGTG	1308	8	+
BrBFT	CAT-box	GCCACT	916	6	+
BrBFT	MBS	CAACTG	662	6	-
BrBFT	CGTCA-motif	CGTCA	988	5	-
BrBFT	TC repeats	ATTCTCTAAC	52	9	-
BrBFT	TC repeats	GTTTTCTTAC	1521	9	-
BrBFT	TC repeats	GTTTTCTTAC	1666	9	-
BrBFT	GARE-motif	TCTGTTG	815	7	-
BrBFT	TGA-element	AACGAC	74	6	-
BrBFT	TGA-element	AACGAC	158	6	+
BrBFT	ABRE	ACGTG	234	5	+
BrBFT	ABRE	ACGTG	802	5	-
BrBFT	ABRE	ACGTG	932	5	-
BrBFT	ABRE	ACGTG	1311	5	+
BrFT-1	CGTCA-motif	CGTCA	43	5	+
BrFT-1	GT1-motif	GGTTAA	1214	6	+
BrFT-1	AE-box	AGAAACAA	1070	8	+
BrFT-1	AuxRR-core	GGTCCAT	127	7	-
BrFT-1	TCA-element	TCAGAAGAGG	259	9	+
BrFT-1	TCA-element	CCATCTTTTT	269	9	+
BrFT-1	TCA-element	CCATCTTTTT	998	9	+
BrFT-1	TC repeats	GTTTTCTTAC	1160	9	-
BrFT-1	GARE-motif	TCTGTTG	286	7	-
BrFT-2	G-box	TACGTG	848	6	+
BrFT-2	G-box	TACGTG	1919	6	+
BrFT-2	CAT-box	GCCACT	1215	6	+
BrFT-2	AE-box	AGAAACAA	1128	8	-
BrFT-2	AE-box	AGAAACAA	1972	8	+
BrFT-2	GT1-motif	GGTTAA	441	6	+
BrFT-2	GT1-motif	GGTTAA	1159	6	+
BrFT-2	TC repeats	GTTTTCTTAC	810	9	-
BrFT-2	TC repeats	GTTTTCTTAC	1549	9	+
BrFT-2	TCA-element	CCATCTTTTT	1856	9	-
BrFT-2	Circadian	CAAAGATATC	853	9	-
BrFT-2	ABRE	CGCACGTGTC	663	9	-
BrFT-2	ABRE	ACGTG	849	5	+
BrFT-2	ABRE	ACGTG	1920	5	+
BrMFT-1	AuxRR-core	GGTCCAT	746	7	-
BrMFT-1	LTR	CCGAAA	446	6	+
BrMFT-1	LTR	CCGAAA	1271	6	+
BrMFT-1	TC repeats	ATTCTCTAAC	488	9	-
BrMFT-1	TC repeats	GTTTTCTTAC	1852	9	-
BrMFT-1	TATC-box	TATCCCA	1089	7	+
BrMFT-1	GARE-motif	TCTGTTG	1394	7	+
BrMFT-1	ABRE	ACGTG	299	5	+
BrMFT-1	ABRE	CACGTG	725	6	+
BrMFT-1	ABRE	ACGTG	726	5	+
BrMFT-1	ABRE	CACGTG	833	6	+
BrMFT-1	ABRE	ACGTG	834	5	+
BrMFT-1	ABRE	GACACGTGGC	875	9	+
BrMFT-1	ABRE	CACGTG	877	6	+
BrMFT-1	ABRE	ACGTG	878	5	+
BrMFT-1	ABRE	CGCACGTGTC	930	9	+
BrMFT-1	ABRE	CACGTG	932	6	+
BrMFT-1	ABRE	ACGTG	933	5	+
BrMFT-1	G-box	CACGTG	725	6	+
BrMFT-1	G-box	TAACACGTAG	772	9	-
BrMFT-1	G-box	ACACGTGT	832	8	+
BrMFT-1	G-box	CACGTG	833	6	+
BrMFT-1	G-box	tgACACGTGGCA	874	11	+
BrMFT-1	G-box	CACGTG	877	6	+
BrMFT-1	G-box	CACGTG	932	6	+
BrMFT-1	P-box	CCTTTTG	10	7	+
BrMFT-1	P-box	CCTTTTG	893	7	-
BrMFT-1	MBS	CAACTG	432	6	+
BrMFT-1	MBS	CAACTG	587	6	+
BrMFT-1	MBS	CAACTG	706	6	-
BrMFT-1	CGTCA-motif	CGTCA	859	5	-
BrMFT-1	CGTCA-motif	CGTCA	1465	5	-
BrMFT-1	GT1-motif	GGTTAA	1755	6	-
BrMFT-1	GATA-motif	AAGGATAAGG	1023	9	-
BrMFT-2	P-box	CCTTTTG	895	7	+
BrMFT-2	P-box	CCTTTTG	1318	7	+
BrMFT-2	G-box	CACGTG	1124	6	-
BrMFT-2	G-box	CACGTG	1223	6	-
BrMFT-2	CAT-box	GCCACT	57	6	-
BrMFT-2	MBS	CAACTG	1061	6	-
BrMFT-2	CGTCA-motif	CGTCA	1029	5	-
BrMFT-2	CGTCA-motif	CGTCA	1150	5	-
BrMFT-2	AE-box	AGAAACAA	3	8	-
BrMFT-2	AE-box	AGAAACAA	1322	8	-
BrMFT-2	GATA-motif	AAGGATAAGG	1312	9	-
BrMFT-2	GATA-motif	AAGATAAGATT	1826	10	-
BrMFT-2	GT1-motif	GGTTAA	1308	6	-
BrMFT-2	GT1-motif	GGTTAA	1420	6	-
BrMFT-2	GT1-motif	GGTTAA	1837	6	-
BrMFT-2	GA-motif	ATAGATAA	577	8	+
BrMFT-2	GA-motif	ATAGATAA	1877	8	-
BrMFT-2	TCA-element	CCATCTTTTT	309	9	+
BrMFT-2	ABRE	ACGTG	772	5	-
BrMFT-2	ABRE	CACGTG	1124	6	-
BrMFT-2	ABRE	ACGTG	1125	5	+
BrMFT-2	ABRE	ACGTG	1169	5	+
BrMFT-2	ABRE	CGCACGTGTC	1221	9	+
BrMFT-2	ABRE	CACGTG	1223	6	-
BrMFT-2	ABRE	ACGTG	1224	5	+
BrTFL1-1	ABRE	CACGTG	264	6	+
BrTFL1-1	ABRE	ACGTG	265	5	+
BrTFL1-1	ABRE	ACGTG	301	5	-
BrTFL1-1	TGA-element	AACGAC	227	6	+
BrTFL1-1	TC repeats	ATTCTCTAAC	1172	9	+
BrTFL1-1	GT1-motif	GGTTAA	1407	6	-
BrTFL1-1	GT1-motif	GGTTAA	1914	6	-
BrTFL1-1	GATA-motif	AAGGATAAGG	271	9	+
BrTFL1-1	AE-box	AGAAACTT	1981	8	+
BrTFL1-1	G-box	CACGTG	264	6	+
BrTFL1-1	G-box	CACGTC	301	6	+
BrTFL1-1	G-box	CACGAC	857	6	+
BrTFL1-1	CGTCA-motif	CGTCA	87	5	+
BrTFL1-1	CGTCA-motif	CGTCA	298	5	+
BrTFL1-1	CGTCA-motif	CGTCA	303	5	+
BrTFL1-1	CGTCA-motif	CGTCA	841	5	-
BrTFL1-1	CGTCA-motif	CGTCA	1724	5	-
BrTFL1-2	TCA-element	CCATCTTTTT	1335	10	+
BrTFL1-2	LTR	CCGAAA	498	6	+
BrTFL1-2	LTR	CCGAAA	1378	6	+
BrTFL1-2	TATC-box	TATCCCA	1911	7	+
BrTFL1-2	TC repeats	GTTTTCTTAC	390	9	+
BrTFL1-2	Circadian	CAAAGATATC	1292	9	-
BrTFL1-2	Circadian	CAAAGATATC	1891	9	-
BrTFL1-2	ABRE	ACGTG	1516	5	+
BrTFL1-2	ABRE	AACCCGG	1645	7	-
BrTFL1-2	MBS	CAACTG	1964	6	-
BrTFL1-2	GT1-motif	GGTTAA	1990	6	-
BrTFL1-3	Circadian	CAAAGATATC	514	9	-
BrTFL1-3	ABRE	ACGTG	69	5	-
BrTFL1-3	ABRE	ACGTG	463	5	+
BrTFL1-3	ABRE	ACGTG	942	5	-
BrTFL1-3	ABRE	CACGTG	1234	6	-
BrTFL1-3	ABRE	ACGTG	1235	5	+
BrTFL1-3	TGA-element	AACGAC	145	6	-
BrTFL1-3	GT1-motif	GGTTAA	1422	6	-
BrTFL1-3	G-box	TACGTG	69	6	-
BrTFL1-3	G-box	CACGTC	462	6	-
BrTFL1-3	G-box	CACGTG	1234	6	-
BrTFL1-3	CAT-box	GCCACT	422	6	+
BrTFL1-3	MBS	CAACTG	1960	6	-
BrTSF	CGTCA-motif	CGTCA	1850	5	-
BrTSF	P-box	CCTTTTG	103	7	-
BrTSF	G-box	CACGTC	1501	6	-
BrTSF	G-box	TACGTG	1562	6	+
BrTSF	GA-motif	ATAGATAA	1487	8	+
BrTSF	GT1-motif	GGTTAA	523	6	+
BrTSF	TATC-box	TATCCCA	1737	7	-
BrTSF	TC repeats	GTTTTCTTAC	841	9	+
BrTSF	ABRE	GCAACGTGTC	461	9	+
BrTSF	ABRE	ACGTG	1200	5	+
BrTSF	ABRE	ACGTG	1502	5	+
BrTSF	ABRE	ACGTG	1563	5	+
BrTSF	ABRE	CGTACGTGCA	1814	9	-
