# Supplementary material for: Genome-Wide Analysis of the PEBP Gene Family and Functional Characterization of BcFT-1/2 in Choy Sum (Brassica rapa subsp. chinensis var. parachinensis)
Source: Int J Mol Sci. 2026 May 18;27(10):4507. doi: 10.3390/ijms27104507 (PMC13206766; doi:10.3390/ijms27104507)
Supplement: Supplementary file 1 [file ijms-27-04507-s001.zip › Table S6.xlsx]

## Sheet: Table6.1
Leaf	Gene	WY_30_1_fpkm	WY_30_2_fpkm	WY_30_3_fpkm	WY_42_1_fpkm	WY_42_2_fpkm	WY_42_3_fpkm	WY_58_1_fpkm	WY_58_2_fpkm	WY_58_3_fpkm	WY_30_1_counts	WY_30_2_counts	WY_30_3_counts	WY_42_1_counts	WY_42_2_counts	WY_42_3_counts	WY_58_1_counts	WY_58_2_counts	WY_58_3_counts
BcFT-1	BraA02g016700.3C	6.84	2.93	2.32	37.22	74.77	53.07	382.31	332.32	282.74	73	30	22	370	903	558	3728	3480	3183
BcFT-2	BraA07g031650.3C	35.98	9.92	17.26	84.21	142.05	104.36	668.47	614.89	588.3	242	64	103	528	1082	692	4111	4061	4177
BcTSF	BraA07g040390.3C	0	0	0	0	0	0	0.08	0	0	0	0	0	0	0	0	1	0	0
BcBFT	BraA06g025510.3C	0	0	0	0.3	0.57	0.09	0.2	0.28	0.53	0	0	0	3	7	1	2	3	6
BcTFL1-1	BraA03g001350.3C	0	0	0	0	0	0	0	0	0	0	0	0	0	0	0	0	0	0
BcTFL1-2	BraA02g001100.3C	0	0	0	0	0	0	0	0.09	0	0	0	0	0	0	0	0	1	0
BcTFL1-3	BraA10g032420.3C	0	0	0	0	0	0	0	0	0	0	0	0	0	0	0	0	0	0
BcATC-1	BraA03g025050.3C	0	0	0	0	0	0	0	0	0	0	0	0	0	0	0	0	0	0
BcATC-2	BraAnng000070.3C	0	0	0	0	0	0	0	0	0	0	0	0	0	0	0	0	0	0
BcATC-3	BraA07g018240.3C	0.09	0.1	0	0	0	0.1	0	0	0	1	1	0	0	0	1	0	0	0
BcMFT-1	BraA06g013820.3C	0	0	0	0	0	0	0	0	0	0	0	0	0	0	0	0	0	0
BcMFT-2	BraA09g057390.3C	0	0	0	0	0	0	0	0	0	0	0	0	0	0	0	0	0	0

## Sheet: Table6.2
Shoot apices	Gene	S1-24day-1_fpkm	S1-24day-2_fpkm	S1-24day-3_fpkm	S2-31day-1_fpkm	S2-31day-2_fpkm	S2-31day-3_fpkm	S3-34day-1_fpkm	S3-34day-2_fpkm	S3-34day-3_fpkm	S1-24day-1_count	S1-24day-2_count	S1-24day-3_count	S2-31day-1_count	S2-31day-2_count	S2-31day-3_count	S3-34day-1_count	S3-34day-2_count	S3-34day-3_count
BcFT-1	BraA02g016700.3C	0	0	0	0.173	0	0	0	0	0	0	0	0	1	0	0	0	0	0
BcFT-2	BraA07g031650.3C	0	0	0	0	0	0	0	0	0	0	0	0	0	0	0	0	0	0
BcTSF	BraA07g040390.3C	0	0	0	0	0	0	0	0	0	0	0	0	0	0	0	0	0	0
BcBFT	BraA06g025510.3C	0	0	0.192	0	0	0	0	0	0	0	0	1	0	0	0	0	0	0
BcTFL1-1	BraA03g001350.3C	7.723	7.092	6.905	2.228	1.821	1.789	2.965	6.73	4.193	40	40	36	13	10	10	17	38	24
BcTFL1-2	BraA02g001100.3C	3.437	3.857	4.742	3.898	1.081	4.776	1.035	1.927	2.073	18	22	25	23	6	27	6	11	12
BcTFL1-3	BraA10g032420.3C	4.032	5.466	6.866	4.942	3.441	3.736	6.244	4.051	4.169	21	31	36	29	19	21	36	23	24
BcATC-1	BraA03g025050.3C	0	0	0.388	0	0	0	0	0	0	0	0	2	0	0	0	0	0	0
BcATC-2	BraAnng000070.3C	0	0	0	0	0	0	0	0	0	0	0	0	0	0	0	0	0	0
BcATC-3	BraA07g018240.3C	0	0	0	0	0	0	0	0	0	0	0	0	0	0	0	0	0	0
BcMFT-1	BraA06g013820.3C	0	0	0	0	0	0	0	0	0	0	0	0	0	0	0	0	0	0
BcMFT-2	BraA09g057390.3C	0	0	0	0	0	0	0	0	0	0	0	0	0	0	0	0	0	0

## Sheet: Table6.3
Stem	Gene	WJ_30_1_fpkm	WJ_30_2_fpkm	WJ_30_3_fpkm	WJ_42_1_fpkm	WJ_42_2_fpkm	WJ_42_3_fpkm	WJ_58_1_fpkm	WJ_58_2_fpkm	WJ_58_3_fpkm	WJ_30_1_counts	WJ_30_2_counts	WJ_30_3_counts	WJ_42_1_counts	WJ_42_2_counts	WJ_42_3_counts	WJ_58_1_counts	WJ_58_2_counts	WJ_58_3_counts
BcFT-1	BraA02g016700.3C	0.1	0	0	0	0	0	0.77	0.5	0.47	1	0	0	0	0	0	8	5	5
BcFT-2	BraA07g031650.3C	1.67	1.34	0.15	0.29	0.31	0	0.92	1.9	1.8	11	9	1	2	2	0	6	12	12
BcTSF	BraA07g040390.3C	0	0	0	0	0	0	0	0	0	0	0	0	0	0	0	0	0	0
BcBFT	BraA06g025510.3C	0.28	0.74	0.37	0	0	0	0.67	0.2	0.47	3	8	4	0	0	0	7	2	5
BcTFL1-1	BraA03g001350.3C	16.73	5.96	3.33	0	0	0.32	0.1	0.1	0	177	64	36	0	0	3	1	1	0
BcTFL1-2	BraA02g001100.3C	0.37	0	0	0	0	0	0	0	0	4	0	0	0	0	0	0	0	0
BcTFL1-3	BraA10g032420.3C	1.32	0	0	0	0.29	0	0.19	0	0	14	0	0	0	3	0	2	0	0
BcATC-1	BraA03g025050.3C	0	0.19	0	0	0	0	0	0	0	0	2	0	0	0	0	0	0	0
BcATC-2	BraAnng000070.3C	0	0	0	0	0	0	0	0	0	0	0	0	0	0	0	0	0	0
BcATC-3	BraA07g018240.3C	0	0	0	0	0	0	0.1	0	0	0	0	0	0	0	0	1	0	0
BcMFT-1	BraA06g013820.3C	0	0	0	0	0	0	0	0	0	0	0	0	0	0	0	0	0	0
BcMFT-2	BraA09g057390.3C	0.1	0	0	0	0.2	0	0	0	0	1	0	0	0	2	0	0	0	0
