# Supplementary material for: Genome-Wide Analysis of the PEBP Gene Family and Functional Characterization of BcFT-1/2 in Choy Sum (Brassica rapa subsp. chinensis var. parachinensis)
Source: Int J Mol Sci. 2026 May 18;27(10):4507. doi: 10.3390/ijms27104507 (PMC13206766; doi:10.3390/ijms27104507)
Supplement: Supplementary file 1 [file ijms-27-04507-s001.zip › Table S7.xlsx]

## Sheet: Sheet1
		Name	Pos	CT
BcTFL1-1	7day	Sample 121	F1	24.52
		Sample 122	F2	24.48
		Sample 123	F3	24.26
	15day	Sample 124	F4	22.57
		Sample 125	F5	22.7
		Sample 126	F6	22.84
	22day	Sample 127	F7	21.62
		Sample 128	F8	21.41
		Sample 129	F9	21.43
	25day	Sample 130	F10	21.78
		Sample 131	F11	21.75
		Sample 132	F12	21.89
	29day	Sample 133	F13	30.68
		Sample 134	F14	30.46
		Sample 135	F15	29.5
	32day	Sample 136	F16	24.41
		Sample 137	F17	24.55
		Sample 138	F18	24.45
	35day	Sample 139	F19	29.76
		Sample 140	F20	29.36
		Sample 141	F21	30.78
	38day	Sample 142	F22	29.8
		Sample 143	F23	31.35
		Sample 144	F24	30.39
BcTFL1-2	7day	Sample 97	E1	34.42
		Sample 98	E2	34.67
		Sample 99	E3	34.56
	15day	Sample 100	E4	28.91
		Sample 101	E5	30.42
		Sample 102	E6	29.29
	22day	Sample 103	E7	25.54
		Sample 104	E8	25.5
		Sample 105	E9	25.66
	25day	Sample 106	E10	27.44
		Sample 107	E11	27.78
		Sample 108	E12	27.31
	29day	Sample 109	E13	33.64
		Sample 110	E14	31.93
		Sample 111	E15	29.4
	32day	Sample 112	E16	27.39
		Sample 113	E17	26.6
		Sample 114	E18	26.63
	35day	Sample 115	E19	27.76
		Sample 116	E20	27.8
		Sample 117	E21	27.77
	38day	Sample 118	E22	33.62
		Sample 119	E23	33.74
		Sample 120	E24	33.69
BcTFL1-3	7day	Sample 145	G1	33.9
		Sample 146	G2	31.48
		Sample 147	G3	31.55
	15day	Sample 148	G4	26.65
		Sample 149	G5	26.41
		Sample 150	G6	26.4
	22day	Sample 151	G7	26
		Sample 152	G8	26.24
		Sample 153	G9	26.25
	25day	Sample 154	G10	22.46
		Sample 155	G11	22.52
		Sample 156	G12	22.5
	29day	Sample 157	G13	23.56
		Sample 158	G14	23.66
		Sample 159	G15	23.48
	32day	Sample 160	G16	24.68
		Sample 161	G17	24.83
		Sample 162	G18	24.67
	35day	Sample 163	G19	24.22
		Sample 164	G20	23.71
		Sample 165	G21	23.78
	38day	Sample 166	G22	30.61
		Sample 167	G23	31.75
		Sample 168	G24	30.89
GAPDH	7day	Sample 289	M1	19.52
		Sample 290	M2	19.77
		Sample 291	M3	19.96
	15day	Sample 292	M4	19.53
		Sample 293	M5	19.37
		Sample 294	M6	18.99
	22day	Sample 295	M7	20.71
		Sample 296	M8	20.38
		Sample 297	M9	20.56
	25day	Sample 298	M10	19.82
		Sample 299	M11	19.37
		Sample 300	M12	19.51
	29day	Sample 301	M13	19.28
		Sample 302	M14	17.36
		Sample 303	M15	18.64
	32day	Sample 304	M16	17.67
		Sample 305	M17	17.5
		Sample 306	M18	17.31
	35day	Sample 307	M19	19.7
		Sample 308	M20	19.74
		Sample 309	M21	19.77
	38day	Sample 310	M22	20.66
		Sample 311	M23	20.39
		Sample 312	M24	20.48
