# Supplementary material for: Genome-Wide Analysis of the PEBP Gene Family and Functional Characterization of BcFT-1/2 in Choy Sum (Brassica rapa subsp. chinensis var. parachinensis)
Source: Int J Mol Sci. 2026 May 18;27(10):4507. doi: 10.3390/ijms27104507 (PMC13206766; doi:10.3390/ijms27104507)
Supplement: Supplementary file 1 [file ijms-27-04507-s001.zip › Table S8.xlsx]

## Sheet: Sheet1
	BcFT-1_Bright.jpg							BcFT-1_GFP.jpg						BcFT-1_mCherry
		BcFT-2_Bright.jpg						BcFT-2_GFP.jpg						BcFT-2_mCherry.jpg
		GFP_Bright.jpg						GFP_GFP.jpg						GFP_mCherry.jpg
