# Supplementary material for: Genome-Wide Analysis of the PEBP Gene Family and Functional Characterization of BcFT-1/2 in Choy Sum (Brassica rapa subsp. chinensis var. parachinensis)
Source: Int J Mol Sci. 2026 May 18;27(10):4507. doi: 10.3390/ijms27104507 (PMC13206766; doi:10.3390/ijms27104507)
Supplement: Supplementary file 1 [file ijms-27-04507-s001.zip › Table S9.xlsx]

## Sheet: 1_chr_len
A01	30759231
A02	32236429
A03	41378296
A04	26643962
A05	41764578
A06	43879282
A07	28789211
A08	23222467
A09	47549233
A10	21525592

## Sheet: 2_gene_position
Bra_cxA01g026190.1	Bra_cxA01g013900.1
Bra_cxA01g026060.2	Bra_cxA01g014060.1
Bra_cxA01g025870.1	Bra_cxA01g014220.1
Bra_cxA01g025860.1	Bra_cxA01g014290.1
Bra_cxA01g025730.2	Bra_cxA01g014450.1
Bra_cxA01g025620.1	Bra_cxA01g014500.1
Bra_cxA01g025610.1	Bra_cxA01g014520.2
Bra_cxA01g025580.1	Bra_cxA01g014530.1
Bra_cxA01g025420.2	Bra_cxA01g014850.1
Bra_cxA01g025410.1	Bra_cxA01g014860.3
Bra_cxA01g025310.1	Bra_cxA01g014880.1
Bra_cxA01g025220.1	Bra_cxA01g014900.1
Bra_cxA01g025180.1	Bra_cxA01g014970.1
Bra_cxA01g025070.1	Bra_cxA01g015170.1
Bra_cxA01g025010.1	Bra_cxA01g015290.2
Bra_cxA01g031170.1	Bra_cxA02g037650.1
Bra_cxA01g031140.1	Bra_cxA02g037610.1
Bra_cxA01g031110.1	Bra_cxA02g037580.1
Bra_cxA01g031100.1	Bra_cxA02g037520.1
Bra_cxA01g031090.1	Bra_cxA02g037500.1
Bra_cxA01g031060.1	Bra_cxA02g037420.1
Bra_cxA01g030960.1	Bra_cxA02g037350.1
Bra_cxA01g030950.1	Bra_cxA02g037300.1
Bra_cxA01g030920.1	Bra_cxA02g037290.1
Bra_cxA01g030880.1	Bra_cxA02g037220.1
Bra_cxA01g030780.1	Bra_cxA02g037180.1
Bra_cxA01g030740.1	Bra_cxA02g037120.1
Bra_cxA01g030730.1	Bra_cxA02g037040.1
Bra_cxA01g030720.1	Bra_cxA02g037020.1
Bra_cxA01g030640.1	Bra_cxA02g036940.2
Bra_cxA01g030610.1	Bra_cxA02g036900.1
Bra_cxA01g030580.1	Bra_cxA02g036890.1
Bra_cxA01g030550.1	Bra_cxA02g036830.1
Bra_cxA01g030410.1	Bra_cxA02g036580.1
Bra_cxA01g030400.2	Bra_cxA02g036570.1
Bra_cxA01g030290.1	Bra_cxA02g036550.2
Bra_cxA01g030280.4	Bra_cxA02g036530.1
Bra_cxA01g030270.1	Bra_cxA02g036510.1
Bra_cxA01g030260.2	Bra_cxA02g036480.1
Bra_cxA01g030230.1	Bra_cxA02g036340.1
Bra_cxA01g030150.1	Bra_cxA02g036150.1
Bra_cxA01g030140.1	Bra_cxA02g036140.1
Bra_cxA01g030120.1	Bra_cxA02g036120.1
Bra_cxA01g030080.1	Bra_cxA02g036080.1
Bra_cxA01g030060.1	Bra_cxA02g036020.1
Bra_cxA01g030030.1	Bra_cxA02g036000.1
Bra_cxA01g029960.2	Bra_cxA02g035900.1
Bra_cxA01g029890.1	Bra_cxA02g035700.1
Bra_cxA01g029800.1	Bra_cxA02g035590.1
Bra_cxA01g029740.1	Bra_cxA02g035580.2
Bra_cxA01g029670.1	Bra_cxA02g035500.1
Bra_cxA01g029660.1	Bra_cxA02g035480.1
Bra_cxA01g029630.1	Bra_cxA02g035450.1
Bra_cxA01g029590.1	Bra_cxA02g035290.1
Bra_cxA01g029370.1	Bra_cxA02g035170.2
Bra_cxA01g039970.1	Bra_cxA02g037870.1
Bra_cxA01g039960.1	Bra_cxA02g037700.1
Bra_cxA01g039940.1	Bra_cxA02g037610.1
Bra_cxA01g039910.1	Bra_cxA02g037510.2
Bra_cxA01g039900.1	Bra_cxA02g037500.1
Bra_cxA01g039830.1	Bra_cxA02g037400.1
Bra_cxA01g039820.2	Bra_cxA02g037380.2
Bra_cxA01g039780.2	Bra_cxA02g037340.1
Bra_cxA01g039580.3	Bra_cxA02g037250.2
Bra_cxA01g039510.2	Bra_cxA02g037220.1
Bra_cxA01g004150.1	Bra_cxA02g006750.3
Bra_cxA01g004030.1	Bra_cxA02g006600.1
Bra_cxA01g004000.1	Bra_cxA02g006540.2
Bra_cxA01g003830.1	Bra_cxA02g006350.1
Bra_cxA01g003800.1	Bra_cxA02g006320.1
Bra_cxA01g003790.1	Bra_cxA02g006310.1
Bra_cxA01g003730.3	Bra_cxA02g006250.1
Bra_cxA01g003700.1	Bra_cxA02g006190.1
Bra_cxA01g003540.1	Bra_cxA02g006050.1
Bra_cxA01g033240.1	Bra_cxA02g019290.1
Bra_cxA01g033180.1	Bra_cxA02g019250.1
Bra_cxA01g033050.1	Bra_cxA02g019220.1
Bra_cxA01g032970.1	Bra_cxA02g019150.1
Bra_cxA01g032940.1	Bra_cxA02g019130.1
Bra_cxA01g032910.1	Bra_cxA02g019120.1
Bra_cxA01g032870.1	Bra_cxA02g019080.1
Bra_cxA01g032680.4	Bra_cxA02g018930.2
Bra_cxA01g046200.1	Bra_cxA02g000970.1
Bra_cxA01g045960.1	Bra_cxA02g000770.1
Bra_cxA01g045920.1	Bra_cxA02g000660.1
Bra_cxA01g045810.1	Bra_cxA02g000540.2
Bra_cxA01g045720.1	Bra_cxA02g000530.2
Bra_cxA01g045700.1	Bra_cxA02g000460.2
Bra_cxA01g045580.1	Bra_cxA02g000340.1
Bra_cxA01g045570.1	Bra_cxA02g000330.1
Bra_cxA01g034230.1	Bra_cxA02g020140.1
Bra_cxA01g034080.1	Bra_cxA02g020020.1
Bra_cxA01g034020.1	Bra_cxA02g019940.1
Bra_cxA01g033920.4	Bra_cxA02g019860.1
Bra_cxA01g033910.1	Bra_cxA02g019820.1
Bra_cxA01g033890.1	Bra_cxA02g019740.3
Bra_cxA01g033670.1	Bra_cxA02g019600.3
Bra_cxA01g033600.1	Bra_cxA02g019500.1
Bra_cxA01g041600.1	Bra_cxA02g004860.1
Bra_cxA01g041550.1	Bra_cxA02g004840.1
Bra_cxA01g041450.1	Bra_cxA02g004820.1
Bra_cxA01g041320.1	Bra_cxA02g004740.1
Bra_cxA01g041270.1	Bra_cxA02g004700.2
Bra_cxA01g041070.2	Bra_cxA02g004630.3
Bra_cxA01g002120.1	Bra_cxA02g042480.1
Bra_cxA01g002060.1	Bra_cxA02g042570.1
Bra_cxA01g001860.1	Bra_cxA02g042630.1
Bra_cxA01g001850.1	Bra_cxA02g042640.1
Bra_cxA01g001690.1	Bra_cxA02g042840.1
Bra_cxA01g001660.1	Bra_cxA02g042880.1
Bra_cxA01g001620.1	Bra_cxA02g042930.1
Bra_cxA01g001490.1	Bra_cxA02g043050.1
Bra_cxA01g001450.3	Bra_cxA02g043120.1
Bra_cxA01g001340.2	Bra_cxA02g043250.1
Bra_cxA01g001320.1	Bra_cxA02g043310.1
Bra_cxA01g001300.1	Bra_cxA02g043320.1
Bra_cxA01g001280.1	Bra_cxA02g043340.2
Bra_cxA01g001270.2	Bra_cxA02g043350.3
Bra_cxA01g001210.1	Bra_cxA02g043390.1
Bra_cxA01g001070.1	Bra_cxA02g043490.1
Bra_cxA01g000970.1	Bra_cxA02g043580.1
Bra_cxA01g000950.1	Bra_cxA02g043610.1
Bra_cxA01g000840.1	Bra_cxA02g043690.1
Bra_cxA01g000820.1	Bra_cxA02g043710.1
Bra_cxA01g000630.1	Bra_cxA02g043850.1
Bra_cxA01g000610.1	Bra_cxA02g043870.1
Bra_cxA01g000590.2	Bra_cxA02g043880.1
Bra_cxA01g000540.3	Bra_cxA02g043960.2
Bra_cxA01g000520.2	Bra_cxA02g043980.1
Bra_cxA01g000420.1	Bra_cxA02g044090.1
Bra_cxA01g000390.1	Bra_cxA02g044160.1
Bra_cxA01g000370.1	Bra_cxA02g044180.1
Bra_cxA01g000320.1	Bra_cxA02g044210.1
Bra_cxA01g000310.1	Bra_cxA02g044220.1
Bra_cxA01g000230.2	Bra_cxA02g044230.2
Bra_cxA01g000200.1	Bra_cxA02g044310.1
Bra_cxA01g000150.1	Bra_cxA02g044400.1
Bra_cxA01g000110.3	Bra_cxA02g044470.2
Bra_cxA01g000090.1	Bra_cxA02g044630.1
Bra_cxA01g037300.1	Bra_cxA02g014960.2
Bra_cxA01g037160.1	Bra_cxA02g014990.1
Bra_cxA01g037140.1	Bra_cxA02g015000.1
Bra_cxA01g037100.1	Bra_cxA02g015010.1
Bra_cxA01g037090.1	Bra_cxA02g015030.1
Bra_cxA01g037030.1	Bra_cxA02g015050.1
Bra_cxA01g037020.1	Bra_cxA02g015070.1
Bra_cxA01g036950.1	Bra_cxA02g015120.1
Bra_cxA01g036700.1	Bra_cxA02g015180.1
Bra_cxA01g036690.1	Bra_cxA02g015220.1
Bra_cxA01g036570.1	Bra_cxA02g015280.1
Bra_cxA01g036560.1	Bra_cxA02g015420.1
Bra_cxA01g036460.4	Bra_cxA02g015490.1
Bra_cxA01g036420.1	Bra_cxA02g015500.1
Bra_cxA01g036330.1	Bra_cxA02g015540.3
Bra_cxA01g036230.2	Bra_cxA02g015600.2
Bra_cxA01g036170.1	Bra_cxA02g015630.1
Bra_cxA01g036080.1	Bra_cxA02g015740.1
Bra_cxA01g036020.1	Bra_cxA02g015760.1
Bra_cxA01g035940.3	Bra_cxA02g016000.1
Bra_cxA01g035900.2	Bra_cxA02g016010.1
Bra_cxA01g035860.1	Bra_cxA02g016070.1
Bra_cxA01g035840.2	Bra_cxA02g016090.2
Bra_cxA01g035710.1	Bra_cxA02g016130.1
Bra_cxA01g035670.1	Bra_cxA02g016140.1
Bra_cxA01g035560.1	Bra_cxA02g016220.1
Bra_cxA01g035550.1	Bra_cxA02g016240.1
Bra_cxA01g035480.1	Bra_cxA02g016270.1
Bra_cxA01g006600.1	Bra_cxA02g047760.1
Bra_cxA01g006550.1	Bra_cxA02g047780.1
Bra_cxA01g006470.1	Bra_cxA02g047850.1
Bra_cxA01g006440.1	Bra_cxA02g047870.1
Bra_cxA01g006360.2	Bra_cxA02g047910.1
Bra_cxA01g006200.1	Bra_cxA02g047970.1
Bra_cxA01g006140.1	Bra_cxA02g048010.1
Bra_cxA01g005940.1	Bra_cxA02g048130.1
Bra_cxA01g005890.1	Bra_cxA02g048210.1
Bra_cxA01g031710.1	Bra_cxA02g033280.1
Bra_cxA01g031700.1	Bra_cxA02g033290.1
Bra_cxA01g031600.2	Bra_cxA02g033390.1
Bra_cxA01g031530.1	Bra_cxA02g033470.1
Bra_cxA01g031510.1	Bra_cxA02g033480.1
Bra_cxA01g031480.1	Bra_cxA02g033550.1
Bra_cxA01g031470.1	Bra_cxA02g033580.1
Bra_cxA01g031250.1	Bra_cxA02g033790.2
Bra_cxA01g003240.1	Bra_cxA02g005110.2
Bra_cxA01g003180.1	Bra_cxA02g005370.1
Bra_cxA01g003120.2	Bra_cxA02g005430.1
Bra_cxA01g002990.1	Bra_cxA02g005520.1
Bra_cxA01g002740.1	Bra_cxA02g005630.6
Bra_cxA01g002700.1	Bra_cxA02g005650.1
Bra_cxA01g002670.1	Bra_cxA02g005700.1
Bra_cxA01g038220.1	Bra_cxA03g018820.1
Bra_cxA01g038200.1	Bra_cxA03g018800.3
Bra_cxA01g038150.1	Bra_cxA03g018770.1
Bra_cxA01g038140.1	Bra_cxA03g018760.1
Bra_cxA01g038130.1	Bra_cxA03g018750.1
Bra_cxA01g038050.1	Bra_cxA03g018730.1
Bra_cxA01g038020.1	Bra_cxA03g018700.1
Bra_cxA01g038010.1	Bra_cxA03g018690.1
Bra_cxA01g037980.1	Bra_cxA03g018660.1
Bra_cxA01g037970.1	Bra_cxA03g018640.1
Bra_cxA01g037960.1	Bra_cxA03g018620.1
Bra_cxA01g037950.1	Bra_cxA03g018610.1
Bra_cxA01g037930.1	Bra_cxA03g018600.1
Bra_cxA01g037920.1	Bra_cxA03g018590.3
Bra_cxA01g037910.1	Bra_cxA03g018580.1
Bra_cxA01g037870.1	Bra_cxA03g018570.1
Bra_cxA01g037840.1	Bra_cxA03g018540.1
Bra_cxA01g037820.1	Bra_cxA03g018520.1
Bra_cxA01g037790.1	Bra_cxA03g018480.1
Bra_cxA01g037780.1	Bra_cxA03g018470.1
Bra_cxA01g037770.3	Bra_cxA03g018440.1
Bra_cxA01g037760.1	Bra_cxA03g018430.1
Bra_cxA01g037720.1	Bra_cxA03g018420.1
Bra_cxA01g037710.1	Bra_cxA03g018370.1
Bra_cxA01g037660.1	Bra_cxA03g018330.1
Bra_cxA01g037640.1	Bra_cxA03g018320.1
Bra_cxA01g037620.3	Bra_cxA03g018310.1
Bra_cxA01g037600.1	Bra_cxA03g018300.1
Bra_cxA01g037570.1	Bra_cxA03g018270.1
Bra_cxA01g037530.1	Bra_cxA03g018230.1
Bra_cxA01g037510.1	Bra_cxA03g018210.1
Bra_cxA01g037460.1	Bra_cxA03g018200.1
Bra_cxA01g037420.1	Bra_cxA03g018180.1
Bra_cxA01g037390.1	Bra_cxA03g018170.1
Bra_cxA01g037360.1	Bra_cxA03g018140.1
Bra_cxA01g037350.2	Bra_cxA03g018130.3
Bra_cxA01g037300.1	Bra_cxA03g018120.1
Bra_cxA01g037250.2	Bra_cxA03g018110.1
Bra_cxA01g037240.1	Bra_cxA03g018100.1
Bra_cxA01g037220.1	Bra_cxA03g018060.1
Bra_cxA01g037210.2	Bra_cxA03g018050.2
Bra_cxA01g037200.1	Bra_cxA03g018040.1
Bra_cxA01g037170.1	Bra_cxA03g018030.2
Bra_cxA01g037160.1	Bra_cxA03g018020.1
Bra_cxA01g037140.1	Bra_cxA03g018010.1
Bra_cxA01g037100.1	Bra_cxA03g018000.1
Bra_cxA01g037090.1	Bra_cxA03g017990.1
Bra_cxA01g037070.1	Bra_cxA03g017980.1
Bra_cxA01g037020.1	Bra_cxA03g017970.1
Bra_cxA01g036970.2	Bra_cxA03g017960.1
Bra_cxA01g036950.1	Bra_cxA03g017930.1
Bra_cxA01g036870.1	Bra_cxA03g017880.1
Bra_cxA01g036860.2	Bra_cxA03g017860.2
Bra_cxA01g036850.3	Bra_cxA03g017840.1
Bra_cxA01g036840.1	Bra_cxA03g017830.1
Bra_cxA01g036820.1	Bra_cxA03g017820.2
Bra_cxA01g036800.1	Bra_cxA03g017790.1
Bra_cxA01g036790.1	Bra_cxA03g017780.1
Bra_cxA01g036780.1	Bra_cxA03g017760.1
Bra_cxA01g036770.1	Bra_cxA03g017750.1
Bra_cxA01g036680.2	Bra_cxA03g017740.1
Bra_cxA01g036670.1	Bra_cxA03g017720.3
Bra_cxA01g036620.4	Bra_cxA03g017710.1
Bra_cxA01g036580.1	Bra_cxA03g017700.1
Bra_cxA01g036560.1	Bra_cxA03g017680.1
Bra_cxA01g036540.1	Bra_cxA03g017670.1
Bra_cxA01g036480.1	Bra_cxA03g017650.1
Bra_cxA01g036450.1	Bra_cxA03g017630.1
Bra_cxA01g036420.1	Bra_cxA03g017610.7
Bra_cxA01g036410.1	Bra_cxA03g017600.1
Bra_cxA01g036400.1	Bra_cxA03g017580.1
Bra_cxA01g036380.2	Bra_cxA03g017560.1
Bra_cxA01g036220.1	Bra_cxA03g017530.2
Bra_cxA01g036210.1	Bra_cxA03g017520.2
Bra_cxA01g036170.1	Bra_cxA03g017490.1
Bra_cxA01g036130.1	Bra_cxA03g017480.1
Bra_cxA01g036090.1	Bra_cxA03g017420.3
Bra_cxA01g036080.1	Bra_cxA03g017380.1
Bra_cxA01g036010.2	Bra_cxA03g017360.1
Bra_cxA01g035990.1	Bra_cxA03g017350.2
Bra_cxA01g035870.1	Bra_cxA03g017300.2
Bra_cxA01g035860.1	Bra_cxA03g017280.2
Bra_cxA01g035840.2	Bra_cxA03g017220.1
Bra_cxA01g035820.2	Bra_cxA03g017210.2
Bra_cxA01g035760.1	Bra_cxA03g017170.1
Bra_cxA01g035740.1	Bra_cxA03g017160.1
Bra_cxA01g035720.1	Bra_cxA03g017150.1
Bra_cxA01g035670.1	Bra_cxA03g017140.1
Bra_cxA01g035650.1	Bra_cxA03g017130.1
Bra_cxA01g035640.1	Bra_cxA03g017120.1
Bra_cxA01g035620.1	Bra_cxA03g017110.1
Bra_cxA01g035600.1	Bra_cxA03g017100.2
Bra_cxA01g035560.1	Bra_cxA03g017080.3
Bra_cxA01g035550.1	Bra_cxA03g017070.1
Bra_cxA01g035500.2	Bra_cxA03g017040.1
Bra_cxA01g035470.1	Bra_cxA03g017030.1
Bra_cxA01g035440.1	Bra_cxA03g017020.1
Bra_cxA01g035390.1	Bra_cxA03g017010.1
Bra_cxA01g035360.1	Bra_cxA03g016990.3
Bra_cxA01g035320.1	Bra_cxA03g017000.1
Bra_cxA01g035310.1	Bra_cxA03g016970.1
Bra_cxA01g035290.1	Bra_cxA03g016950.1
Bra_cxA01g035170.3	Bra_cxA03g016920.1
Bra_cxA01g035130.1	Bra_cxA03g016890.1
Bra_cxA01g035120.1	Bra_cxA03g016870.2
Bra_cxA01g034990.1	Bra_cxA03g016830.3
Bra_cxA01g034980.2	Bra_cxA03g016790.3
Bra_cxA01g034970.1	Bra_cxA03g016780.1
Bra_cxA01g034930.4	Bra_cxA03g016770.3
Bra_cxA01g034920.1	Bra_cxA03g016760.1
Bra_cxA01g034860.1	Bra_cxA03g016750.1
Bra_cxA01g034820.6	Bra_cxA03g016740.1
Bra_cxA01g034800.3	Bra_cxA03g016730.3
Bra_cxA01g034760.1	Bra_cxA03g016720.1
Bra_cxA01g034720.1	Bra_cxA03g016710.1
Bra_cxA01g034650.1	Bra_cxA03g016590.1
Bra_cxA01g034600.1	Bra_cxA03g016540.1
Bra_cxA01g034590.1	Bra_cxA03g016530.1
Bra_cxA01g034580.1	Bra_cxA03g016360.1
Bra_cxA01g034520.1	Bra_cxA03g016330.1
Bra_cxA01g034460.1	Bra_cxA03g016300.1
Bra_cxA01g034420.1	Bra_cxA03g016290.1
Bra_cxA01g034400.1	Bra_cxA03g016280.1
Bra_cxA01g034340.1	Bra_cxA03g016250.1
Bra_cxA01g034330.1	Bra_cxA03g016230.1
Bra_cxA01g034320.1	Bra_cxA03g016210.2
Bra_cxA01g034290.1	Bra_cxA03g016200.4
Bra_cxA01g034260.2	Bra_cxA03g016190.1
Bra_cxA01g034250.1	Bra_cxA03g016180.2
Bra_cxA01g034100.1	Bra_cxA03g016050.1
Bra_cxA01g034080.1	Bra_cxA03g016010.1
Bra_cxA01g034040.1	Bra_cxA03g015990.1
Bra_cxA01g034020.1	Bra_cxA03g015970.1
Bra_cxA01g033990.1	Bra_cxA03g015940.1
Bra_cxA01g033940.1	Bra_cxA03g015910.1
Bra_cxA01g033920.4	Bra_cxA03g015900.1
Bra_cxA01g033890.1	Bra_cxA03g015890.1
Bra_cxA01g033880.1	Bra_cxA03g015880.1
Bra_cxA01g033870.1	Bra_cxA03g015870.1
Bra_cxA01g033860.1	Bra_cxA03g015860.1
Bra_cxA01g033840.1	Bra_cxA03g015820.1
Bra_cxA01g033830.1	Bra_cxA03g015810.1
Bra_cxA01g033820.1	Bra_cxA03g015800.1
Bra_cxA01g033800.1	Bra_cxA03g015780.1
Bra_cxA01g033760.1	Bra_cxA03g015740.1
Bra_cxA01g033730.4	Bra_cxA03g015730.1
Bra_cxA01g033680.3	Bra_cxA03g015710.4
Bra_cxA01g033650.1	Bra_cxA03g015700.1
Bra_cxA01g033620.1	Bra_cxA03g015650.1
Bra_cxA01g033570.2	Bra_cxA03g015570.1
Bra_cxA01g033460.1	Bra_cxA03g015500.6
Bra_cxA01g033440.1	Bra_cxA03g015460.2
Bra_cxA01g033430.1	Bra_cxA03g015430.1
Bra_cxA01g033410.1	Bra_cxA03g015420.1
Bra_cxA01g033400.1	Bra_cxA03g015410.1
Bra_cxA01g033360.1	Bra_cxA03g015390.1
Bra_cxA01g033350.1	Bra_cxA03g015380.1
Bra_cxA01g033340.1	Bra_cxA03g015370.1
Bra_cxA01g033320.2	Bra_cxA03g015310.1
Bra_cxA01g033230.1	Bra_cxA03g015250.1
Bra_cxA01g033200.1	Bra_cxA03g015240.1
Bra_cxA01g033190.1	Bra_cxA03g015230.1
Bra_cxA01g033180.1	Bra_cxA03g015220.1
Bra_cxA01g033110.1	Bra_cxA03g015210.1
Bra_cxA01g033080.1	Bra_cxA03g015160.1
Bra_cxA01g033070.1	Bra_cxA03g015150.2
Bra_cxA01g033060.1	Bra_cxA03g015140.2
Bra_cxA01g033050.1	Bra_cxA03g015120.1
Bra_cxA01g033040.1	Bra_cxA03g015110.1
Bra_cxA01g033020.1	Bra_cxA03g015100.1
Bra_cxA01g033010.1	Bra_cxA03g015070.1
Bra_cxA01g032990.1	Bra_cxA03g015050.1
Bra_cxA01g032970.1	Bra_cxA03g014980.1
Bra_cxA01g032950.1	Bra_cxA03g014970.1
Bra_cxA01g032910.1	Bra_cxA03g014950.1
Bra_cxA01g032900.1	Bra_cxA03g014940.1
Bra_cxA01g032890.1	Bra_cxA03g014930.1
Bra_cxA01g032880.1	Bra_cxA03g014920.1
Bra_cxA01g032820.2	Bra_cxA03g014870.1
Bra_cxA01g032810.1	Bra_cxA03g014850.1
Bra_cxA01g032800.1	Bra_cxA03g014840.1
Bra_cxA01g032760.1	Bra_cxA03g014830.1
Bra_cxA01g032740.2	Bra_cxA03g014810.2
Bra_cxA01g032730.1	Bra_cxA03g014800.1
Bra_cxA01g032720.1	Bra_cxA03g014790.1
Bra_cxA01g032660.1	Bra_cxA03g014770.1
Bra_cxA01g032650.1	Bra_cxA03g014760.1
Bra_cxA01g032630.2	Bra_cxA03g014750.1
Bra_cxA01g032620.1	Bra_cxA03g014740.1
Bra_cxA01g032580.1	Bra_cxA03g014730.1
Bra_cxA01g032570.1	Bra_cxA03g014720.3
Bra_cxA01g032550.1	Bra_cxA03g014710.1
Bra_cxA01g032540.1	Bra_cxA03g014700.1
Bra_cxA01g032530.1	Bra_cxA03g014690.1
Bra_cxA01g032520.1	Bra_cxA03g014680.1
Bra_cxA01g032510.2	Bra_cxA03g014650.1
Bra_cxA01g032490.1	Bra_cxA03g014610.1
Bra_cxA01g032480.1	Bra_cxA03g014580.1
Bra_cxA01g032470.1	Bra_cxA03g014560.1
Bra_cxA01g032400.1	Bra_cxA03g014540.1
Bra_cxA01g032280.1	Bra_cxA03g014520.1
Bra_cxA01g032260.3	Bra_cxA03g014500.2
Bra_cxA01g032250.1	Bra_cxA03g014490.1
Bra_cxA01g032240.1	Bra_cxA03g014470.1
Bra_cxA01g032220.1	Bra_cxA03g014460.1
Bra_cxA01g032210.4	Bra_cxA03g014440.1
Bra_cxA01g032200.1	Bra_cxA03g014430.1
Bra_cxA01g032180.1	Bra_cxA03g014420.2
Bra_cxA01g032170.1	Bra_cxA03g014410.2
Bra_cxA01g032160.1	Bra_cxA03g014400.2
Bra_cxA01g032150.1	Bra_cxA03g014390.1
Bra_cxA01g032100.1	Bra_cxA03g014380.1
Bra_cxA01g032090.1	Bra_cxA03g014370.1
Bra_cxA01g032040.1	Bra_cxA03g014350.2
Bra_cxA01g032030.1	Bra_cxA03g014340.1
Bra_cxA01g032020.2	Bra_cxA03g014310.2
Bra_cxA01g031990.1	Bra_cxA03g014300.1
Bra_cxA01g031950.1	Bra_cxA03g014240.1
Bra_cxA01g031940.1	Bra_cxA03g014230.1
Bra_cxA01g031900.1	Bra_cxA03g014220.2
Bra_cxA01g031880.1	Bra_cxA03g014210.2
Bra_cxA01g031850.1	Bra_cxA03g014200.1
Bra_cxA01g031820.1	Bra_cxA03g014170.1
Bra_cxA01g031790.1	Bra_cxA03g014150.1
Bra_cxA01g031770.1	Bra_cxA03g014130.1
Bra_cxA01g031750.1	Bra_cxA03g014100.1
Bra_cxA01g031730.1	Bra_cxA03g014080.1
Bra_cxA01g031720.1	Bra_cxA03g014070.1
Bra_cxA01g031700.1	Bra_cxA03g014060.1
Bra_cxA01g031670.1	Bra_cxA03g014040.1
Bra_cxA01g031650.1	Bra_cxA03g014030.1
Bra_cxA01g031620.1	Bra_cxA03g014020.1
Bra_cxA01g031610.2	Bra_cxA03g014010.1
Bra_cxA01g031590.1	Bra_cxA03g014000.1
Bra_cxA01g031550.2	Bra_cxA03g013950.1
Bra_cxA01g031540.1	Bra_cxA03g013930.1
Bra_cxA01g031530.1	Bra_cxA03g013920.1
Bra_cxA01g031520.1	Bra_cxA03g013900.2
Bra_cxA01g031510.1	Bra_cxA03g013890.1
Bra_cxA01g031480.1	Bra_cxA03g013820.1
Bra_cxA01g031470.1	Bra_cxA03g013800.1
Bra_cxA01g031430.1	Bra_cxA03g013790.1
Bra_cxA01g031380.1	Bra_cxA03g013750.1
Bra_cxA01g031280.1	Bra_cxA03g013730.1
Bra_cxA01g031270.1	Bra_cxA03g013720.1
Bra_cxA01g031260.1	Bra_cxA03g013700.1
Bra_cxA01g031250.1	Bra_cxA03g013680.1
Bra_cxA01g031230.1	Bra_cxA03g013670.2
Bra_cxA01g031240.2	Bra_cxA03g013660.1
Bra_cxA01g031210.1	Bra_cxA03g013640.1
Bra_cxA01g031190.1	Bra_cxA03g013620.1
Bra_cxA01g031170.1	Bra_cxA03g013610.1
Bra_cxA01g031100.1	Bra_cxA03g013590.1
Bra_cxA01g031090.1	Bra_cxA03g013580.1
Bra_cxA01g031070.1	Bra_cxA03g013570.1
Bra_cxA01g031050.1	Bra_cxA03g013550.1
Bra_cxA01g031030.2	Bra_cxA03g013540.2
Bra_cxA01g030950.1	Bra_cxA03g013530.1
Bra_cxA01g030940.2	Bra_cxA03g013520.2
Bra_cxA01g030920.1	Bra_cxA03g013510.1
Bra_cxA01g030900.1	Bra_cxA03g013500.1
Bra_cxA01g030850.1	Bra_cxA03g013490.1
Bra_cxA01g030830.1	Bra_cxA03g013430.1
Bra_cxA01g030800.1	Bra_cxA03g013400.1
Bra_cxA01g030730.1	Bra_cxA03g013390.1
Bra_cxA01g030720.1	Bra_cxA03g013340.1
Bra_cxA01g030660.1	Bra_cxA03g013330.1
Bra_cxA01g030650.2	Bra_cxA03g013320.1
Bra_cxA01g030620.1	Bra_cxA03g013300.1
Bra_cxA01g030600.1	Bra_cxA03g013290.1
Bra_cxA01g030580.1	Bra_cxA03g013270.1
Bra_cxA01g030570.1	Bra_cxA03g013260.1
Bra_cxA01g030550.1	Bra_cxA03g013240.1
Bra_cxA01g030540.1	Bra_cxA03g013220.1
Bra_cxA01g030530.1	Bra_cxA03g013210.1
Bra_cxA01g030520.1	Bra_cxA03g013200.1
Bra_cxA01g030500.1	Bra_cxA03g013190.1
Bra_cxA01g030490.1	Bra_cxA03g013180.1
Bra_cxA01g030480.1	Bra_cxA03g013170.1
Bra_cxA01g030460.1	Bra_cxA03g013150.1
Bra_cxA01g030440.1	Bra_cxA03g013130.1
Bra_cxA01g030430.1	Bra_cxA03g013120.1
Bra_cxA01g030290.1	Bra_cxA03g013110.2
Bra_cxA01g030280.4	Bra_cxA03g013100.3
Bra_cxA01g030230.1	Bra_cxA03g013070.1
Bra_cxA01g030220.2	Bra_cxA03g013050.1
Bra_cxA01g030170.1	Bra_cxA03g013040.1
Bra_cxA01g030080.1	Bra_cxA03g012940.1
Bra_cxA01g030060.1	Bra_cxA03g012930.1
Bra_cxA01g029980.1	Bra_cxA03g012890.1
Bra_cxA01g029930.1	Bra_cxA03g012870.1
Bra_cxA01g029880.1	Bra_cxA03g012820.1
Bra_cxA01g029830.1	Bra_cxA03g012810.1
Bra_cxA01g029770.1	Bra_cxA03g012780.1
Bra_cxA01g029720.1	Bra_cxA03g012770.1
Bra_cxA01g029670.1	Bra_cxA03g012750.1
Bra_cxA01g029650.2	Bra_cxA03g012740.2
Bra_cxA01g029630.1	Bra_cxA03g012730.1
Bra_cxA01g029570.1	Bra_cxA03g012700.1
Bra_cxA01g029560.1	Bra_cxA03g012690.1
Bra_cxA01g029490.1	Bra_cxA03g012670.1
Bra_cxA01g029480.1	Bra_cxA03g012660.1
Bra_cxA01g029440.1	Bra_cxA03g012650.1
Bra_cxA01g029430.2	Bra_cxA03g012640.1
Bra_cxA01g029420.2	Bra_cxA03g012630.2
Bra_cxA01g029390.4	Bra_cxA03g012610.2
Bra_cxA01g029400.1	Bra_cxA03g012620.1
Bra_cxA01g029380.1	Bra_cxA03g012590.1
Bra_cxA01g029330.1	Bra_cxA03g012570.1
Bra_cxA01g029250.1	Bra_cxA03g012560.1
Bra_cxA01g029190.1	Bra_cxA03g012530.1
Bra_cxA01g029120.1	Bra_cxA03g012500.1
Bra_cxA01g029110.2	Bra_cxA03g012490.1
Bra_cxA01g029040.2	Bra_cxA03g012470.5
Bra_cxA01g028950.1	Bra_cxA03g012460.1
Bra_cxA01g028930.1	Bra_cxA03g012390.1
Bra_cxA01g028920.1	Bra_cxA03g012370.2
Bra_cxA01g028880.1	Bra_cxA03g012350.1
Bra_cxA01g028820.1	Bra_cxA03g012320.1
Bra_cxA01g028800.1	Bra_cxA03g012290.1
Bra_cxA01g028790.1	Bra_cxA03g012270.4
Bra_cxA01g028750.1	Bra_cxA03g012260.1
Bra_cxA01g028730.1	Bra_cxA03g012240.1
Bra_cxA01g028720.1	Bra_cxA03g012230.1
Bra_cxA01g028690.1	Bra_cxA03g012180.1
Bra_cxA01g028680.1	Bra_cxA03g012110.1
Bra_cxA01g028670.1	Bra_cxA03g012090.1
Bra_cxA01g028630.1	Bra_cxA03g012070.1
Bra_cxA01g028610.1	Bra_cxA03g012060.1
Bra_cxA01g028590.1	Bra_cxA03g012040.1
Bra_cxA01g028580.1	Bra_cxA03g012020.1
Bra_cxA01g028570.1	Bra_cxA03g012000.1
Bra_cxA01g028520.1	Bra_cxA03g011970.1
Bra_cxA01g028510.1	Bra_cxA03g011960.1
Bra_cxA01g028450.1	Bra_cxA03g011950.1
Bra_cxA01g028440.1	Bra_cxA03g011940.1
Bra_cxA01g028420.1	Bra_cxA03g011910.1
Bra_cxA01g031140.1	Bra_cxA03g055290.1
Bra_cxA01g031100.1	Bra_cxA03g055230.2
Bra_cxA01g031070.1	Bra_cxA03g055190.1
Bra_cxA01g030960.1	Bra_cxA03g055110.1
Bra_cxA01g030780.1	Bra_cxA03g054970.1
Bra_cxA01g030730.1	Bra_cxA03g054890.2
Bra_cxA01g030720.1	Bra_cxA03g054880.1
Bra_cxA01g030640.1	Bra_cxA03g054760.1
Bra_cxA01g030610.1	Bra_cxA03g054720.1
Bra_cxA01g030550.1	Bra_cxA03g054680.2
Bra_cxA01g030530.1	Bra_cxA03g054620.3
Bra_cxA01g030500.1	Bra_cxA03g054600.1
Bra_cxA01g030480.1	Bra_cxA03g054580.1
Bra_cxA01g030430.1	Bra_cxA03g054480.1
Bra_cxA01g030290.1	Bra_cxA03g054460.1
Bra_cxA01g030280.4	Bra_cxA03g054410.1
Bra_cxA01g030260.2	Bra_cxA03g054400.1
Bra_cxA01g030220.2	Bra_cxA03g054250.1
Bra_cxA01g030200.1	Bra_cxA03g054230.1
Bra_cxA01g030170.1	Bra_cxA03g054190.1
Bra_cxA01g030150.1	Bra_cxA03g054140.1
Bra_cxA01g030140.1	Bra_cxA03g054090.1
Bra_cxA01g030120.1	Bra_cxA03g054080.1
Bra_cxA01g030040.1	Bra_cxA03g054050.1
Bra_cxA01g030030.1	Bra_cxA03g054040.3
Bra_cxA01g029890.1	Bra_cxA03g053890.2
Bra_cxA01g029670.1	Bra_cxA03g053740.2
Bra_cxA01g029660.1	Bra_cxA03g053720.1
Bra_cxA01g029630.1	Bra_cxA03g053710.1
Bra_cxA01g029370.1	Bra_cxA03g053560.1
Bra_cxA01g029120.1	Bra_cxA03g053500.1
Bra_cxA01g029040.2	Bra_cxA03g053330.1
Bra_cxA01g029000.1	Bra_cxA03g053320.1
Bra_cxA01g028880.1	Bra_cxA03g053260.1
Bra_cxA01g028820.1	Bra_cxA03g053200.1
Bra_cxA01g028790.1	Bra_cxA03g052970.1
Bra_cxA01g005110.1	Bra_cxA03g033360.1
Bra_cxA01g005080.1	Bra_cxA03g033280.1
Bra_cxA01g005040.1	Bra_cxA03g033270.1
Bra_cxA01g004980.2	Bra_cxA03g033260.1
Bra_cxA01g004940.3	Bra_cxA03g033240.1
Bra_cxA01g004890.1	Bra_cxA03g033200.1
Bra_cxA01g004860.1	Bra_cxA03g033170.1
Bra_cxA01g004850.1	Bra_cxA03g033150.1
Bra_cxA01g004820.1	Bra_cxA03g033070.1
Bra_cxA01g004810.1	Bra_cxA03g033060.1
Bra_cxA01g004780.1	Bra_cxA03g033040.2
Bra_cxA01g004770.1	Bra_cxA03g033020.1
Bra_cxA01g004760.1	Bra_cxA03g033010.1
Bra_cxA01g004750.1	Bra_cxA03g033000.2
Bra_cxA01g004730.1	Bra_cxA03g032990.1
Bra_cxA01g004680.1	Bra_cxA03g032980.1
Bra_cxA01g004660.2	Bra_cxA03g032930.2
Bra_cxA01g004650.1	Bra_cxA03g032790.1
Bra_cxA01g017640.1	Bra_cxA03g003320.1
Bra_cxA01g017620.3	Bra_cxA03g003310.1
Bra_cxA01g017610.1	Bra_cxA03g003300.1
Bra_cxA01g017600.1	Bra_cxA03g003290.1
Bra_cxA01g017350.1	Bra_cxA03g003240.2
Bra_cxA01g017320.3	Bra_cxA03g003220.1
Bra_cxA01g017220.1	Bra_cxA03g003130.1
Bra_cxA01g017210.1	Bra_cxA03g003120.1
Bra_cxA01g017130.2	Bra_cxA03g003080.3
Bra_cxA01g017100.1	Bra_cxA03g003070.1
Bra_cxA01g017080.1	Bra_cxA03g003020.1
Bra_cxA01g017060.2	Bra_cxA03g003000.1
Bra_cxA01g017020.1	Bra_cxA03g002790.1
Bra_cxA01g016910.1	Bra_cxA03g002780.1
Bra_cxA01g016900.1	Bra_cxA03g002770.1
Bra_cxA01g016860.1	Bra_cxA03g002640.1
Bra_cxA01g016670.2	Bra_cxA03g002600.1
Bra_cxA01g016620.1	Bra_cxA03g002570.1
Bra_cxA01g004630.1	Bra_cxA03g033740.3
Bra_cxA01g004620.1	Bra_cxA03g033730.1
Bra_cxA01g004610.1	Bra_cxA03g033720.1
Bra_cxA01g004600.1	Bra_cxA03g033710.1
Bra_cxA01g004590.1	Bra_cxA03g033700.1
Bra_cxA01g004580.1	Bra_cxA03g033670.2
Bra_cxA01g004530.1	Bra_cxA03g033650.1
Bra_cxA01g004520.1	Bra_cxA03g033640.1
Bra_cxA01g004510.1	Bra_cxA03g033630.1
Bra_cxA01g004450.1	Bra_cxA03g033560.1
Bra_cxA01g004430.1	Bra_cxA03g033530.1
Bra_cxA01g004410.3	Bra_cxA03g033520.2
Bra_cxA01g004240.1	Bra_cxA03g033430.1
Bra_cxA01g045770.1	Bra_cxA03g022100.1
Bra_cxA01g045700.1	Bra_cxA03g021870.1
Bra_cxA01g045580.1	Bra_cxA03g021750.1
Bra_cxA01g045490.1	Bra_cxA03g021720.1
Bra_cxA01g045320.1	Bra_cxA03g021710.1
Bra_cxA01g045090.1	Bra_cxA03g021590.1
Bra_cxA01g044940.1	Bra_cxA03g021470.1
Bra_cxA01g044820.1	Bra_cxA03g021320.1
Bra_cxA01g044740.1	Bra_cxA03g021300.1
Bra_cxA01g044610.1	Bra_cxA03g021220.3
Bra_cxA01g044510.1	Bra_cxA03g021140.1
Bra_cxA01g044320.1	Bra_cxA03g021100.1
Bra_cxA01g044160.1	Bra_cxA03g021050.1
Bra_cxA01g026220.1	Bra_cxA03g027190.1
Bra_cxA01g026150.1	Bra_cxA03g027160.1
Bra_cxA01g025970.1	Bra_cxA03g027100.1
Bra_cxA01g025940.1	Bra_cxA03g027080.1
Bra_cxA01g025900.1	Bra_cxA03g027070.1
Bra_cxA01g025870.1	Bra_cxA03g026960.1
Bra_cxA01g025620.1	Bra_cxA03g026800.1
Bra_cxA01g025480.1	Bra_cxA03g026570.1
Bra_cxA01g025420.2	Bra_cxA03g026480.2
Bra_cxA01g025180.1	Bra_cxA03g026450.1
Bra_cxA01g025150.1	Bra_cxA03g026370.1
Bra_cxA01g025120.1	Bra_cxA03g026270.1
Bra_cxA01g044700.3	Bra_cxA03g006960.1
Bra_cxA01g044610.1	Bra_cxA03g006880.1
Bra_cxA01g044490.1	Bra_cxA03g006840.1
Bra_cxA01g044380.1	Bra_cxA03g006730.1
Bra_cxA01g044180.1	Bra_cxA03g006530.1
Bra_cxA01g044150.1	Bra_cxA03g006460.1
Bra_cxA01g044040.1	Bra_cxA03g006370.1
Bra_cxA01g027230.1	Bra_cxA03g019490.1
Bra_cxA01g027220.1	Bra_cxA03g019480.1
Bra_cxA01g027170.1	Bra_cxA03g019460.1
Bra_cxA01g027160.1	Bra_cxA03g019450.1
Bra_cxA01g027050.1	Bra_cxA03g019380.1
Bra_cxA01g027040.1	Bra_cxA03g019370.1
Bra_cxA01g032630.2	Bra_cxA03g041560.1
Bra_cxA01g032510.2	Bra_cxA03g041400.1
Bra_cxA01g032400.1	Bra_cxA03g041310.1
Bra_cxA01g032340.1	Bra_cxA03g041290.1
Bra_cxA01g032140.1	Bra_cxA03g041260.1
Bra_cxA01g032060.1	Bra_cxA03g041180.1
Bra_cxA01g031940.1	Bra_cxA03g041040.1
Bra_cxA01g016320.2	Bra_cxA03g025960.1
Bra_cxA01g016310.1	Bra_cxA03g025950.1
Bra_cxA01g016290.1	Bra_cxA03g025920.1
Bra_cxA01g016270.1	Bra_cxA03g025910.1
Bra_cxA01g016220.1	Bra_cxA03g025890.1
Bra_cxA01g016170.1	Bra_cxA03g025670.1
Bra_cxA01g040180.1	Bra_cxA03g055460.1
Bra_cxA01g039950.1	Bra_cxA03g055320.1
Bra_cxA01g039940.1	Bra_cxA03g055290.1
Bra_cxA01g039870.1	Bra_cxA03g055190.1
Bra_cxA01g039830.1	Bra_cxA03g055120.1
Bra_cxA01g039780.2	Bra_cxA03g055100.2
Bra_cxA01g046200.1	Bra_cxA03g004470.1
Bra_cxA01g046130.1	Bra_cxA03g004480.1
Bra_cxA01g046120.1	Bra_cxA03g004500.1
Bra_cxA01g046070.1	Bra_cxA03g004520.1
Bra_cxA01g046050.1	Bra_cxA03g004560.1
Bra_cxA01g046000.1	Bra_cxA03g004590.1
Bra_cxA01g045810.1	Bra_cxA03g004690.1
Bra_cxA01g045730.1	Bra_cxA03g004710.1
Bra_cxA01g045680.1	Bra_cxA03g004720.2
Bra_cxA01g045660.1	Bra_cxA03g004750.1
Bra_cxA01g045650.1	Bra_cxA03g004760.1
Bra_cxA01g045640.1	Bra_cxA03g004800.1
Bra_cxA01g045630.2	Bra_cxA03g004810.1
Bra_cxA01g045620.1	Bra_cxA03g004830.1
Bra_cxA01g045610.1	Bra_cxA03g004880.1
Bra_cxA01g045600.2	Bra_cxA03g004910.2
Bra_cxA01g045580.1	Bra_cxA03g004940.1
Bra_cxA01g045570.1	Bra_cxA03g004970.1
Bra_cxA01g045520.1	Bra_cxA03g005020.1
Bra_cxA01g045510.1	Bra_cxA03g005030.1
Bra_cxA01g045500.1	Bra_cxA03g005040.1
Bra_cxA01g045390.1	Bra_cxA03g005080.1
Bra_cxA01g045370.1	Bra_cxA03g005090.2
Bra_cxA01g045360.1	Bra_cxA03g005100.1
Bra_cxA01g045350.1	Bra_cxA03g005110.1
Bra_cxA01g045280.1	Bra_cxA03g005170.1
Bra_cxA01g045270.1	Bra_cxA03g005180.1
Bra_cxA01g045260.3	Bra_cxA03g005190.2
Bra_cxA01g045210.1	Bra_cxA03g005230.1
Bra_cxA01g045200.1	Bra_cxA03g005240.1
Bra_cxA01g045190.1	Bra_cxA03g005250.1
Bra_cxA01g045160.1	Bra_cxA03g005270.1
Bra_cxA01g045090.1	Bra_cxA03g005280.2
Bra_cxA01g045080.1	Bra_cxA03g005290.2
Bra_cxA01g045070.1	Bra_cxA03g005300.1
Bra_cxA01g045020.1	Bra_cxA03g005340.1
Bra_cxA01g044980.2	Bra_cxA03g005390.1
Bra_cxA01g044970.1	Bra_cxA03g005420.1
Bra_cxA01g044960.1	Bra_cxA03g005430.1
Bra_cxA01g044940.1	Bra_cxA03g005490.1
Bra_cxA01g044900.1	Bra_cxA03g005500.1
Bra_cxA01g044890.1	Bra_cxA03g005530.1
Bra_cxA01g044870.1	Bra_cxA03g005620.1
Bra_cxA01g044850.1	Bra_cxA03g005660.2
Bra_cxA01g044840.1	Bra_cxA03g005680.1
Bra_cxA01g044820.1	Bra_cxA03g005700.1
Bra_cxA01g044740.1	Bra_cxA03g005720.1
Bra_cxA01g044720.1	Bra_cxA03g005730.2
Bra_cxA01g044710.1	Bra_cxA03g005740.2
Bra_cxA01g044700.3	Bra_cxA03g005750.1
Bra_cxA01g044690.1	Bra_cxA03g005770.1
Bra_cxA01g044660.1	Bra_cxA03g005780.2
Bra_cxA01g044650.2	Bra_cxA03g005830.2
Bra_cxA01g044630.1	Bra_cxA03g005840.1
Bra_cxA01g044620.1	Bra_cxA03g005850.1
Bra_cxA01g044580.2	Bra_cxA03g005870.1
Bra_cxA01g044560.2	Bra_cxA03g005880.1
Bra_cxA01g044540.2	Bra_cxA03g005890.3
Bra_cxA01g044510.1	Bra_cxA03g005900.1
Bra_cxA01g044490.1	Bra_cxA03g005910.1
Bra_cxA01g044450.1	Bra_cxA03g005930.1
Bra_cxA01g044430.1	Bra_cxA03g005940.1
Bra_cxA01g044420.1	Bra_cxA03g005960.1
Bra_cxA01g044370.1	Bra_cxA03g005970.1
Bra_cxA01g044360.1	Bra_cxA03g005980.1
Bra_cxA01g044350.1	Bra_cxA03g006000.1
Bra_cxA01g044340.1	Bra_cxA03g006020.1
Bra_cxA01g044330.1	Bra_cxA03g006030.2
Bra_cxA01g044310.1	Bra_cxA03g006050.1
Bra_cxA01g044250.10	Bra_cxA03g006080.2
Bra_cxA01g044240.1	Bra_cxA03g006090.1
Bra_cxA01g044180.1	Bra_cxA03g006130.1
Bra_cxA01g044160.1	Bra_cxA03g006180.1
Bra_cxA01g044140.1	Bra_cxA03g006250.1
Bra_cxA01g044120.1	Bra_cxA03g006260.1
Bra_cxA01g044090.1	Bra_cxA03g006290.1
Bra_cxA01g044070.1	Bra_cxA03g006300.1
Bra_cxA01g044060.1	Bra_cxA03g006320.1
Bra_cxA01g044050.1	Bra_cxA03g006340.1
Bra_cxA01g044020.1	Bra_cxA03g006390.1
Bra_cxA01g043940.1	Bra_cxA03g006410.1
Bra_cxA01g043920.1	Bra_cxA03g006450.1
Bra_cxA01g043880.1	Bra_cxA03g006460.1
Bra_cxA01g043870.2	Bra_cxA03g006470.1
Bra_cxA01g043780.1	Bra_cxA03g006540.1
Bra_cxA01g043760.1	Bra_cxA03g006580.1
Bra_cxA01g043740.1	Bra_cxA03g006590.1
Bra_cxA01g043730.2	Bra_cxA03g006610.3
Bra_cxA01g043690.1	Bra_cxA03g006630.1
Bra_cxA01g043650.1	Bra_cxA03g006720.1
Bra_cxA01g043640.1	Bra_cxA03g006740.1
Bra_cxA01g043630.1	Bra_cxA03g006780.1
Bra_cxA01g043530.1	Bra_cxA03g006800.1
Bra_cxA01g043510.1	Bra_cxA03g006820.1
Bra_cxA01g043480.1	Bra_cxA03g006830.1
Bra_cxA01g043470.1	Bra_cxA03g006840.1
Bra_cxA01g043450.1	Bra_cxA03g006850.1
Bra_cxA01g043440.1	Bra_cxA03g006860.1
Bra_cxA01g043430.1	Bra_cxA03g006870.1
Bra_cxA01g043420.1	Bra_cxA03g006880.1
Bra_cxA01g043390.1	Bra_cxA03g006900.1
Bra_cxA01g043360.1	Bra_cxA03g006930.1
Bra_cxA01g043350.1	Bra_cxA03g006950.1
Bra_cxA01g043340.1	Bra_cxA03g006960.1
Bra_cxA01g043330.1	Bra_cxA03g006980.1
Bra_cxA01g043320.1	Bra_cxA03g006990.1
Bra_cxA01g043280.2	Bra_cxA03g007000.1
Bra_cxA01g043250.1	Bra_cxA03g007010.1
Bra_cxA01g043230.1	Bra_cxA03g007070.1
Bra_cxA01g043160.1	Bra_cxA03g007110.1
Bra_cxA01g043150.1	Bra_cxA03g007150.1
Bra_cxA01g043140.1	Bra_cxA03g007170.1
Bra_cxA01g043090.1	Bra_cxA03g007180.1
Bra_cxA01g043060.1	Bra_cxA03g007200.1
Bra_cxA01g043040.1	Bra_cxA03g007210.1
Bra_cxA01g043010.1	Bra_cxA03g007220.2
Bra_cxA01g042990.2	Bra_cxA03g007370.2
Bra_cxA01g042980.1	Bra_cxA03g007390.1
Bra_cxA01g042960.1	Bra_cxA03g007400.1
Bra_cxA01g042950.1	Bra_cxA03g007410.1
Bra_cxA01g042920.1	Bra_cxA03g007420.1
Bra_cxA01g042900.1	Bra_cxA03g007430.2
Bra_cxA01g042880.1	Bra_cxA03g007480.2
Bra_cxA01g042870.2	Bra_cxA03g007490.1
Bra_cxA01g042850.1	Bra_cxA03g007540.1
Bra_cxA01g042840.1	Bra_cxA03g007550.1
Bra_cxA01g042830.1	Bra_cxA03g007560.1
Bra_cxA01g042820.1	Bra_cxA03g007570.1
Bra_cxA01g042780.1	Bra_cxA03g007650.1
Bra_cxA01g042770.2	Bra_cxA03g007860.1
Bra_cxA01g042760.1	Bra_cxA03g007870.1
Bra_cxA01g042740.1	Bra_cxA03g008010.1
Bra_cxA01g042680.1	Bra_cxA03g008040.1
Bra_cxA01g042660.1	Bra_cxA03g008060.1
Bra_cxA01g042630.2	Bra_cxA03g008130.1
Bra_cxA01g042560.1	Bra_cxA03g008150.1
Bra_cxA01g042540.1	Bra_cxA03g008160.1
Bra_cxA01g042520.1	Bra_cxA03g008170.2
Bra_cxA01g042510.1	Bra_cxA03g008180.1
Bra_cxA01g042480.1	Bra_cxA03g008190.1
Bra_cxA01g042470.1	Bra_cxA03g008220.2
Bra_cxA01g042420.2	Bra_cxA03g008250.2
Bra_cxA01g042410.2	Bra_cxA03g008290.1
Bra_cxA01g042400.1	Bra_cxA03g008300.1
Bra_cxA01g042380.1	Bra_cxA03g008310.1
Bra_cxA01g042370.1	Bra_cxA03g008360.2
Bra_cxA01g042360.1	Bra_cxA03g008370.1
Bra_cxA01g042350.1	Bra_cxA03g008390.1
Bra_cxA01g042300.1	Bra_cxA03g008400.1
Bra_cxA01g042290.1	Bra_cxA03g008420.1
Bra_cxA01g042270.1	Bra_cxA03g008430.1
Bra_cxA01g042260.1	Bra_cxA03g008440.1
Bra_cxA01g042240.3	Bra_cxA03g008450.2
Bra_cxA01g042170.1	Bra_cxA03g008480.1
Bra_cxA01g042160.1	Bra_cxA03g008500.1
Bra_cxA01g042130.2	Bra_cxA03g008520.1
Bra_cxA01g042110.1	Bra_cxA03g008540.1
Bra_cxA01g042060.1	Bra_cxA03g008570.1
Bra_cxA01g042050.1	Bra_cxA03g008590.1
Bra_cxA01g041970.2	Bra_cxA03g008610.1
Bra_cxA01g041910.3	Bra_cxA03g008630.3
Bra_cxA01g041900.1	Bra_cxA03g008640.2
Bra_cxA01g041890.1	Bra_cxA03g008650.1
Bra_cxA01g041780.1	Bra_cxA03g008690.1
Bra_cxA01g041670.3	Bra_cxA03g008720.1
Bra_cxA01g041640.1	Bra_cxA03g008730.1
Bra_cxA01g041630.1	Bra_cxA03g008740.1
Bra_cxA01g041570.1	Bra_cxA03g008830.1
Bra_cxA01g041500.2	Bra_cxA03g008860.1
Bra_cxA01g041490.1	Bra_cxA03g008870.2
Bra_cxA01g041460.1	Bra_cxA03g008880.1
Bra_cxA01g041450.1	Bra_cxA03g008890.1
Bra_cxA01g041400.1	Bra_cxA03g008910.2
Bra_cxA01g041360.1	Bra_cxA03g008920.1
Bra_cxA01g041350.2	Bra_cxA03g008930.1
Bra_cxA01g041320.1	Bra_cxA03g008940.1
Bra_cxA01g041310.1	Bra_cxA03g008950.1
Bra_cxA01g041300.1	Bra_cxA03g008970.1
Bra_cxA01g041280.1	Bra_cxA03g008990.1
Bra_cxA01g041250.1	Bra_cxA03g009060.2
Bra_cxA01g041190.2	Bra_cxA03g009070.2
Bra_cxA01g041160.1	Bra_cxA03g009130.1
Bra_cxA01g041150.1	Bra_cxA03g009150.1
Bra_cxA01g041090.1	Bra_cxA03g009170.1
Bra_cxA01g041080.2	Bra_cxA03g009180.1
Bra_cxA01g041050.1	Bra_cxA03g009210.1
Bra_cxA01g041000.1	Bra_cxA03g009260.3
Bra_cxA01g040970.1	Bra_cxA03g009270.3
Bra_cxA01g040960.2	Bra_cxA03g009280.1
Bra_cxA01g040950.1	Bra_cxA03g009300.1
Bra_cxA01g040940.2	Bra_cxA03g009320.1
Bra_cxA01g040920.1	Bra_cxA03g009340.1
Bra_cxA01g040840.1	Bra_cxA03g009380.2
Bra_cxA01g040790.1	Bra_cxA03g009440.1
Bra_cxA01g040740.2	Bra_cxA03g009460.1
Bra_cxA01g040730.1	Bra_cxA03g009470.1
Bra_cxA01g040670.4	Bra_cxA03g009490.1
Bra_cxA01g040660.1	Bra_cxA03g009510.1
Bra_cxA01g040650.1	Bra_cxA03g009530.1
Bra_cxA01g040630.3	Bra_cxA03g009570.1
Bra_cxA01g040580.1	Bra_cxA03g009580.1
Bra_cxA01g040570.1	Bra_cxA03g009590.1
Bra_cxA01g040550.1	Bra_cxA03g009600.2
Bra_cxA01g040500.1	Bra_cxA03g009620.1
Bra_cxA01g040490.1	Bra_cxA03g009640.1
Bra_cxA01g040450.3	Bra_cxA03g009720.1
Bra_cxA01g040430.1	Bra_cxA03g009730.1
Bra_cxA01g040400.2	Bra_cxA03g009780.1
Bra_cxA01g040380.1	Bra_cxA03g009790.1
Bra_cxA01g040310.1	Bra_cxA03g009800.1
Bra_cxA01g040280.1	Bra_cxA03g009830.1
Bra_cxA01g040270.1	Bra_cxA03g009860.1
Bra_cxA01g040230.1	Bra_cxA03g009880.1
Bra_cxA01g040210.1	Bra_cxA03g009920.1
Bra_cxA01g040160.2	Bra_cxA03g009940.1
Bra_cxA01g040150.1	Bra_cxA03g010110.1
Bra_cxA01g040140.1	Bra_cxA03g010120.1
Bra_cxA01g040100.1	Bra_cxA03g010140.1
Bra_cxA01g040080.1	Bra_cxA03g010170.1
Bra_cxA01g040070.1	Bra_cxA03g010180.1
Bra_cxA01g040050.1	Bra_cxA03g010190.1
Bra_cxA01g040030.2	Bra_cxA03g010250.1
Bra_cxA01g040010.1	Bra_cxA03g010260.1
Bra_cxA01g039970.1	Bra_cxA03g010280.1
Bra_cxA01g039960.1	Bra_cxA03g010290.1
Bra_cxA01g039940.1	Bra_cxA03g010300.1
Bra_cxA01g039910.1	Bra_cxA03g010360.1
Bra_cxA01g039860.1	Bra_cxA03g010390.1
Bra_cxA01g039850.2	Bra_cxA03g010410.1
Bra_cxA01g039840.1	Bra_cxA03g010430.1
Bra_cxA01g039830.1	Bra_cxA03g010470.1
Bra_cxA01g039820.2	Bra_cxA03g010510.2
Bra_cxA01g039800.1	Bra_cxA03g010520.1
Bra_cxA01g039790.1	Bra_cxA03g010540.1
Bra_cxA01g039780.2	Bra_cxA03g010550.2
Bra_cxA01g039720.1	Bra_cxA03g010580.1
Bra_cxA01g039690.1	Bra_cxA03g010600.1
Bra_cxA01g039660.2	Bra_cxA03g010660.1
Bra_cxA01g039640.1	Bra_cxA03g010670.1
Bra_cxA01g039620.1	Bra_cxA03g010690.1
Bra_cxA01g039590.1	Bra_cxA03g010700.1
Bra_cxA01g039580.3	Bra_cxA03g010710.1
Bra_cxA01g039510.2	Bra_cxA03g010740.1
Bra_cxA01g039500.1	Bra_cxA03g010770.1
Bra_cxA01g039480.1	Bra_cxA03g010780.1
Bra_cxA01g039470.1	Bra_cxA03g010810.1
Bra_cxA01g039410.1	Bra_cxA03g010860.2
Bra_cxA01g039400.1	Bra_cxA03g010870.1
Bra_cxA01g039390.3	Bra_cxA03g010900.1
Bra_cxA01g039350.1	Bra_cxA03g011040.1
Bra_cxA01g039320.1	Bra_cxA03g011050.1
Bra_cxA01g039220.1	Bra_cxA03g011080.1
Bra_cxA01g039080.1	Bra_cxA03g011120.1
Bra_cxA01g039040.1	Bra_cxA03g011130.1
Bra_cxA01g038970.1	Bra_cxA03g011190.1
Bra_cxA01g038950.3	Bra_cxA03g011210.1
Bra_cxA01g038930.1	Bra_cxA03g011240.2
Bra_cxA01g038920.1	Bra_cxA03g011250.1
Bra_cxA01g038900.1	Bra_cxA03g011270.2
Bra_cxA01g038890.2	Bra_cxA03g011290.1
Bra_cxA01g038870.2	Bra_cxA03g011340.1
Bra_cxA01g038810.1	Bra_cxA03g011360.2
Bra_cxA01g038800.1	Bra_cxA03g011390.1
Bra_cxA01g038790.1	Bra_cxA03g011410.1
Bra_cxA01g038780.1	Bra_cxA03g011440.1
Bra_cxA01g038770.1	Bra_cxA03g011470.1
Bra_cxA01g038740.1	Bra_cxA03g011520.1
Bra_cxA01g038730.1	Bra_cxA03g011530.1
Bra_cxA01g038720.1	Bra_cxA03g011540.1
Bra_cxA01g038690.1	Bra_cxA03g011560.1
Bra_cxA01g038680.1	Bra_cxA03g011570.1
Bra_cxA01g038580.1	Bra_cxA03g011590.1
Bra_cxA01g038520.1	Bra_cxA03g011620.1
Bra_cxA01g038470.1	Bra_cxA03g011640.2
Bra_cxA01g038440.1	Bra_cxA03g011700.1
Bra_cxA01g038430.1	Bra_cxA03g011730.1
Bra_cxA01g038390.1	Bra_cxA03g011780.1
Bra_cxA01g038360.1	Bra_cxA03g011810.1
Bra_cxA01g038350.2	Bra_cxA03g011820.2
Bra_cxA01g038340.1	Bra_cxA03g011840.1
Bra_cxA01g038330.1	Bra_cxA03g011850.1
Bra_cxA01g038320.1	Bra_cxA03g011870.1
Bra_cxA01g038300.1	Bra_cxA03g011900.2
Bra_cxA01g038270.1	Bra_cxA03g011910.1
Bra_cxA01g016540.2	Bra_cxA03g025730.1
Bra_cxA01g016500.1	Bra_cxA03g025760.1
Bra_cxA01g016480.1	Bra_cxA03g025790.1
Bra_cxA01g016270.1	Bra_cxA03g025910.1
Bra_cxA01g016230.1	Bra_cxA03g025930.1
Bra_cxA01g016180.1	Bra_cxA03g026010.1
Bra_cxA01g016150.1	Bra_cxA03g026020.2
Bra_cxA01g016140.2	Bra_cxA03g026030.2
Bra_cxA01g016120.1	Bra_cxA03g026050.1
Bra_cxA01g015910.1	Bra_cxA03g026080.1
Bra_cxA01g015820.1	Bra_cxA03g026090.4
Bra_cxA01g015710.1	Bra_cxA03g026130.1
Bra_cxA01g015550.1	Bra_cxA03g026170.1
Bra_cxA01g015420.1	Bra_cxA03g026180.1
Bra_cxA01g015260.1	Bra_cxA03g026220.1
Bra_cxA01g015240.1	Bra_cxA03g026250.1
Bra_cxA01g015140.1	Bra_cxA03g026300.2
Bra_cxA01g015130.2	Bra_cxA03g026310.1
Bra_cxA01g015120.1	Bra_cxA03g026320.1
Bra_cxA01g015090.1	Bra_cxA03g026360.1
Bra_cxA01g014990.1	Bra_cxA03g026390.1
Bra_cxA01g014980.1	Bra_cxA03g026410.1
Bra_cxA01g014970.1	Bra_cxA03g026450.1
Bra_cxA01g014930.3	Bra_cxA03g026460.2
Bra_cxA01g014850.1	Bra_cxA03g026480.2
Bra_cxA01g014790.1	Bra_cxA03g026520.1
Bra_cxA01g014760.1	Bra_cxA03g026550.1
Bra_cxA01g014720.1	Bra_cxA03g026560.1
Bra_cxA01g014700.1	Bra_cxA03g026590.1
Bra_cxA01g014610.2	Bra_cxA03g026640.2
Bra_cxA01g014570.1	Bra_cxA03g026650.1
Bra_cxA01g014510.1	Bra_cxA03g026750.1
Bra_cxA01g014500.1	Bra_cxA03g026800.1
Bra_cxA01g014460.2	Bra_cxA03g026850.2
Bra_cxA01g014410.1	Bra_cxA03g026870.1
Bra_cxA01g014340.1	Bra_cxA03g026900.1
Bra_cxA01g014320.1	Bra_cxA03g026910.1
Bra_cxA01g014260.1	Bra_cxA03g026920.1
Bra_cxA01g014220.1	Bra_cxA03g026960.1
Bra_cxA01g014180.1	Bra_cxA03g026990.1
Bra_cxA01g014170.1	Bra_cxA03g027000.1
Bra_cxA01g014150.1	Bra_cxA03g027010.1
Bra_cxA01g014140.1	Bra_cxA03g027060.1
Bra_cxA01g013900.1	Bra_cxA03g027190.1
Bra_cxA01g013840.1	Bra_cxA03g027270.2
Bra_cxA01g013830.1	Bra_cxA03g027300.1
Bra_cxA01g013820.1	Bra_cxA03g027310.1
Bra_cxA01g013780.1	Bra_cxA03g027340.1
Bra_cxA01g013740.1	Bra_cxA03g027360.1
Bra_cxA01g013710.1	Bra_cxA03g027400.1
Bra_cxA01g013660.2	Bra_cxA03g027420.2
Bra_cxA01g013640.1	Bra_cxA03g027430.1
Bra_cxA01g013580.2	Bra_cxA03g027450.1
Bra_cxA01g013570.1	Bra_cxA03g027460.1
Bra_cxA01g013550.1	Bra_cxA03g027470.1
Bra_cxA01g013450.1	Bra_cxA03g027510.1
Bra_cxA01g013430.1	Bra_cxA03g027530.1
Bra_cxA01g013270.1	Bra_cxA03g027570.1
Bra_cxA01g013260.1	Bra_cxA03g027610.1
Bra_cxA01g013250.1	Bra_cxA03g027620.1
Bra_cxA01g013230.1	Bra_cxA03g027650.1
Bra_cxA01g013220.2	Bra_cxA03g027660.1
Bra_cxA01g013190.1	Bra_cxA03g027690.1
Bra_cxA01g013170.1	Bra_cxA03g027740.1
Bra_cxA01g013120.1	Bra_cxA03g027760.1
Bra_cxA01g012860.4	Bra_cxA03g027800.1
Bra_cxA01g012810.2	Bra_cxA03g027860.1
Bra_cxA01g012800.1	Bra_cxA03g027870.1
Bra_cxA01g012790.2	Bra_cxA03g027890.1
Bra_cxA01g012740.1	Bra_cxA03g027900.1
Bra_cxA01g012710.1	Bra_cxA03g027930.1
Bra_cxA01g012700.1	Bra_cxA03g027940.3
Bra_cxA01g012540.1	Bra_cxA03g027980.1
Bra_cxA01g012520.1	Bra_cxA03g028000.1
Bra_cxA01g012390.1	Bra_cxA03g028040.1
Bra_cxA01g012380.1	Bra_cxA03g028060.1
Bra_cxA01g012360.1	Bra_cxA03g028070.1
Bra_cxA01g012180.1	Bra_cxA03g028140.1
Bra_cxA01g012120.1	Bra_cxA03g028150.1
Bra_cxA01g012110.1	Bra_cxA03g028170.1
Bra_cxA01g012100.1	Bra_cxA03g028180.1
Bra_cxA01g012080.1	Bra_cxA03g028190.1
Bra_cxA01g012070.1	Bra_cxA03g028200.1
Bra_cxA01g012060.1	Bra_cxA03g028240.1
Bra_cxA01g012050.1	Bra_cxA03g028270.1
Bra_cxA01g011990.1	Bra_cxA03g028360.1
Bra_cxA01g011970.1	Bra_cxA03g028380.2
Bra_cxA01g011930.1	Bra_cxA03g028400.1
Bra_cxA01g011920.1	Bra_cxA03g028410.1
Bra_cxA01g011780.1	Bra_cxA03g028440.1
Bra_cxA01g011730.1	Bra_cxA03g028450.1
Bra_cxA01g011720.1	Bra_cxA03g028460.2
Bra_cxA01g011700.2	Bra_cxA03g028470.1
Bra_cxA01g011690.1	Bra_cxA03g028490.1
Bra_cxA01g011650.1	Bra_cxA03g028510.1
Bra_cxA01g011640.1	Bra_cxA03g028520.1
Bra_cxA01g011620.1	Bra_cxA03g028530.1
Bra_cxA01g011610.1	Bra_cxA03g028550.1
Bra_cxA01g011600.1	Bra_cxA03g028560.1
Bra_cxA01g011580.1	Bra_cxA03g028580.1
Bra_cxA01g011550.1	Bra_cxA03g028600.1
Bra_cxA01g011540.1	Bra_cxA03g028610.1
Bra_cxA01g011500.2	Bra_cxA03g028640.1
Bra_cxA01g011490.1	Bra_cxA03g028660.2
Bra_cxA01g011480.1	Bra_cxA03g028680.1
Bra_cxA01g011440.1	Bra_cxA03g028690.1
Bra_cxA01g011430.1	Bra_cxA03g028700.1
Bra_cxA01g011420.2	Bra_cxA03g028710.1
Bra_cxA01g011360.1	Bra_cxA03g028730.1
Bra_cxA01g011350.1	Bra_cxA03g028740.1
Bra_cxA01g011290.2	Bra_cxA03g028760.2
Bra_cxA01g011210.2	Bra_cxA03g028770.1
Bra_cxA01g011110.1	Bra_cxA03g028820.1
Bra_cxA01g011100.1	Bra_cxA03g028850.2
Bra_cxA01g011090.1	Bra_cxA03g028860.1
Bra_cxA01g011070.1	Bra_cxA03g028890.1
Bra_cxA01g010990.1	Bra_cxA03g028950.1
Bra_cxA01g010940.1	Bra_cxA03g028980.1
Bra_cxA01g010830.1	Bra_cxA03g029000.1
Bra_cxA01g010820.1	Bra_cxA03g029020.1
Bra_cxA01g010770.1	Bra_cxA03g029050.1
Bra_cxA01g010720.1	Bra_cxA03g029070.1
Bra_cxA01g010710.2	Bra_cxA03g029080.1
Bra_cxA01g010700.1	Bra_cxA03g029090.1
Bra_cxA01g010690.1	Bra_cxA03g029100.1
Bra_cxA01g010680.1	Bra_cxA03g029120.1
Bra_cxA01g010600.1	Bra_cxA03g029160.2
Bra_cxA01g010570.1	Bra_cxA03g029170.1
Bra_cxA01g010530.1	Bra_cxA03g029180.1
Bra_cxA01g010500.1	Bra_cxA03g029200.2
Bra_cxA01g010470.1	Bra_cxA03g029210.1
Bra_cxA01g010380.1	Bra_cxA03g029250.1
Bra_cxA01g010370.1	Bra_cxA03g029260.1
Bra_cxA01g010360.1	Bra_cxA03g029270.1
Bra_cxA01g010320.1	Bra_cxA03g029300.1
Bra_cxA01g010230.1	Bra_cxA03g029320.2
Bra_cxA01g010220.1	Bra_cxA03g029330.1
Bra_cxA01g010200.1	Bra_cxA03g029350.1
Bra_cxA01g010120.1	Bra_cxA03g029420.1
Bra_cxA01g010100.1	Bra_cxA03g029430.3
Bra_cxA01g009950.1	Bra_cxA03g029460.1
Bra_cxA01g009940.1	Bra_cxA03g029470.1
Bra_cxA01g009910.1	Bra_cxA03g029480.1
Bra_cxA01g009840.1	Bra_cxA03g029490.1
Bra_cxA01g009810.2	Bra_cxA03g029500.1
Bra_cxA01g009760.1	Bra_cxA03g029540.1
Bra_cxA01g009730.1	Bra_cxA03g029550.1
Bra_cxA01g009710.1	Bra_cxA03g029560.3
Bra_cxA01g009630.1	Bra_cxA03g029670.1
Bra_cxA01g009620.2	Bra_cxA03g029680.1
Bra_cxA01g009480.5	Bra_cxA03g029700.1
Bra_cxA01g009420.1	Bra_cxA03g029800.1
Bra_cxA01g009410.1	Bra_cxA03g029810.3
Bra_cxA01g009390.3	Bra_cxA03g029820.6
Bra_cxA01g009360.1	Bra_cxA03g029830.1
Bra_cxA01g009320.1	Bra_cxA03g029840.1
Bra_cxA01g009310.1	Bra_cxA03g029850.3
Bra_cxA01g009240.1	Bra_cxA03g029930.1
Bra_cxA01g009210.1	Bra_cxA03g029960.1
Bra_cxA01g009150.1	Bra_cxA03g029980.1
Bra_cxA01g009140.1	Bra_cxA03g029990.1
Bra_cxA01g009120.1	Bra_cxA03g030030.1
Bra_cxA01g009060.1	Bra_cxA03g030060.1
Bra_cxA01g009010.1	Bra_cxA03g030070.2
Bra_cxA01g009000.1	Bra_cxA03g030080.1
Bra_cxA01g008980.1	Bra_cxA03g030090.1
Bra_cxA01g008940.1	Bra_cxA03g030100.1
Bra_cxA01g008920.1	Bra_cxA03g030150.2
Bra_cxA01g008790.1	Bra_cxA03g030180.1
Bra_cxA01g008780.1	Bra_cxA03g030190.1
Bra_cxA01g008770.1	Bra_cxA03g030200.1
Bra_cxA01g008730.1	Bra_cxA03g030270.1
Bra_cxA01g008710.1	Bra_cxA03g030280.1
Bra_cxA01g008680.1	Bra_cxA03g030300.1
Bra_cxA01g008640.1	Bra_cxA03g030330.2
Bra_cxA01g008620.1	Bra_cxA03g030350.1
Bra_cxA01g008580.1	Bra_cxA03g030410.1
Bra_cxA01g008570.1	Bra_cxA03g030440.1
Bra_cxA01g008450.1	Bra_cxA03g030490.1
Bra_cxA01g008430.1	Bra_cxA03g030510.3
Bra_cxA01g008380.1	Bra_cxA03g030540.1
Bra_cxA01g008260.1	Bra_cxA03g030550.1
Bra_cxA01g008160.2	Bra_cxA03g030640.7
Bra_cxA01g008130.1	Bra_cxA03g030650.1
Bra_cxA01g008110.1	Bra_cxA03g030680.1
Bra_cxA01g008060.1	Bra_cxA03g030710.1
Bra_cxA01g008050.2	Bra_cxA03g030720.1
Bra_cxA01g008030.1	Bra_cxA03g030730.1
Bra_cxA01g008010.1	Bra_cxA03g030740.1
Bra_cxA01g007970.1	Bra_cxA03g030750.1
Bra_cxA01g007850.1	Bra_cxA03g030780.1
Bra_cxA01g007840.1	Bra_cxA03g030790.1
Bra_cxA01g007830.1	Bra_cxA03g030800.1
Bra_cxA01g007760.1	Bra_cxA03g030890.1
Bra_cxA01g007690.2	Bra_cxA03g030940.1
Bra_cxA01g007670.2	Bra_cxA03g030960.2
Bra_cxA01g007640.1	Bra_cxA03g030980.1
Bra_cxA01g007630.2	Bra_cxA03g030990.1
Bra_cxA01g007610.1	Bra_cxA03g031010.1
Bra_cxA01g007600.2	Bra_cxA03g031040.1
Bra_cxA01g007510.2	Bra_cxA03g031080.3
Bra_cxA01g007500.1	Bra_cxA03g031090.1
Bra_cxA01g007470.2	Bra_cxA03g031120.1
Bra_cxA01g007400.1	Bra_cxA03g031150.1
Bra_cxA01g007380.1	Bra_cxA03g031170.1
Bra_cxA01g007360.2	Bra_cxA03g031180.2
Bra_cxA01g007330.1	Bra_cxA03g031210.1
Bra_cxA01g007320.1	Bra_cxA03g031220.1
Bra_cxA01g007300.1	Bra_cxA03g031230.1
Bra_cxA01g007230.1	Bra_cxA03g031250.1
Bra_cxA01g007200.1	Bra_cxA03g031290.1
Bra_cxA01g007190.3	Bra_cxA03g031300.5
Bra_cxA01g007170.1	Bra_cxA03g031320.1
Bra_cxA01g007160.2	Bra_cxA03g031340.1
Bra_cxA01g007140.1	Bra_cxA03g031380.1
Bra_cxA01g007120.2	Bra_cxA03g031400.1
Bra_cxA01g007070.1	Bra_cxA03g031450.1
Bra_cxA01g007060.1	Bra_cxA03g031460.1
Bra_cxA01g007050.1	Bra_cxA03g031470.3
Bra_cxA01g007030.1	Bra_cxA03g031480.1
Bra_cxA01g006990.1	Bra_cxA03g031500.1
Bra_cxA01g006980.1	Bra_cxA03g031510.1
Bra_cxA01g006960.1	Bra_cxA03g031520.2
Bra_cxA01g006920.1	Bra_cxA03g031550.1
Bra_cxA01g006900.1	Bra_cxA03g031560.1
Bra_cxA01g006890.1	Bra_cxA03g031570.1
Bra_cxA01g006880.2	Bra_cxA03g031590.2
Bra_cxA01g006870.1	Bra_cxA03g031600.1
Bra_cxA01g006850.1	Bra_cxA03g031620.1
Bra_cxA01g006840.1	Bra_cxA03g031630.1
Bra_cxA01g006830.5	Bra_cxA03g031640.4
Bra_cxA01g006820.1	Bra_cxA03g031650.1
Bra_cxA01g006760.2	Bra_cxA03g031680.2
Bra_cxA01g006740.1	Bra_cxA03g031690.1
Bra_cxA01g006730.2	Bra_cxA03g031700.1
Bra_cxA01g006680.1	Bra_cxA03g031710.1
Bra_cxA01g006620.2	Bra_cxA03g031750.2
Bra_cxA01g006610.1	Bra_cxA03g031770.1
Bra_cxA01g006600.1	Bra_cxA03g031780.1
Bra_cxA01g006590.2	Bra_cxA03g031810.1
Bra_cxA01g006560.1	Bra_cxA03g031820.1
Bra_cxA01g006530.1	Bra_cxA03g031830.3
Bra_cxA01g006390.1	Bra_cxA03g031940.1
Bra_cxA01g006360.2	Bra_cxA03g031950.1
Bra_cxA01g006330.1	Bra_cxA03g031980.1
Bra_cxA01g006300.1	Bra_cxA03g032010.1
Bra_cxA01g006290.1	Bra_cxA03g032020.1
Bra_cxA01g006210.1	Bra_cxA03g032030.1
Bra_cxA01g006200.1	Bra_cxA03g032060.1
Bra_cxA01g006160.1	Bra_cxA03g032090.1
Bra_cxA01g006140.1	Bra_cxA03g032120.1
Bra_cxA01g006090.1	Bra_cxA03g032200.1
Bra_cxA01g006020.2	Bra_cxA03g032220.1
Bra_cxA01g006000.1	Bra_cxA03g032260.3
Bra_cxA01g005970.1	Bra_cxA03g032270.1
Bra_cxA01g005950.1	Bra_cxA03g032300.1
Bra_cxA01g005930.2	Bra_cxA03g032310.1
Bra_cxA01g005910.3	Bra_cxA03g032340.2
Bra_cxA01g005900.9	Bra_cxA03g032370.1
Bra_cxA01g005890.1	Bra_cxA03g032390.1
Bra_cxA01g005860.1	Bra_cxA03g032410.1
Bra_cxA01g005760.1	Bra_cxA03g032420.1
Bra_cxA01g005700.1	Bra_cxA03g032470.1
Bra_cxA01g005690.1	Bra_cxA03g032480.1
Bra_cxA01g005680.1	Bra_cxA03g032510.1
Bra_cxA01g005640.1	Bra_cxA03g032530.1
Bra_cxA01g005620.2	Bra_cxA03g032540.2
Bra_cxA01g005590.2	Bra_cxA03g032580.2
Bra_cxA01g005490.1	Bra_cxA03g032610.1
Bra_cxA01g005400.1	Bra_cxA03g032630.5
Bra_cxA01g005350.1	Bra_cxA03g032640.3
Bra_cxA01g005320.1	Bra_cxA03g032680.1
Bra_cxA01g002340.1	Bra_cxA03g035270.1
Bra_cxA01g002310.1	Bra_cxA03g035340.1
Bra_cxA01g002270.1	Bra_cxA03g035390.1
Bra_cxA01g002230.1	Bra_cxA03g035450.1
Bra_cxA01g002220.1	Bra_cxA03g035470.1
Bra_cxA01g002150.1	Bra_cxA03g035480.1
Bra_cxA01g002140.1	Bra_cxA03g035530.3
Bra_cxA01g002110.1	Bra_cxA03g035570.1
Bra_cxA01g002060.1	Bra_cxA03g035600.1
Bra_cxA01g002050.4	Bra_cxA03g035620.2
Bra_cxA01g001980.1	Bra_cxA03g035630.1
Bra_cxA01g001880.1	Bra_cxA03g035640.1
Bra_cxA01g001830.1	Bra_cxA03g035660.1
Bra_cxA01g001800.1	Bra_cxA03g035690.1
Bra_cxA01g001730.1	Bra_cxA03g035720.1
Bra_cxA01g001660.1	Bra_cxA03g035820.1
Bra_cxA01g001560.1	Bra_cxA03g035850.1
Bra_cxA01g001550.1	Bra_cxA03g035860.1
Bra_cxA01g001490.1	Bra_cxA03g035890.1
Bra_cxA01g001360.1	Bra_cxA03g035920.1
Bra_cxA01g001300.1	Bra_cxA03g035970.1
Bra_cxA01g001240.1	Bra_cxA03g035980.1
Bra_cxA01g001210.1	Bra_cxA03g035990.1
Bra_cxA01g001200.1	Bra_cxA03g036000.1
Bra_cxA01g001060.1	Bra_cxA03g036040.2
Bra_cxA01g001040.1	Bra_cxA03g036060.1
Bra_cxA01g001030.2	Bra_cxA03g036080.1
Bra_cxA01g001020.1	Bra_cxA03g036110.1
Bra_cxA01g001000.1	Bra_cxA03g036120.2
Bra_cxA01g000990.1	Bra_cxA03g036130.2
Bra_cxA01g000930.1	Bra_cxA03g036140.1
Bra_cxA01g000880.1	Bra_cxA03g036160.1
Bra_cxA01g000870.1	Bra_cxA03g036170.1
Bra_cxA01g000860.1	Bra_cxA03g036210.1
Bra_cxA01g000810.1	Bra_cxA03g036220.1
Bra_cxA01g000800.2	Bra_cxA03g036230.1
Bra_cxA01g000770.1	Bra_cxA03g036290.1
Bra_cxA01g000640.1	Bra_cxA03g036300.3
Bra_cxA01g000630.1	Bra_cxA03g036310.1
Bra_cxA01g000610.1	Bra_cxA03g036340.1
Bra_cxA01g000550.2	Bra_cxA03g036360.1
Bra_cxA01g000540.3	Bra_cxA03g036380.3
Bra_cxA01g000530.2	Bra_cxA03g036390.1
Bra_cxA01g000520.2	Bra_cxA03g036410.1
Bra_cxA01g000490.1	Bra_cxA03g036470.1
Bra_cxA01g000440.1	Bra_cxA03g036490.2
Bra_cxA01g000370.1	Bra_cxA03g036540.1
Bra_cxA01g000350.1	Bra_cxA03g036550.1
Bra_cxA01g000340.1	Bra_cxA03g036570.1
Bra_cxA01g000320.1	Bra_cxA03g036580.1
Bra_cxA01g000310.1	Bra_cxA03g036590.1
Bra_cxA01g000290.2	Bra_cxA03g036610.1
Bra_cxA01g000210.1	Bra_cxA03g036640.1
Bra_cxA01g000110.3	Bra_cxA03g036680.3
Bra_cxA01g000100.1	Bra_cxA03g036750.1
Bra_cxA01g000080.1	Bra_cxA03g036820.1
Bra_cxA01g028400.1	Bra_cxA03g018830.1
Bra_cxA01g028370.1	Bra_cxA03g018840.1
Bra_cxA01g028360.1	Bra_cxA03g018850.1
Bra_cxA01g028350.1	Bra_cxA03g018860.1
Bra_cxA01g028180.1	Bra_cxA03g018900.2
Bra_cxA01g028000.1	Bra_cxA03g018910.1
Bra_cxA01g027990.1	Bra_cxA03g018920.1
Bra_cxA01g027940.2	Bra_cxA03g018950.1
Bra_cxA01g027920.1	Bra_cxA03g018960.2
Bra_cxA01g027880.3	Bra_cxA03g018980.1
Bra_cxA01g027870.1	Bra_cxA03g019000.2
Bra_cxA01g027820.1	Bra_cxA03g019040.2
Bra_cxA01g027810.1	Bra_cxA03g019050.1
Bra_cxA01g027800.1	Bra_cxA03g019060.1
Bra_cxA01g027730.1	Bra_cxA03g019080.1
Bra_cxA01g027690.1	Bra_cxA03g019130.1
Bra_cxA01g027600.1	Bra_cxA03g019140.1
Bra_cxA01g027560.1	Bra_cxA03g019150.1
Bra_cxA01g027550.1	Bra_cxA03g019160.1
Bra_cxA01g027530.1	Bra_cxA03g019170.1
Bra_cxA01g027500.1	Bra_cxA03g019180.1
Bra_cxA01g027450.3	Bra_cxA03g019220.2
Bra_cxA01g027440.1	Bra_cxA03g019240.1
Bra_cxA01g027420.1	Bra_cxA03g019300.1
Bra_cxA01g027300.1	Bra_cxA03g019350.1
Bra_cxA01g027260.1	Bra_cxA03g019370.1
Bra_cxA01g027250.1	Bra_cxA03g019380.1
Bra_cxA01g027000.1	Bra_cxA03g019510.1
Bra_cxA01g026980.1	Bra_cxA03g019520.1
Bra_cxA01g026970.1	Bra_cxA03g019540.1
Bra_cxA01g026960.1	Bra_cxA03g019550.1
Bra_cxA01g026930.1	Bra_cxA03g019560.2
Bra_cxA01g026800.1	Bra_cxA03g019660.1
Bra_cxA01g026790.1	Bra_cxA03g019670.1
Bra_cxA01g026770.1	Bra_cxA03g019680.1
Bra_cxA01g026760.1	Bra_cxA03g019690.1
Bra_cxA01g026750.1	Bra_cxA03g019700.1
Bra_cxA01g026710.2	Bra_cxA03g019730.1
Bra_cxA01g026700.1	Bra_cxA03g019740.1
Bra_cxA01g026680.1	Bra_cxA03g019750.1
Bra_cxA01g026620.2	Bra_cxA03g019760.1
Bra_cxA01g026510.1	Bra_cxA03g019820.2
Bra_cxA01g026430.1	Bra_cxA03g019880.1
Bra_cxA01g026360.3	Bra_cxA03g019980.1
Bra_cxA01g026250.1	Bra_cxA03g020080.1
Bra_cxA01g026220.1	Bra_cxA03g020120.1
Bra_cxA01g026150.1	Bra_cxA03g020230.1
Bra_cxA01g026080.1	Bra_cxA03g020250.1
Bra_cxA01g026060.2	Bra_cxA03g020280.1
Bra_cxA01g025910.1	Bra_cxA03g020330.1
Bra_cxA01g025900.1	Bra_cxA03g020340.1
Bra_cxA01g025890.1	Bra_cxA03g020380.1
Bra_cxA01g025880.1	Bra_cxA03g020390.1
Bra_cxA01g025870.1	Bra_cxA03g020400.1
Bra_cxA01g025850.1	Bra_cxA03g020430.2
Bra_cxA01g004220.1	Bra_cxA03g033470.1
Bra_cxA01g004180.2	Bra_cxA03g033510.2
Bra_cxA01g004140.1	Bra_cxA03g033750.1
Bra_cxA01g004110.1	Bra_cxA03g033810.1
Bra_cxA01g004100.1	Bra_cxA03g033830.1
Bra_cxA01g004040.1	Bra_cxA03g033880.1
Bra_cxA01g004020.1	Bra_cxA03g033900.1
Bra_cxA01g003970.1	Bra_cxA03g033940.2
Bra_cxA01g003950.1	Bra_cxA03g034000.1
Bra_cxA01g003940.6	Bra_cxA03g034020.3
Bra_cxA01g003930.2	Bra_cxA03g034030.1
Bra_cxA01g003920.1	Bra_cxA03g034040.1
Bra_cxA01g003910.1	Bra_cxA03g034050.2
Bra_cxA01g003890.1	Bra_cxA03g034080.1
Bra_cxA01g003840.1	Bra_cxA03g034150.1
Bra_cxA01g003820.1	Bra_cxA03g034160.1
Bra_cxA01g003810.1	Bra_cxA03g034170.3
Bra_cxA01g003790.1	Bra_cxA03g034180.1
Bra_cxA01g003770.2	Bra_cxA03g034190.1
Bra_cxA01g003760.1	Bra_cxA03g034200.1
Bra_cxA01g003730.3	Bra_cxA03g034220.2
Bra_cxA01g003710.1	Bra_cxA03g034230.1
Bra_cxA01g003700.1	Bra_cxA03g034240.2
Bra_cxA01g003690.1	Bra_cxA03g034250.1
Bra_cxA01g003620.3	Bra_cxA03g034300.1
Bra_cxA01g003570.1	Bra_cxA03g034310.2
Bra_cxA01g003540.1	Bra_cxA03g034330.2
Bra_cxA01g003520.1	Bra_cxA03g034370.1
Bra_cxA01g003480.1	Bra_cxA03g034410.3
Bra_cxA01g003440.1	Bra_cxA03g034420.2
Bra_cxA01g003430.1	Bra_cxA03g034430.1
Bra_cxA01g003420.2	Bra_cxA03g034460.1
Bra_cxA01g003360.1	Bra_cxA03g034470.1
Bra_cxA01g003340.1	Bra_cxA03g034500.1
Bra_cxA01g003330.1	Bra_cxA03g034530.1
Bra_cxA01g003320.1	Bra_cxA03g034550.1
Bra_cxA01g003280.1	Bra_cxA03g034660.1
Bra_cxA01g003270.1	Bra_cxA03g034720.1
Bra_cxA01g003240.1	Bra_cxA03g034740.1
Bra_cxA01g003220.1	Bra_cxA03g034750.3
Bra_cxA01g003200.1	Bra_cxA03g034770.1
Bra_cxA01g003180.1	Bra_cxA03g034790.1
Bra_cxA01g003160.2	Bra_cxA03g034800.1
Bra_cxA01g002970.1	Bra_cxA03g034850.1
Bra_cxA01g002850.1	Bra_cxA03g034960.1
Bra_cxA01g002840.1	Bra_cxA03g034970.1
Bra_cxA01g002820.1	Bra_cxA03g034990.1
Bra_cxA01g002800.1	Bra_cxA03g035030.2
Bra_cxA01g002690.3	Bra_cxA03g035080.1
Bra_cxA01g002680.4	Bra_cxA03g035110.2
Bra_cxA01g002670.1	Bra_cxA03g035120.1
Bra_cxA01g002620.1	Bra_cxA03g035180.1
Bra_cxA01g024960.1	Bra_cxA03g020890.1
Bra_cxA01g024940.1	Bra_cxA03g020970.1
Bra_cxA01g024930.1	Bra_cxA03g020990.1
Bra_cxA01g024920.1	Bra_cxA03g021000.1
Bra_cxA01g024890.1	Bra_cxA03g021020.1
Bra_cxA01g024880.3	Bra_cxA03g021030.1
Bra_cxA01g024870.1	Bra_cxA03g021040.2
Bra_cxA01g024780.1	Bra_cxA03g021060.1
Bra_cxA01g024750.1	Bra_cxA03g021090.1
Bra_cxA01g024740.1	Bra_cxA03g021110.1
Bra_cxA01g024670.1	Bra_cxA03g021150.1
Bra_cxA01g024660.1	Bra_cxA03g021170.3
Bra_cxA01g024620.1	Bra_cxA03g021200.1
Bra_cxA01g024610.1	Bra_cxA03g021220.3
Bra_cxA01g024560.1	Bra_cxA03g021250.1
Bra_cxA01g024550.1	Bra_cxA03g021260.1
Bra_cxA01g024490.1	Bra_cxA03g021270.1
Bra_cxA01g024460.1	Bra_cxA03g021280.1
Bra_cxA01g024450.1	Bra_cxA03g021290.1
Bra_cxA01g024440.1	Bra_cxA03g021300.1
Bra_cxA01g024390.1	Bra_cxA03g021510.1
Bra_cxA01g024210.1	Bra_cxA03g021540.1
Bra_cxA01g024150.1	Bra_cxA03g021550.1
Bra_cxA01g024090.1	Bra_cxA03g021610.1
Bra_cxA01g024070.1	Bra_cxA03g021620.1
Bra_cxA01g023890.1	Bra_cxA03g021680.1
Bra_cxA01g023870.1	Bra_cxA03g021710.1
Bra_cxA01g023850.1	Bra_cxA03g021720.1
Bra_cxA01g023800.1	Bra_cxA03g021760.1
Bra_cxA01g023790.1	Bra_cxA03g021780.1
Bra_cxA01g023750.2	Bra_cxA03g021810.1
Bra_cxA01g023680.1	Bra_cxA03g021830.1
Bra_cxA01g006550.1	Bra_cxA03g064350.1
Bra_cxA01g006470.1	Bra_cxA03g064440.2
Bra_cxA01g006360.2	Bra_cxA03g064560.2
Bra_cxA01g006310.1	Bra_cxA03g064590.1
Bra_cxA01g006280.1	Bra_cxA03g064610.1
Bra_cxA01g006200.1	Bra_cxA03g064670.1
Bra_cxA01g006180.1	Bra_cxA03g064700.1
Bra_cxA01g006140.1	Bra_cxA03g064760.1
Bra_cxA01g006000.1	Bra_cxA03g064880.1
Bra_cxA01g005950.1	Bra_cxA03g064940.1
Bra_cxA01g005940.1	Bra_cxA03g064950.1
Bra_cxA01g005890.1	Bra_cxA03g065030.1
Bra_cxA01g005690.1	Bra_cxA03g065160.1
Bra_cxA01g005680.1	Bra_cxA03g065170.1
Bra_cxA01g005630.1	Bra_cxA03g065230.1
Bra_cxA01g005620.2	Bra_cxA03g065240.1
Bra_cxA01g005530.1	Bra_cxA03g065380.1
Bra_cxA01g005430.1	Bra_cxA03g065480.1
Bra_cxA01g005400.1	Bra_cxA03g065520.1
Bra_cxA01g005390.1	Bra_cxA03g065530.1
Bra_cxA01g005260.1	Bra_cxA03g065590.1
Bra_cxA01g005250.1	Bra_cxA03g065600.1
Bra_cxA01g005140.1	Bra_cxA03g065690.1
Bra_cxA01g002120.1	Bra_cxA03g058880.1
Bra_cxA01g002000.1	Bra_cxA03g058950.1
Bra_cxA01g001860.1	Bra_cxA03g059000.1
Bra_cxA01g001830.1	Bra_cxA03g059030.1
Bra_cxA01g001660.1	Bra_cxA03g059170.1
Bra_cxA01g001550.1	Bra_cxA03g059250.1
Bra_cxA01g001440.1	Bra_cxA03g059380.1
Bra_cxA01g001410.1	Bra_cxA03g059400.1
Bra_cxA01g001340.2	Bra_cxA03g059420.1
Bra_cxA01g001320.1	Bra_cxA03g059460.1
Bra_cxA01g001260.1	Bra_cxA03g059520.1
Bra_cxA01g001190.1	Bra_cxA03g059580.1
Bra_cxA01g001180.1	Bra_cxA03g059610.1
Bra_cxA01g001110.1	Bra_cxA03g059640.1
Bra_cxA01g001020.1	Bra_cxA03g059730.1
Bra_cxA01g000950.1	Bra_cxA03g059820.1
Bra_cxA01g000950.1	Bra_cxA03g060030.1
Bra_cxA01g000820.1	Bra_cxA03g060170.2
Bra_cxA01g000720.1	Bra_cxA03g060240.1
Bra_cxA01g000710.2	Bra_cxA03g060250.1
Bra_cxA01g000590.2	Bra_cxA03g060310.1
Bra_cxA01g000580.1	Bra_cxA03g060320.1
Bra_cxA01g000550.2	Bra_cxA03g060360.2
Bra_cxA01g000540.3	Bra_cxA03g060400.1
Bra_cxA01g000490.1	Bra_cxA03g060490.1
Bra_cxA01g000450.1	Bra_cxA03g060520.1
Bra_cxA01g000420.1	Bra_cxA03g060540.1
Bra_cxA01g000370.1	Bra_cxA03g060650.1
Bra_cxA01g000320.1	Bra_cxA03g060690.1
Bra_cxA01g000290.2	Bra_cxA03g060700.3
Bra_cxA01g000230.2	Bra_cxA03g060710.6
Bra_cxA01g034820.6	Bra_cxA03g038760.3
Bra_cxA01g034760.1	Bra_cxA03g038790.1
Bra_cxA01g034540.1	Bra_cxA03g038980.1
Bra_cxA01g034490.1	Bra_cxA03g039020.3
Bra_cxA01g034450.1	Bra_cxA03g039030.1
Bra_cxA01g034350.1	Bra_cxA03g039060.1
Bra_cxA01g034340.1	Bra_cxA03g039070.1
Bra_cxA01g034160.1	Bra_cxA03g039160.1
Bra_cxA01g034140.1	Bra_cxA03g039200.1
Bra_cxA01g034080.1	Bra_cxA03g039230.1
Bra_cxA01g034020.1	Bra_cxA03g039250.1
Bra_cxA01g033820.1	Bra_cxA03g039380.1
Bra_cxA01g033790.3	Bra_cxA03g039450.1
Bra_cxA01g033770.1	Bra_cxA03g039540.2
Bra_cxA01g031910.1	Bra_cxA03g051690.1
Bra_cxA01g031880.1	Bra_cxA03g051890.1
Bra_cxA01g031840.1	Bra_cxA03g051900.1
Bra_cxA01g031830.1	Bra_cxA03g051910.1
Bra_cxA01g031760.1	Bra_cxA03g052050.2
Bra_cxA01g031660.1	Bra_cxA03g052270.1
Bra_cxA01g031600.2	Bra_cxA03g052310.1
Bra_cxA01g031530.1	Bra_cxA03g052430.1
Bra_cxA01g031430.1	Bra_cxA03g052530.1
Bra_cxA01g031390.1	Bra_cxA03g052580.1
Bra_cxA01g031380.1	Bra_cxA03g052620.1
Bra_cxA01g031270.1	Bra_cxA03g052780.2
Bra_cxA01g031250.1	Bra_cxA03g052830.1
Bra_cxA01g031190.1	Bra_cxA03g052920.1
Bra_cxA01g043830.1	Bra_cxA03g022980.1
Bra_cxA01g043750.1	Bra_cxA03g023140.1
Bra_cxA01g043670.1	Bra_cxA03g023210.1
Bra_cxA01g043650.1	Bra_cxA03g023220.1
Bra_cxA01g043640.1	Bra_cxA03g023240.1
Bra_cxA01g043630.1	Bra_cxA03g023280.1
Bra_cxA01g043600.1	Bra_cxA03g023290.2
Bra_cxA01g043470.1	Bra_cxA03g023320.1
Bra_cxA01g043340.1	Bra_cxA03g023450.3
Bra_cxA01g043330.1	Bra_cxA03g023460.1
Bra_cxA01g043090.1	Bra_cxA03g023490.1
Bra_cxA01g042840.1	Bra_cxA03g023670.1
Bra_cxA01g019220.1	Bra_cxA03g004040.1
Bra_cxA01g019130.1	Bra_cxA03g004130.3
Bra_cxA01g019110.2	Bra_cxA03g004150.1
Bra_cxA01g019100.1	Bra_cxA03g004170.1
Bra_cxA01g019010.1	Bra_cxA03g004220.1
Bra_cxA01g018960.1	Bra_cxA03g004300.1
Bra_cxA01g018950.1	Bra_cxA03g004310.1
Bra_cxA01g018940.1	Bra_cxA03g004330.1
Bra_cxA01g005080.1	Bra_cxA03g066030.1
Bra_cxA01g005050.1	Bra_cxA03g066050.1
Bra_cxA01g004980.2	Bra_cxA03g066170.1
Bra_cxA01g004940.3	Bra_cxA03g066210.1
Bra_cxA01g004920.1	Bra_cxA03g066230.1
Bra_cxA01g004860.1	Bra_cxA03g066440.1
Bra_cxA01g004840.1	Bra_cxA03g066620.1
Bra_cxA01g021030.1	Bra_cxA03g001590.1
Bra_cxA01g020760.1	Bra_cxA03g001790.1
Bra_cxA01g020750.2	Bra_cxA03g001800.5
Bra_cxA01g020740.1	Bra_cxA03g001810.1
Bra_cxA01g020730.2	Bra_cxA03g001820.1
Bra_cxA01g020720.1	Bra_cxA03g001830.4
Bra_cxA01g046810.2	Bra_cxA04g017890.1
Bra_cxA01g046740.1	Bra_cxA04g017700.1
Bra_cxA01g046730.2	Bra_cxA04g017630.2
Bra_cxA01g046720.1	Bra_cxA04g017590.1
Bra_cxA01g046670.1	Bra_cxA04g017560.1
Bra_cxA01g046650.1	Bra_cxA04g017550.1
Bra_cxA01g046630.1	Bra_cxA04g017500.2
Bra_cxA01g046600.1	Bra_cxA04g017440.1
Bra_cxA01g046580.1	Bra_cxA04g017340.1
Bra_cxA01g046550.1	Bra_cxA04g017250.1
Bra_cxA01g046520.1	Bra_cxA04g017240.1
Bra_cxA01g046420.3	Bra_cxA04g017150.1
Bra_cxA01g046320.1	Bra_cxA04g017070.1
Bra_cxA01g046220.2	Bra_cxA04g016930.1
Bra_cxA01g046200.1	Bra_cxA04g016920.1
Bra_cxA01g046170.2	Bra_cxA04g016900.1
Bra_cxA01g046130.1	Bra_cxA04g016860.1
Bra_cxA01g046050.1	Bra_cxA04g016830.1
Bra_cxA01g046040.1	Bra_cxA04g016820.1
Bra_cxA01g046010.2	Bra_cxA04g016780.2
Bra_cxA01g045960.1	Bra_cxA04g016720.1
Bra_cxA01g045800.1	Bra_cxA04g016450.1
Bra_cxA01g045790.1	Bra_cxA04g016400.1
Bra_cxA01g045730.1	Bra_cxA04g016320.1
Bra_cxA01g045700.1	Bra_cxA04g016310.1
Bra_cxA01g045690.1	Bra_cxA04g016300.1
Bra_cxA01g045600.2	Bra_cxA04g016120.1
Bra_cxA01g045350.1	Bra_cxA04g016010.1
Bra_cxA01g045320.1	Bra_cxA04g016000.1
Bra_cxA01g045310.1	Bra_cxA04g015990.1
Bra_cxA01g045280.1	Bra_cxA04g015930.1
Bra_cxA01g045120.1	Bra_cxA04g015820.1
Bra_cxA01g045110.1	Bra_cxA04g015810.2
Bra_cxA01g045090.1	Bra_cxA04g015790.1
Bra_cxA01g045080.1	Bra_cxA04g015770.1
Bra_cxA01g045020.1	Bra_cxA04g015720.1
Bra_cxA01g045000.1	Bra_cxA04g015670.1
Bra_cxA01g044980.2	Bra_cxA04g015640.1
Bra_cxA01g044970.1	Bra_cxA04g015570.1
Bra_cxA01g041060.1	Bra_cxA04g014760.1
Bra_cxA01g041010.1	Bra_cxA04g014980.3
Bra_cxA01g040980.6	Bra_cxA04g014990.1
Bra_cxA01g040960.2	Bra_cxA04g015030.1
Bra_cxA01g040840.1	Bra_cxA04g015060.1
Bra_cxA01g040780.1	Bra_cxA04g015100.2
Bra_cxA01g040740.2	Bra_cxA04g015130.1
Bra_cxA01g040730.1	Bra_cxA04g015140.1
Bra_cxA01g040660.1	Bra_cxA04g015190.1
Bra_cxA01g040570.1	Bra_cxA04g015230.2
Bra_cxA01g040560.1	Bra_cxA04g015250.1
Bra_cxA01g040540.1	Bra_cxA04g015270.1
Bra_cxA01g040520.1	Bra_cxA04g015290.1
Bra_cxA01g040290.1	Bra_cxA04g015420.2
Bra_cxA01g040230.1	Bra_cxA04g015460.1
Bra_cxA01g040140.1	Bra_cxA04g015500.1
Bra_cxA01g040090.1	Bra_cxA04g015530.1
Bra_cxA01g040070.1	Bra_cxA04g015560.1
Bra_cxA01g016140.2	Bra_cxA04g029330.1
Bra_cxA01g016120.1	Bra_cxA04g029550.1
Bra_cxA01g015910.1	Bra_cxA04g029680.1
Bra_cxA01g015840.1	Bra_cxA04g029750.2
Bra_cxA01g015690.1	Bra_cxA04g029850.2
Bra_cxA01g015580.1	Bra_cxA04g029860.1
Bra_cxA01g015460.1	Bra_cxA04g029920.1
Bra_cxA01g015440.1	Bra_cxA04g029930.1
Bra_cxA01g041590.1	Bra_cxA04g014240.1
Bra_cxA01g041550.1	Bra_cxA04g014280.1
Bra_cxA01g041470.3	Bra_cxA04g014360.1
Bra_cxA01g041310.1	Bra_cxA04g014430.1
Bra_cxA01g041290.1	Bra_cxA04g014450.1
Bra_cxA01g041270.1	Bra_cxA04g014470.1
Bra_cxA01g015300.1	Bra_cxA05g019450.1
Bra_cxA01g015290.2	Bra_cxA05g019440.2
Bra_cxA01g015240.1	Bra_cxA05g019370.1
Bra_cxA01g015170.1	Bra_cxA05g019330.1
Bra_cxA01g015090.1	Bra_cxA05g019240.1
Bra_cxA01g015050.1	Bra_cxA05g019220.1
Bra_cxA01g014990.1	Bra_cxA05g019170.1
Bra_cxA01g014980.1	Bra_cxA05g019150.1
Bra_cxA01g014970.1	Bra_cxA05g019120.1
Bra_cxA01g014930.3	Bra_cxA05g019110.1
Bra_cxA01g014870.1	Bra_cxA05g019100.1
Bra_cxA01g014860.3	Bra_cxA05g019080.3
Bra_cxA01g014850.1	Bra_cxA05g019050.1
Bra_cxA01g014800.1	Bra_cxA05g018990.1
Bra_cxA01g014790.1	Bra_cxA05g018930.1
Bra_cxA01g014760.1	Bra_cxA05g018920.1
Bra_cxA01g014740.1	Bra_cxA05g018900.1
Bra_cxA01g014720.1	Bra_cxA05g018860.1
Bra_cxA01g014710.1	Bra_cxA05g018810.1
Bra_cxA01g014700.1	Bra_cxA05g018800.1
Bra_cxA01g014660.2	Bra_cxA05g018730.1
Bra_cxA01g014640.1	Bra_cxA05g018650.1
Bra_cxA01g014630.1	Bra_cxA05g018640.1
Bra_cxA01g014610.2	Bra_cxA05g018630.2
Bra_cxA01g014570.1	Bra_cxA05g018620.2
Bra_cxA01g014560.2	Bra_cxA05g018600.1
Bra_cxA01g014520.2	Bra_cxA05g018560.1
Bra_cxA01g014480.1	Bra_cxA05g018470.1
Bra_cxA01g014460.2	Bra_cxA05g018440.1
Bra_cxA01g014440.1	Bra_cxA05g018430.1
Bra_cxA01g014420.1	Bra_cxA05g018420.1
Bra_cxA01g014410.1	Bra_cxA05g018400.1
Bra_cxA01g014390.1	Bra_cxA05g018370.1
Bra_cxA01g014370.2	Bra_cxA05g018340.1
Bra_cxA01g014340.1	Bra_cxA05g018250.1
Bra_cxA01g014270.1	Bra_cxA05g018160.1
Bra_cxA01g014260.1	Bra_cxA05g018130.1
Bra_cxA01g014250.1	Bra_cxA05g018120.1
Bra_cxA01g014200.1	Bra_cxA05g018080.1
Bra_cxA01g014190.1	Bra_cxA05g018070.1
Bra_cxA01g014180.1	Bra_cxA05g017960.1
Bra_cxA01g014170.1	Bra_cxA05g017950.1
Bra_cxA01g014160.1	Bra_cxA05g017940.1
Bra_cxA01g014150.1	Bra_cxA05g017930.1
Bra_cxA01g014130.1	Bra_cxA05g017890.1
Bra_cxA01g014060.1	Bra_cxA05g017780.1
Bra_cxA01g014020.1	Bra_cxA05g017770.1
Bra_cxA01g013890.1	Bra_cxA05g017700.1
Bra_cxA01g013840.1	Bra_cxA05g017630.2
Bra_cxA01g013830.1	Bra_cxA05g017550.1
Bra_cxA01g013810.1	Bra_cxA05g017520.3
Bra_cxA01g013760.1	Bra_cxA05g017370.1
Bra_cxA01g013750.1	Bra_cxA05g017360.1
Bra_cxA01g013740.1	Bra_cxA05g017350.3
Bra_cxA01g013710.1	Bra_cxA05g017310.1
Bra_cxA01g013690.2	Bra_cxA05g017260.1
Bra_cxA01g013680.1	Bra_cxA05g017240.1
Bra_cxA01g013660.2	Bra_cxA05g017230.1
Bra_cxA01g013640.1	Bra_cxA05g017220.1
Bra_cxA01g013580.2	Bra_cxA05g017160.1
Bra_cxA01g013550.1	Bra_cxA05g017140.1
Bra_cxA01g013520.1	Bra_cxA05g017120.1
Bra_cxA01g013510.1	Bra_cxA05g017100.1
Bra_cxA01g013500.1	Bra_cxA05g017090.2
Bra_cxA01g013490.2	Bra_cxA05g017050.1
Bra_cxA01g013470.1	Bra_cxA05g017000.1
Bra_cxA01g013460.1	Bra_cxA05g016980.1
Bra_cxA01g013450.1	Bra_cxA05g016950.2
Bra_cxA01g013370.1	Bra_cxA05g016930.1
Bra_cxA01g013360.1	Bra_cxA05g016860.1
Bra_cxA01g013350.1	Bra_cxA05g016840.2
Bra_cxA01g013300.1	Bra_cxA05g016810.1
Bra_cxA01g013290.1	Bra_cxA05g016780.1
Bra_cxA01g013270.1	Bra_cxA05g016770.1
Bra_cxA01g013260.1	Bra_cxA05g016710.1
Bra_cxA01g013250.1	Bra_cxA05g016690.1
Bra_cxA01g013240.2	Bra_cxA05g016660.1
Bra_cxA01g013220.2	Bra_cxA05g016630.2
Bra_cxA01g013170.1	Bra_cxA05g016500.1
Bra_cxA01g013140.1	Bra_cxA05g016460.1
Bra_cxA01g013130.1	Bra_cxA05g016450.3
Bra_cxA01g013120.1	Bra_cxA05g016410.1
Bra_cxA01g013110.1	Bra_cxA05g016400.1
Bra_cxA01g012870.1	Bra_cxA05g016260.1
Bra_cxA01g012810.2	Bra_cxA05g016190.1
Bra_cxA01g012800.1	Bra_cxA05g016070.2
Bra_cxA01g012790.2	Bra_cxA05g016050.2
Bra_cxA01g012730.1	Bra_cxA05g016030.1
Bra_cxA01g012720.1	Bra_cxA05g016010.1
Bra_cxA01g012710.1	Bra_cxA05g015970.1
Bra_cxA01g012700.1	Bra_cxA05g015960.3
Bra_cxA01g012630.1	Bra_cxA05g015940.2
Bra_cxA01g012610.1	Bra_cxA05g015920.1
Bra_cxA01g012580.1	Bra_cxA05g015900.1
Bra_cxA01g012550.2	Bra_cxA05g015880.1
Bra_cxA01g012540.1	Bra_cxA05g015870.1
Bra_cxA01g012480.1	Bra_cxA05g015800.1
Bra_cxA01g012450.1	Bra_cxA05g015600.1
Bra_cxA01g012430.1	Bra_cxA05g015590.1
Bra_cxA01g012420.1	Bra_cxA05g015540.1
Bra_cxA01g012400.1	Bra_cxA05g015530.1
Bra_cxA01g012390.1	Bra_cxA05g015510.1
Bra_cxA01g012380.1	Bra_cxA05g015470.1
Bra_cxA01g012360.1	Bra_cxA05g015460.1
Bra_cxA01g012340.1	Bra_cxA05g015410.1
Bra_cxA01g012300.1	Bra_cxA05g015360.1
Bra_cxA01g012280.2	Bra_cxA05g015340.1
Bra_cxA01g012270.1	Bra_cxA05g015330.1
Bra_cxA01g012240.1	Bra_cxA05g015270.1
Bra_cxA01g012230.1	Bra_cxA05g015240.1
Bra_cxA01g012220.1	Bra_cxA05g015230.1
Bra_cxA01g012190.1	Bra_cxA05g015210.1
Bra_cxA01g012150.1	Bra_cxA05g015190.1
Bra_cxA01g012130.1	Bra_cxA05g015170.1
Bra_cxA01g012120.1	Bra_cxA05g015140.2
Bra_cxA01g012110.1	Bra_cxA05g015120.1
Bra_cxA01g012100.1	Bra_cxA05g015110.1
Bra_cxA01g012090.1	Bra_cxA05g014970.1
Bra_cxA01g012060.1	Bra_cxA05g014950.1
Bra_cxA01g012050.1	Bra_cxA05g014940.1
Bra_cxA01g011990.1	Bra_cxA05g014830.1
Bra_cxA01g011980.1	Bra_cxA05g014820.2
Bra_cxA01g011920.1	Bra_cxA05g014780.1
Bra_cxA01g011800.1	Bra_cxA05g014670.1
Bra_cxA01g011730.1	Bra_cxA05g014620.1
Bra_cxA01g011720.1	Bra_cxA05g014600.1
Bra_cxA01g011700.2	Bra_cxA05g014570.2
Bra_cxA01g011690.1	Bra_cxA05g014560.1
Bra_cxA01g011660.1	Bra_cxA05g014540.1
Bra_cxA01g011640.1	Bra_cxA05g014520.1
Bra_cxA01g011620.1	Bra_cxA05g014500.1
Bra_cxA01g011610.1	Bra_cxA05g014460.1
Bra_cxA01g011600.1	Bra_cxA05g014440.1
Bra_cxA01g011590.1	Bra_cxA05g014400.1
Bra_cxA01g011580.1	Bra_cxA05g014390.1
Bra_cxA01g011560.1	Bra_cxA05g014380.1
Bra_cxA01g011550.1	Bra_cxA05g014350.1
Bra_cxA01g011540.1	Bra_cxA05g014340.1
Bra_cxA01g011530.1	Bra_cxA05g014330.1
Bra_cxA01g011520.1	Bra_cxA05g014320.1
Bra_cxA01g011510.1	Bra_cxA05g014310.1
Bra_cxA01g011490.1	Bra_cxA05g014260.1
Bra_cxA01g011480.1	Bra_cxA05g014230.1
Bra_cxA01g011470.1	Bra_cxA05g014220.1
Bra_cxA01g011460.1	Bra_cxA05g014200.1
Bra_cxA01g011440.1	Bra_cxA05g014170.1
Bra_cxA01g011430.1	Bra_cxA05g014160.2
Bra_cxA01g011420.2	Bra_cxA05g014140.1
Bra_cxA01g011410.1	Bra_cxA05g014120.1
Bra_cxA01g011380.1	Bra_cxA05g014070.1
Bra_cxA01g011360.1	Bra_cxA05g014050.1
Bra_cxA01g011330.1	Bra_cxA05g013960.1
Bra_cxA01g011320.1	Bra_cxA05g013950.1
Bra_cxA01g011300.1	Bra_cxA05g013940.1
Bra_cxA01g011280.1	Bra_cxA05g013920.1
Bra_cxA01g011230.1	Bra_cxA05g013910.2
Bra_cxA01g011220.1	Bra_cxA05g013900.1
Bra_cxA01g011210.2	Bra_cxA05g013880.1
Bra_cxA01g011180.1	Bra_cxA05g013790.1
Bra_cxA01g011170.1	Bra_cxA05g013760.1
Bra_cxA01g011110.1	Bra_cxA05g013680.1
Bra_cxA01g011120.1	Bra_cxA05g013610.1
Bra_cxA01g011090.1	Bra_cxA05g013590.1
Bra_cxA01g011080.1	Bra_cxA05g013560.1
Bra_cxA01g011060.1	Bra_cxA05g013520.1
Bra_cxA01g011020.2	Bra_cxA05g013510.1
Bra_cxA01g011010.1	Bra_cxA05g013490.1
Bra_cxA01g010990.1	Bra_cxA05g013460.1
Bra_cxA01g010950.1	Bra_cxA05g013440.1
Bra_cxA01g010940.1	Bra_cxA05g013430.1
Bra_cxA01g010930.1	Bra_cxA05g013410.1
Bra_cxA01g010830.1	Bra_cxA05g013370.1
Bra_cxA01g010820.1	Bra_cxA05g013340.5
Bra_cxA01g010790.1	Bra_cxA05g013330.1
Bra_cxA01g010780.1	Bra_cxA05g013310.1
Bra_cxA01g010740.1	Bra_cxA05g013290.1
Bra_cxA01g010720.1	Bra_cxA05g013280.1
Bra_cxA01g010710.2	Bra_cxA05g013270.1
Bra_cxA01g010700.1	Bra_cxA05g013260.1
Bra_cxA01g010690.1	Bra_cxA05g013240.1
Bra_cxA01g010670.1	Bra_cxA05g013140.1
Bra_cxA01g010610.1	Bra_cxA05g013130.1
Bra_cxA01g010590.1	Bra_cxA05g013120.1
Bra_cxA01g010580.2	Bra_cxA05g013110.1
Bra_cxA01g010420.3	Bra_cxA05g012970.1
Bra_cxA01g010370.1	Bra_cxA05g012930.1
Bra_cxA01g010360.1	Bra_cxA05g012920.1
Bra_cxA01g010290.1	Bra_cxA05g012900.1
Bra_cxA01g010280.1	Bra_cxA05g012890.1
Bra_cxA01g010250.1	Bra_cxA05g012880.1
Bra_cxA01g010230.1	Bra_cxA05g012860.1
Bra_cxA01g010220.1	Bra_cxA05g012850.1
Bra_cxA01g010200.1	Bra_cxA05g012810.1
Bra_cxA01g010120.1	Bra_cxA05g012760.1
Bra_cxA01g010100.1	Bra_cxA05g012750.2
Bra_cxA01g010010.1	Bra_cxA05g012730.1
Bra_cxA01g010000.1	Bra_cxA05g012700.1
Bra_cxA01g009950.1	Bra_cxA05g012670.1
Bra_cxA01g009920.1	Bra_cxA05g012660.1
Bra_cxA01g009910.1	Bra_cxA05g012640.1
Bra_cxA01g009760.1	Bra_cxA05g012550.1
Bra_cxA01g009730.1	Bra_cxA05g012510.1
Bra_cxA01g009700.2	Bra_cxA05g012480.1
Bra_cxA01g009680.2	Bra_cxA05g012460.2
Bra_cxA01g009660.3	Bra_cxA05g012330.3
Bra_cxA01g009650.1	Bra_cxA05g012320.1
Bra_cxA01g009640.1	Bra_cxA05g012230.1
Bra_cxA01g009630.1	Bra_cxA05g012220.1
Bra_cxA01g009610.1	Bra_cxA05g012180.1
Bra_cxA01g009600.1	Bra_cxA05g012160.1
Bra_cxA01g009590.3	Bra_cxA05g012150.3
Bra_cxA01g009570.1	Bra_cxA05g012140.1
Bra_cxA01g009550.1	Bra_cxA05g012130.1
Bra_cxA01g009540.1	Bra_cxA05g012110.1
Bra_cxA01g009490.1	Bra_cxA05g012070.1
Bra_cxA01g009480.5	Bra_cxA05g012060.1
Bra_cxA01g009450.1	Bra_cxA05g012050.1
Bra_cxA01g009420.1	Bra_cxA05g012040.1
Bra_cxA01g009410.1	Bra_cxA05g012030.2
Bra_cxA01g009380.1	Bra_cxA05g012020.2
Bra_cxA01g009360.1	Bra_cxA05g012010.1
Bra_cxA01g009300.1	Bra_cxA05g011980.1
Bra_cxA01g009240.1	Bra_cxA05g011930.1
Bra_cxA01g009210.1	Bra_cxA05g011900.1
Bra_cxA01g009190.1	Bra_cxA05g011850.1
Bra_cxA01g009170.1	Bra_cxA05g011810.1
Bra_cxA01g009160.1	Bra_cxA05g011800.1
Bra_cxA01g009140.1	Bra_cxA05g011770.1
Bra_cxA01g009130.1	Bra_cxA05g011760.1
Bra_cxA01g009120.1	Bra_cxA05g011750.1
Bra_cxA01g009090.1	Bra_cxA05g011700.2
Bra_cxA01g009070.1	Bra_cxA05g011690.1
Bra_cxA01g009060.1	Bra_cxA05g011670.1
Bra_cxA01g009040.1	Bra_cxA05g011640.1
Bra_cxA01g009020.1	Bra_cxA05g011620.1
Bra_cxA01g009010.1	Bra_cxA05g011610.1
Bra_cxA01g009000.1	Bra_cxA05g011590.2
Bra_cxA01g008990.1	Bra_cxA05g011570.1
Bra_cxA01g008980.1	Bra_cxA05g011550.1
Bra_cxA01g008970.1	Bra_cxA05g011540.1
Bra_cxA01g008960.1	Bra_cxA05g011530.1
Bra_cxA01g008950.1	Bra_cxA05g011510.2
Bra_cxA01g008940.1	Bra_cxA05g011500.1
Bra_cxA01g008920.1	Bra_cxA05g011480.1
Bra_cxA01g008910.1	Bra_cxA05g011450.1
Bra_cxA01g008890.1	Bra_cxA05g011440.1
Bra_cxA01g008880.1	Bra_cxA05g011430.1
Bra_cxA01g008870.1	Bra_cxA05g011420.1
Bra_cxA01g008840.1	Bra_cxA05g011400.1
Bra_cxA01g008830.1	Bra_cxA05g011370.1
Bra_cxA01g008820.1	Bra_cxA05g011360.1
Bra_cxA01g008790.1	Bra_cxA05g011310.1
Bra_cxA01g008770.1	Bra_cxA05g011260.1
Bra_cxA01g008750.1	Bra_cxA05g011230.1
Bra_cxA01g008710.1	Bra_cxA05g011160.1
Bra_cxA01g008680.1	Bra_cxA05g011140.2
Bra_cxA01g008670.1	Bra_cxA05g011070.1
Bra_cxA01g008660.2	Bra_cxA05g011060.1
Bra_cxA01g008640.1	Bra_cxA05g011050.1
Bra_cxA01g008580.1	Bra_cxA05g010970.1
Bra_cxA01g008570.1	Bra_cxA05g010950.2
Bra_cxA01g008530.1	Bra_cxA05g010850.1
Bra_cxA01g008520.2	Bra_cxA05g010840.2
Bra_cxA01g008500.1	Bra_cxA05g010820.1
Bra_cxA01g008470.1	Bra_cxA05g010810.1
Bra_cxA01g008450.1	Bra_cxA05g010780.2
Bra_cxA01g008430.1	Bra_cxA05g010760.1
Bra_cxA01g008420.2	Bra_cxA05g010750.1
Bra_cxA01g008410.1	Bra_cxA05g010720.1
Bra_cxA01g008280.1	Bra_cxA05g010610.1
Bra_cxA01g008170.1	Bra_cxA05g010510.1
Bra_cxA01g008110.1	Bra_cxA05g010480.1
Bra_cxA01g008100.1	Bra_cxA05g010450.1
Bra_cxA01g008070.2	Bra_cxA05g010400.2
Bra_cxA01g008050.2	Bra_cxA05g010380.1
Bra_cxA01g008040.1	Bra_cxA05g010370.1
Bra_cxA01g008030.1	Bra_cxA05g010340.1
Bra_cxA01g008020.2	Bra_cxA05g010330.2
Bra_cxA01g008010.1	Bra_cxA05g010300.1
Bra_cxA01g007990.1	Bra_cxA05g010280.1
Bra_cxA01g007960.1	Bra_cxA05g010250.1
Bra_cxA01g007950.1	Bra_cxA05g010240.1
Bra_cxA01g007920.1	Bra_cxA05g010230.2
Bra_cxA01g007880.1	Bra_cxA05g010200.1
Bra_cxA01g007870.1	Bra_cxA05g010190.1
Bra_cxA01g007850.1	Bra_cxA05g010170.1
Bra_cxA01g007840.1	Bra_cxA05g010160.1
Bra_cxA01g007820.1	Bra_cxA05g010120.2
Bra_cxA01g007780.1	Bra_cxA05g010110.1
Bra_cxA01g007760.1	Bra_cxA05g010090.1
Bra_cxA01g007740.1	Bra_cxA05g010070.1
Bra_cxA01g007730.2	Bra_cxA05g010010.1
Bra_cxA01g007720.1	Bra_cxA05g009950.1
Bra_cxA01g007700.1	Bra_cxA05g009940.1
Bra_cxA01g007690.2	Bra_cxA05g009920.2
Bra_cxA01g007670.2	Bra_cxA05g009890.1
Bra_cxA01g007640.1	Bra_cxA05g009880.1
Bra_cxA01g007630.2	Bra_cxA05g009870.1
Bra_cxA01g007610.1	Bra_cxA05g009850.1
Bra_cxA01g007600.2	Bra_cxA05g009840.2
Bra_cxA01g007520.1	Bra_cxA05g009780.1
Bra_cxA01g007510.2	Bra_cxA05g009770.1
Bra_cxA01g007500.1	Bra_cxA05g009670.1
Bra_cxA01g007470.2	Bra_cxA05g009650.1
Bra_cxA01g007460.1	Bra_cxA05g009640.1
Bra_cxA01g007400.1	Bra_cxA05g009620.1
Bra_cxA01g007380.1	Bra_cxA05g009610.1
Bra_cxA01g007330.1	Bra_cxA05g009480.1
Bra_cxA01g007320.1	Bra_cxA05g009470.1
Bra_cxA01g007210.1	Bra_cxA05g009420.1
Bra_cxA01g007200.1	Bra_cxA05g009390.1
Bra_cxA01g007190.3	Bra_cxA05g009380.2
Bra_cxA01g007170.1	Bra_cxA05g009350.1
Bra_cxA01g007160.2	Bra_cxA05g009340.1
Bra_cxA01g007140.1	Bra_cxA05g009320.1
Bra_cxA01g007120.2	Bra_cxA05g009300.1
Bra_cxA01g007080.1	Bra_cxA05g009260.1
Bra_cxA01g007070.1	Bra_cxA05g009250.1
Bra_cxA01g007060.1	Bra_cxA05g009230.1
Bra_cxA01g007050.1	Bra_cxA05g009210.2
Bra_cxA01g007030.1	Bra_cxA05g009200.1
Bra_cxA01g007000.1	Bra_cxA05g009180.1
Bra_cxA01g006990.1	Bra_cxA05g009160.1
Bra_cxA01g006970.2	Bra_cxA05g009140.1
Bra_cxA01g006960.1	Bra_cxA05g009130.1
Bra_cxA01g006940.2	Bra_cxA05g009080.1
Bra_cxA01g006930.1	Bra_cxA05g009070.1
Bra_cxA01g006920.1	Bra_cxA05g009060.1
Bra_cxA01g006910.1	Bra_cxA05g009040.1
Bra_cxA01g006900.1	Bra_cxA05g009030.1
Bra_cxA01g006890.1	Bra_cxA05g009020.1
Bra_cxA01g006870.1	Bra_cxA05g008990.1
Bra_cxA01g006860.1	Bra_cxA05g008980.1
Bra_cxA01g006840.1	Bra_cxA05g008970.1
Bra_cxA01g006830.5	Bra_cxA05g008960.1
Bra_cxA01g006800.1	Bra_cxA05g008950.1
Bra_cxA01g006760.2	Bra_cxA05g008900.1
Bra_cxA01g006750.3	Bra_cxA05g008890.1
Bra_cxA01g006740.1	Bra_cxA05g008870.1
Bra_cxA01g006680.1	Bra_cxA05g008860.1
Bra_cxA01g006670.1	Bra_cxA05g008840.1
Bra_cxA01g006660.1	Bra_cxA05g008830.1
Bra_cxA01g006620.2	Bra_cxA05g008770.2
Bra_cxA01g006610.1	Bra_cxA05g008740.1
Bra_cxA01g006600.1	Bra_cxA05g008730.1
Bra_cxA01g006580.1	Bra_cxA05g008720.1
Bra_cxA01g006570.1	Bra_cxA05g008700.1
Bra_cxA01g006560.1	Bra_cxA05g008690.1
Bra_cxA01g006550.1	Bra_cxA05g008670.1
Bra_cxA01g006510.4	Bra_cxA05g008570.1
Bra_cxA01g006490.1	Bra_cxA05g008530.1
Bra_cxA01g006470.1	Bra_cxA05g008520.1
Bra_cxA01g006440.1	Bra_cxA05g008490.3
Bra_cxA01g006430.2	Bra_cxA05g008470.1
Bra_cxA01g006420.1	Bra_cxA05g008410.2
Bra_cxA01g006410.2	Bra_cxA05g008400.2
Bra_cxA01g006390.1	Bra_cxA05g008360.1
Bra_cxA01g006360.2	Bra_cxA05g008350.1
Bra_cxA01g006340.2	Bra_cxA05g008300.2
Bra_cxA01g006330.1	Bra_cxA05g008280.2
Bra_cxA01g006310.1	Bra_cxA05g008240.1
Bra_cxA01g006290.1	Bra_cxA05g008210.1
Bra_cxA01g006280.1	Bra_cxA05g008200.1
Bra_cxA01g006260.1	Bra_cxA05g008190.1
Bra_cxA01g006250.1	Bra_cxA05g008160.1
Bra_cxA01g006210.1	Bra_cxA05g008140.1
Bra_cxA01g006200.1	Bra_cxA05g008120.1
Bra_cxA01g006160.1	Bra_cxA05g008080.1
Bra_cxA01g006140.1	Bra_cxA05g008050.1
Bra_cxA01g006130.1	Bra_cxA05g008040.1
Bra_cxA01g006120.1	Bra_cxA05g008030.1
Bra_cxA01g006110.1	Bra_cxA05g007960.1
Bra_cxA01g006100.2	Bra_cxA05g007930.1
Bra_cxA01g006090.1	Bra_cxA05g007920.1
Bra_cxA01g006080.1	Bra_cxA05g007910.2
Bra_cxA01g006020.2	Bra_cxA05g007900.1
Bra_cxA01g006000.1	Bra_cxA05g007870.1
Bra_cxA01g005970.1	Bra_cxA05g007810.1
Bra_cxA01g005960.1	Bra_cxA05g007790.1
Bra_cxA01g005950.1	Bra_cxA05g007780.1
Bra_cxA01g005940.1	Bra_cxA05g007770.1
Bra_cxA01g005930.2	Bra_cxA05g007760.1
Bra_cxA01g005910.3	Bra_cxA05g007730.2
Bra_cxA01g005890.1	Bra_cxA05g007660.1
Bra_cxA01g005860.1	Bra_cxA05g007640.2
Bra_cxA01g005850.1	Bra_cxA05g007630.1
Bra_cxA01g005830.1	Bra_cxA05g007620.1
Bra_cxA01g005810.1	Bra_cxA05g007600.1
Bra_cxA01g005790.1	Bra_cxA05g007580.1
Bra_cxA01g005780.1	Bra_cxA05g007570.1
Bra_cxA01g005740.1	Bra_cxA05g007540.1
Bra_cxA01g005730.1	Bra_cxA05g007530.1
Bra_cxA01g005700.1	Bra_cxA05g007480.1
[truncated: 20,364 more rows]

## Sheet: 3_collinearity_BcPEBPs
A02	559238	560357	A03	643124	644186	255，0，0
A02	9038407	9041181	A07	22909049	22911381	255，0，0
A02	559238	560357	A10	20879721	20880786	255，0，0
A03	11932962	11934653	A04	19436504	19438226	255，0，0
A03	11932962	11934653	A07	15432495	15434093	255，0，0
A03	643124	644186	A10	20879721	20880786	255，0，0
A04	19436504	19438226	A07	15432495	15434093	255，0，0
A06	7265563	7266862	A09	43449147	43450261	255，0，0
A01	11518592	11520147	A01	22783574	22785031
A01	11725816	11727267	A01	22640338	22641177
A01	11731124	11731417	A01	22606186	22606557
A01	11816931	11819768	A01	22475791	22478573
A01	11901785	11902210	A01	22455344	22455784
A01	11905648	11908700	A01	22436465	22446418
A01	11959539	11962858	A01	22429440	22432122
A01	12059487	12062834	A01	22210060	22211482
A01	12063158	12067670	A01	22204462	22209795
A01	12152522	12155929	A01	22158051	22161151
A01	12216811	12217383	A01	22141110	22141688
A01	12243199	12244146	A01	22086896	22087557
A01	12373712	12375010	A01	21957669	21958913
A01	12421657	12423547	A01	21865995	21867899
A01	8570171	8570578	A02	5901869	5902425
A01	8575571	8575690	A02	5918421	5919478
A01	8599833	8602345	A02	5937231	5939944
A01	8604389	8605873	A02	5952289	5953316
A01	8611277	8612794	A02	5963085	5964164
A01	8626520	8639429	A02	6027540	6028599
A01	8686023	8690722	A02	6091761	6093232
A01	8700959	8707413	A02	6148769	6151560
A01	8723454	8725049	A02	6153331	6155603
A01	8754474	8761627	A02	6238394	6245776
A01	8833788	8838359	A02	6261744	6264486
A01	8863067	8863921	A02	6302427	6303560
A01	8867635	8872983	A02	6370607	6375094
A01	8878876	8880602	A02	6406629	6408392
A01	8940560	8943310	A02	6438923	6441456
A01	8953333	8954060	A02	6470318	6470759
A01	8964736	8964915	A02	6477951	6478133
A01	8987370	8990436	A02	6519590	6522626
A01	9065060	9065782	A02	6658978	6659757
A01	9074902	9075723	A02	6661720	6667452
A01	9121406	9128855	A02	6674212	6675555
A01	9130791	9133653	A02	6679059	6682138
A01	9136166	9139731	A02	6688665	6692114
A01	9142741	9144357	A02	6700052	6702100
A01	9149692	9158787	A02	6732655	6736068
A01	9218003	9235803	A02	6803768	6814216
A01	9237689	9237928	A02	6815053	6815882
A01	9244297	9246148	A02	6820769	6822205
A01	9266328	9267326	A02	6847757	6848784
A01	9271310	9272980	A02	6858502	6862377
A01	9300419	9307014	A02	6876044	6877405
A01	9339406	9341886	A02	6920912	6924715
A01	9354635	9357203	A02	7032329	7034967
A01	9402872	9406344	A02	7103766	7107360
A01	9440115	9442608	A02	7125649	7127439
A01	9486533	9489023	A02	7169726	7171718
A01	9497536	9499571	A02	7183237	7187654
A01	9518773	9519533	A02	7203269	7203978
A01	9535506	9545764	A02	7299359	7305030
A01	9661442	9663738	A02	7377024	7379274
A01	3424937	3428431	A02	5786594	5789506
A01	3434744	3437618	A02	5851467	5853983
A01	3449092	3449235	A02	5918421	5919478
A01	3454858	3458393	A02	5961417	5962352
A01	3464683	3465725	A02	5963085	5964164
A01	3502164	3504468	A02	6054510	6057019
A01	3521900	3525395	A02	6062808	6066543
A01	3542358	3547184	A02	6094671	6099249
A01	3678674	3695129	A02	6175050	6180289
A01	3731435	3738549	A02	6238394	6245776
A01	28774616	28775323	A02	28537112	28539314
A01	28824608	28826445	A02	28637327	28638726
A01	28836841	28837589	A02	28659298	28660341
A01	28940436	28941479	A02	28768518	28769000
A01	28952790	28953523	A02	28782671	28783270
A01	28955431	28957705	A02	28784126	28786419
A01	28969805	28973608	A02	28825518	28826095
A01	28977922	28984512	A02	28861629	28870403
A01	29085957	29087014	A02	28976440	28978294
A01	7364047	7365711	A02	18061024	18064245
A01	7400296	7402771	A02	18111974	18112285
A01	7493260	7493820	A02	18139312	18139875
A01	7598823	7599930	A02	18241965	18243155
A01	7612756	7617004	A02	18250100	18256270
A01	7629670	7630023	A02	18271333	18271686
A01	7643040	7644489	A02	18290935	18292358
A01	7758534	7765204	A02	18374054	18378223
A01	331545	332312	A02	31761957	31762793
A01	432315	433442	A02	31834277	31835142
A01	443942	444502	A02	31880826	31881448
A01	504865	507981	A02	31957252	31960344
A01	583654	583812	A02	31967468	31968763
A01	594633	596500	A02	32009912	32011545
A01	678799	679672	A02	32067047	32067840
A01	682039	683447	A02	32070779	32072117
A01	6723945	6724512	A02	17442105	17442906
A01	6796947	6797429	A02	17559853	17560293
A01	6828814	6830388	A02	17602400	17604112
A01	6875772	6879456	A02	17672740	17674440
A01	6890939	6892121	A02	17715152	17716341
A01	6894922	6896416	A02	17760620	17762238
A01	7072340	7074747	A02	17857791	17860144
A01	7117104	7118122	A02	17949669	17951194
A01	2648866	2650142	A02	29810732	29812928
A01	2676203	2677258	A02	29825711	29826751
A01	2722265	2723405	A02	29835994	29840058
A01	2776639	2778527	A02	29877633	29879643
A01	2798695	2803132	A02	29922603	29923505
A01	2903203	2905821	A02	29963424	29969625
A01	29759516	29762118	A02	3464490	3466870
A01	29782431	29782871	A02	3428483	3430125
A01	29878022	29881776	A02	3387373	3391351
A01	29882657	29883566	A02	3384987	3385954
A01	29952575	29953765	A02	3308618	3309799
A01	29966356	29967673	A02	3295050	3295775
A01	29996044	29998260	A02	3252802	3255431
A01	30054942	30055193	A02	3200697	3200936
A01	30072451	30077322	A02	3149655	3153903
A01	30140380	30142077	A02	3105548	3108171
A01	30147093	30147646	A02	3078381	3085827
A01	30159730	30172113	A02	3072716	3076609
A01	30174511	30177528	A02	3067168	3070000
A01	30178280	30182621	A02	3059708	3066304
A01	30199309	30201572	A02	3045003	3046456
A01	30287665	30289627	A02	2967044	2969209
A01	30323796	30324615	A02	2916804	2917849
A01	30328592	30329966	A02	2907443	2910391
A01	30356876	30359800	A02	2866072	2870663
A01	30365300	30366089	A02	2861360	2862055
A01	30431420	30432385	A02	2816472	2817059
A01	30435994	30441445	A02	2802147	2803352
A01	30444882	30447782	A02	2801419	2801822
A01	30466416	30468362	A02	2772559	2774425
A01	30511372	30512182	A02	2749414	2752531
A01	30549038	30550518	A02	2696978	2698866
A01	30568075	30568975	A02	2672150	2673689
A01	30577637	30578061	A02	2656973	2660908
A01	30593673	30601137	A02	2636340	2638167
A01	30603535	30604028	A02	2628840	2633553
A01	30638423	30649705	A02	2618021	2627220
A01	30657300	30657788	A02	2579271	2587906
A01	30677941	30681310	A02	2553744	2556118
A01	30700690	30703766	A02	2510698	2513921
A01	30715005	30716923	A02	2433424	2435199
A01	4973837	4975316	A02	23147752	23149210
A01	5059010	5064283	A02	23104670	23106001
A01	5076393	5076906	A02	23089742	23090196
A01	5097018	5098564	A02	23069336	23070733
A01	5100163	5103127	A02	23059466	23062644
A01	5130946	5132430	A02	23052665	23053948
A01	5136086	5141597	A02	23041609	23042916
A01	5157819	5166797	A02	22990264	22991183
A01	5288728	5292269	A02	22927793	22931673
A01	5293793	5294791	A02	22906652	22907946
A01	5359931	5362129	A02	22864211	22864657
A01	5375388	5377565	A02	22712364	22714239
A01	5425611	5435138	A02	22669140	22671865
A01	5459676	5461221	A02	22648085	22650997
A01	5509034	5515504	A02	22591516	22601957
A01	5566751	5568756	A02	22521018	22522945
A01	5619346	5620373	A02	22486854	22487836
A01	5693560	5695330	A02	22420095	22421599
A01	5715613	5716137	A02	22396177	22397002
A01	5755600	5759605	A02	22215408	22219559
A01	5774437	5778680	A02	22203164	22213398
A01	5793782	5796507	A02	22174188	22177009
A01	5811992	5813680	A02	22139386	22143196
A01	5909503	5911384	A02	22108745	22110783
A01	5926003	5926569	A02	22107218	22107766
A01	5991402	5992622	A02	22062155	22063189
A01	5994869	5996497	A02	22042122	22043631
A01	6041348	6042536	A02	22025423	22026612
A01	27284086	27285840	A02	1011505	1016723
A01	27314251	27320102	A02	1006008	1007246
A01	27363995	27366186	A02	984728	986962
A01	27373264	27379532	A02	972125	978090
A01	27430299	27438008	A02	953322	963421
A01	27546304	27546660	A02	916836	917201
A01	27596937	27599996	A02	892953	897091
A01	27693210	27695662	A02	835541	838347
A01	27751531	27754974	A02	790276	791250
A01	8274690	8275762	A02	8552242	8553354
A01	8276278	8279793	A02	8543070	8546218
A01	8335605	8337711	A02	8472141	8474966
A01	8376580	8378200	A02	8392519	8394447
A01	8383409	8385603	A02	8385031	8386922
A01	8400750	8401731	A02	8342935	8344278
A01	8410937	8412380	A02	8316963	8318362
A01	8504648	8505507	A02	8162271	8167405
A01	29303960	29304829	A02	29621413	29622162
A01	29322202	29322471	A02	29446553	29446747
A01	29349442	29354177	A02	29411189	29424084
A01	29426245	29428234	A02	29356636	29358799
A01	29529276	29534181	A02	29280345	29285022
A01	29552239	29554891	A02	29268799	29273522
A01	29566991	29568031	A02	29245838	29246224
A01	4478582	4479972	A03	23742055	23743531
A01	4483056	4491416	A03	23756327	23757972
A01	4529780	4536107	A03	23771011	23773825
A01	4536636	4539724	A03	23774349	23776991
A01	4541839	4542561	A03	23778104	23778741
A01	4568311	4569354	A03	23808421	23809410
A01	4581674	4582531	A03	23833456	23835245
A01	4584123	4585390	A03	23835811	23837151
A01	4593834	4594477	A03	23849617	23852569
A01	4595199	4597763	A03	23854548	23855961
A01	4605595	4606797	A03	23872956	23875413
A01	4610053	4610931	A03	23878810	23879682
A01	4639695	4640303	A03	23896526	23897146
A01	4648376	4650813	A03	23899676	23901705
A01	4650985	4652557	A03	23901873	23903617
A01	4674970	4675545	A03	23904084	23904659
A01	4700810	4701981	A03	23928131	23929223
A01	4712824	4713708	A03	23935336	23936226
A01	4726986	4728158	A03	23955954	23957066
A01	4737557	4740141	A03	23965160	23971403
A01	4747752	4750556	A03	23991847	23993285
A01	4767601	4768964	A03	24017961	24020952
A01	4792402	4793683	A03	24032712	24033370
A01	4794076	4794707	A03	24068705	24069402
A01	4812397	4813761	A03	24080863	24082359
A01	4824742	4825894	A03	24088686	24089682
A01	4835193	4839398	A03	24096588	24100217
A01	4841517	4842708	A03	24100613	24101583
A01	4851740	4854602	A03	24112937	24116583
A01	4877901	4879693	A03	24141765	24143766
A01	4902704	4904380	A03	24175146	24176870
A01	4916873	4917214	A03	24183028	24183372
A01	4930165	4931193	A03	24185345	24186454
A01	4938214	4940098	A03	24193083	24193967
A01	4946716	4947955	A03	24202860	24203837
A01	4949461	4953001	A03	24205098	24207219
A01	4973837	4975316	A03	24207702	24209129
A01	4999428	5004965	A03	24210013	24213733
A01	5006407	5006640	A03	24216507	24216836
A01	5023902	5027918	A03	24239889	24247231
A01	5029281	5031114	A03	24249798	24251880
A01	5035247	5037713	A03	24252921	24257131
A01	5054130	5056941	A03	24268821	24271764
A01	5059010	5064283	A03	24273268	24278590
A01	5076393	5076906	A03	24291076	24291651
A01	5097018	5098564	A03	24301053	24302546
A01	5100163	5103127	A03	24305506	24305743
A01	5119774	5121596	A03	24316027	24316773
A01	5136086	5141597	A03	24325112	24328479
A01	5150630	5152361	A03	24329868	24331197
A01	5157819	5166797	A03	24341261	24342090
A01	5208666	5209913	A03	24388061	24389231
A01	5216829	5219384	A03	24393707	24395581
A01	5220949	5223644	A03	24401064	24404408
A01	5230524	5231084	A03	24410316	24412244
A01	5233261	5236400	A03	24414939	24416073
A01	5245825	5250469	A03	24430203	24434194
A01	5251150	5254615	A03	24435299	24436739
A01	5258293	5258643	A03	24446914	24447243
A01	5261924	5264159	A03	24452245	24454480
A01	5295914	5299557	A03	24461059	24477507
A01	5304214	5304910	A03	24495290	24496856
A01	5330659	5332710	A03	24497494	24499526
A01	5351801	5354511	A03	24500989	24503782
A01	5375388	5377565	A03	24548546	24550679
A01	5383822	5384999	A03	24563357	24564366
A01	5403414	5409457	A03	24569460	24573260
A01	5448009	5448512	A03	24593531	24595302
A01	5459676	5461221	A03	24609857	24613219
A01	5461756	5463237	A03	24613356	24614825
A01	5465738	5468896	A03	24620383	24630458
A01	5472157	5478659	A03	24635436	24641793
A01	5572806	5575065	A03	24651773	24653060
A01	5577815	5579087	A03	24656163	24657383
A01	5619346	5620373	A03	24682268	24683325
A01	5663327	5665748	A03	24698484	24700864
A01	5686654	5689897	A03	24721684	24725066
A01	5693560	5695330	A03	24744949	24746638
A01	5720110	5721838	A03	24749839	24751856
A01	5724535	5726149	A03	24752641	24754390
A01	5787072	5791757	A03	24766481	24768062
A01	5793782	5796507	A03	24776839	24782326
A01	5811992	5813680	A03	24825285	24826963
A01	5825835	5829087	A03	24836628	24839773
A01	5872455	5882740	A03	24879813	24883237
A01	5901659	5902078	A03	24883968	24884387
A01	5907818	5908372	A03	24884755	24885255
A01	5926003	5926569	A03	24886064	24887007
A01	5934554	5936208	A03	24887828	24890107
A01	5940263	5944208	A03	24891452	24894161
A01	5955833	5957925	A03	24894298	24900524
A01	5966667	5975443	A03	24901309	24910298
A01	5991402	5992622	A03	24915426	24916595
A01	5994869	5996497	A03	24919938	24922788
A01	6025616	6031900	A03	24932306	24940609
A01	6044828	6045514	A03	24943622	24947674
A01	6067796	6074372	A03	24949469	24951094
A01	6095441	6096351	A03	24951983	24952821
A01	6107358	6117895	A03	24954024	24969689
A01	6123489	6124753	A03	24967332	24968491
A01	6135624	6143955	A03	24979699	24982179
A01	6153297	6155755	A03	24987791	24988166
A01	6199789	6203068	A03	25005765	25014694
A01	6223184	6224439	A03	25029507	25030763
A01	6234080	6240331	A03	25051718	25052817
A01	6316197	6319466	A03	25061243	25064402
A01	6328933	6333793	A03	25109437	25114178
A01	6334371	6336369	A03	25114692	25116698
A01	6368155	6374397	A03	25133388	25141915
A01	6374700	6377340	A03	25142215	25144665
A01	6390868	6392060	A03	25147707	25148840
A01	6412064	6415186	A03	25160741	25172989
A01	6430094	6433309	A03	25174376	25176405
A01	6456612	6458066	A03	25178671	25179877
A01	6467717	6468546	A03	25188643	25189402
A01	6515875	6518196	A03	25236682	25237529
A01	6540985	6541274	A03	25256234	25256525
A01	6541677	6543243	A03	25256942	25258522
A01	6545599	6545871	A03	25327588	25327746
A01	6586348	6586799	A03	25357521	25357956
A01	6614917	6617125	A03	25375471	25378979
A01	6625376	6628144	A03	25383965	25385083
A01	6635819	6636820	A03	25386343	25387293
A01	6674736	6677818	A03	25398433	25398759
A01	6679322	6682444	A03	25402890	25409656
A01	6683483	6685286	A03	25431623	25433541
A01	6700248	6701404	A03	25454762	25458295
A01	6710970	6713754	A03	25461135	25463381
A01	6714479	6716049	A03	25464883	25466531
A01	6777444	6778788	A03	25531933	25533310
A01	6796947	6797429	A03	25569077	25569535
A01	6819026	6820351	A03	25576576	25577860
A01	6828814	6830388	A03	25597123	25598700
A01	6837748	6841224	A03	25610232	25612876
A01	6855979	6859801	A03	25618952	25620879
A01	6875772	6879456	A03	25624061	25628894
A01	6894922	6896416	A03	25630614	25634828
A01	6902308	6907211	A03	25640333	25642017
A01	6915420	6916934	A03	25657635	25659152
A01	6927982	6928962	A03	25668676	25669662
A01	6933948	6939729	A03	25685853	25689008
A01	6940365	6942000	A03	25689191	25690532
A01	6943765	6944247	A03	25691672	25693413
A01	6950163	6951504	A03	25696996	25699040
A01	6988707	6996758	A03	25706927	25710077
A01	7005557	7015737	A03	25724176	25734004
A01	7065422	7068030	A03	25739581	25741360
A01	7084819	7086348	A03	25749525	25751062
A01	7106000	7108994	A03	25764092	25766604
A01	7147518	7150300	A03	25840616	25843544
A01	7220391	7228346	A03	25933949	25951244
A01	7235399	7240194	A03	25966161	25977917
A01	7247173	7248414	A03	25982299	25983333
A01	7258555	7261293	A03	25989454	25991694
A01	7261773	7262492	A03	25992031	25995340
A01	7280279	7281070	A03	26000641	26005084
A01	7281637	7283266	A03	26005560	26007039
A01	7283831	7286019	A03	26007496	26009747
A01	7305132	7308194	A03	26044004	26048242
A01	7370130	7371227	A03	26065217	26066205
A01	7390142	7391578	A03	26074223	26074801
A01	7393188	7395723	A03	26078167	26080687
A01	7400296	7402771	A03	26093829	26095054
A01	7434358	7443381	A03	26103595	26105369
A01	7458543	7459777	A03	26141983	26146358
A01	7460710	7467744	A03	26147818	26150748
A01	7469196	7480725	A03	26150993	26155634
A01	7493260	7493820	A03	26178917	26179480
A01	7503932	7507264	A03	26181631	26189580
A01	7545164	7545509	A03	26196703	26197043
A01	7569754	7575630	A03	26222343	26223997
A01	7589896	7590843	A03	26242958	26243890
A01	7598823	7599930	A03	26264702	26265861
A01	7608580	7611466	A03	26271172	26273980
A01	7629670	7630023	A03	26278980	26279327
A01	7631405	7631725	A03	26280241	26280843
A01	7634273	7635230	A03	26283868	26284324
A01	7635402	7636121	A03	26284615	26285346
A01	7679073	7682091	A03	26312646	26315736
A01	7683457	7690456	A03	26317861	26328668
A01	7690662	7691825	A03	26329129	26330377
A01	7712572	7716257	A03	26351111	26354634
A01	7717602	7721994	A03	26357104	26359905
A01	7728069	7730507	A03	26377551	26380055
A01	7737832	7739384	A03	26393587	26394597
A01	7771646	7774141	A03	26405215	26407922
A01	7782220	7782778	A03	26409664	26410228
A01	7800962	7802455	A03	26413695	26415874
A01	7804109	7806087	A03	26416663	26418531
A01	7822247	7823653	A03	26419635	26421045
A01	7824375	7829798	A03	26421496	26425017
A01	7832611	7833862	A03	26429382	26430598
A01	7834616	7836221	A03	26430841	26432711
A01	7837630	7839545	A03	26434319	26436139
A01	7839642	7842184	A03	26436722	26439294
A01	7842474	7847090	A03	26451016	26453130
A01	7847363	7856931	A03	26483980	26486653
A01	7857662	7857991	A03	26501014	26501379
A01	7865292	7867130	A03	26506240	26507902
A01	7895606	7897751	A03	26512558	26514796
A01	7958669	7960573	A03	26524599	26528715
A01	7968594	7972454	A03	26530692	26533441
A01	7972621	7978186	A03	26533867	26534505
A01	7984533	7988448	A03	26535544	26539160
A01	7993913	8002226	A03	26540342	26540629
A01	8006358	8009415	A03	26558183	26559350
A01	8009913	8013729	A03	26559753	26564175
A01	8017040	8023409	A03	26569466	26574636
A01	8029844	8031006	A03	26576446	26577609
A01	8031622	8038471	A03	26578068	26584160
A01	8039422	8042681	A03	26585891	26589100
A01	8074093	8079717	A03	26593621	26600160
A01	8081683	8084301	A03	26601248	26604076
A01	8124326	8126168	A03	26611714	26613143
A01	8128764	8130311	A03	26616904	26618435
A01	8141583	8144461	A03	26631867	26635540
A01	8150362	8160656	A03	26637151	26639440
A01	8173456	8174385	A03	26678000	26678938
A01	8175715	8176122	A03	26681765	26682172
A01	8186101	8188628	A03	26683169	26686425
A01	8189380	8191840	A03	26687393	26693951
A01	8202353	8205109	A03	26695466	26699361
A01	8216980	8220853	A03	26707578	26709487
A01	8239032	8241866	A03	26717070	26718222
A01	8251896	8257011	A03	26727028	26727779
A01	8259560	8260892	A03	26728735	26748831
A01	8267454	8268402	A03	26759254	26760103
A01	8273248	8274095	A03	26762322	26763960
A01	8276278	8279793	A03	26764911	26765901
A01	8306056	8313594	A03	26771698	26773366
A01	8320155	8320823	A03	26774736	26775833
A01	8327942	8328112	A03	26776398	26776568
A01	8329232	8332086	A03	26777731	26781093
A01	8345237	8347803	A03	26783559	26783822
A01	8368089	8373569	A03	26791986	26792614
A01	8374156	8375440	A03	26793818	26795170
A01	8376580	8378200	A03	26806600	26808260
A01	8379033	8382935	A03	26816382	26818702
A01	8383409	8385603	A03	26819402	26822201
A01	8400750	8401731	A03	26851997	26852783
A01	8410937	8412380	A03	26885171	26886672
A01	8436532	8440842	A03	26902654	26906003
A01	8459704	8461695	A03	26951461	26957311
A01	8491367	8491702	A03	26969299	26974492
A01	8492871	8498353	A03	26974833	26976782
A01	8498632	8499870	A03	26989196	26990846
A01	8504648	8505507	A03	26994190	26996012
A01	8506341	8514352	A03	26999124	27005396
A01	8514795	8516240	A03	27006062	27007419
A01	8524674	8533635	A03	27026759	27033461
A01	8553937	8555005	A03	27045073	27046126
A01	8570171	8570578	A03	27055888	27056295
A01	8604389	8605873	A03	27062036	27062500
A01	8611277	8612794	A03	27063705	27065019
A01	8621217	8622743	A03	27074486	27075244
A01	8640113	8641565	A03	27087281	27089064
A01	8649027	8652264	A03	27092626	27095641
A01	8700959	8707413	A03	27096166	27096888
A01	8709539	8714971	A03	27101248	27106965
A01	8723454	8725049	A03	27107140	27108826
A01	8735963	8738096	A03	27125546	27127695
A01	8784591	8786078	A03	27128470	27129956
A01	8817858	8822213	A03	27164053	27167776
A01	8824206	8825566	A03	27182302	27183820
A01	8867635	8872983	A03	27189684	27194324
A01	8878876	8880602	A03	27205983	27207457
A01	8915285	8917001	A03	27226525	27228170
A01	8932985	8936279	A03	27233760	27235162
A01	8949200	8950199	A03	27245525	27246433
A01	8954248	8957571	A03	27247709	27247759
A01	8964736	8964915	A03	27252294	27252473
A01	8966339	8966670	A03	27253767	27254081
A01	8987370	8990436	A03	27260280	27261710
A01	8992146	8994074	A03	27266426	27268156
A01	8994612	8996317	A03	27268949	27269893
A01	8996656	8997417	A03	27270524	27272251
A01	9000291	9004256	A03	27272533	27273487
A01	9009865	9011820	A03	27279694	27281622
A01	9012080	9013913	A03	27282093	27283991
A01	9038053	9040285	A03	27292659	27295036
A01	9052746	9059389	A03	27299833	27300751
A01	9059895	9061253	A03	27301185	27302964
A01	9121406	9128855	A03	27306552	27309786
A01	9130791	9133653	A03	27314470	27317948
A01	9149692	9158787	A03	27321258	27324152
A01	9179637	9181091	A03	27334210	27335805
A01	9206632	9209213	A03	27337290	27340608
A01	9266328	9267326	A03	27380363	27381042
A01	9271310	9272980	A03	27381483	27383189
A01	9323232	9329302	A03	27395886	27405849
A01	9343321	9345016	A03	27407615	27409139
A01	9353022	9360947	A03	27428264	27433366
A01	9379678	9389892	A03	27434206	27434727
A01	9432317	9435250	A03	27442723	27445752
A01	9454005	9454374	A03	27447204	27449092
A01	9486533	9489023	A03	27459729	27462042
A01	9502917	9505945	A03	27475809	27478509
A01	9518773	9519533	A03	27491728	27492455
A01	9547683	9548776	A03	27507070	27508202
A01	9552332	9554796	A03	27511393	27514000
A01	9581664	9582759	A03	27518271	27519319
A01	9583599	9585195	A03	27519960	27523308
A01	9615509	9626154	A03	27523734	27525228
A01	9636683	9638348	A03	27529592	27530231
A01	9639427	9641497	A03	27532321	27534365
A01	9648240	9649327	A03	27537317	27539183
A01	9648301	9650387	A03	27537330	27538688
A01	9660407	9660844	A03	27546489	27546893
A01	9672218	9673959	A03	27556947	27558778
A01	9707007	9712069	A03	27559662	27568637
A01	9746003	9746191	A03	27582991	27583197
A01	9769213	9769591	A03	27602445	27603141
A01	9778684	9780836	A03	27611070	27612451
A01	9811951	9816173	A03	27615947	27617419
A01	9846758	9848517	A03	27622705	27624024
A01	9855006	9855728	A03	27651005	27651888
A01	9863901	9866315	A03	27669069	27674540
A01	9878262	9879248	A03	27684755	27685771
A01	9917871	9918860	A03	27701080	27702057
A01	9930974	9935514	A03	27712642	27714585
A01	9940672	9945316	A03	27719570	27723715
A01	9955623	9958307	A03	27724116	27727097
A01	9961505	9962562	A03	27744306	27745456
A01	9962992	9963434	A03	27745842	27746260
A01	9973201	9978397	A03	27786105	27795977
A01	9981502	9982383	A03	27821379	27826696
A01	9986456	9986782	A03	27832611	27832952
A01	9991466	9992872	A03	27838585	27840130
A01	9994681	9995958	A03	27841048	27842442
A01	10000116	10000376	A03	27847056	27847325
A01	10014398	10015801	A03	27858568	27859892
A01	10027376	10027963	A03	27867325	27867537
A01	10050946	10052541	A03	27874015	27875364
A01	10054334	10054861	A03	27875967	27881042
A01	10099136	10100351	A03	27891372	27892684
A01	10106872	10107618	A03	27894411	27894774
A01	10110682	10113451	A03	27902841	27909702
A01	8575571	8575690	A03	5410216	5410578
A01	8604389	8605873	A03	5436875	5438112
A01	8621217	8622743	A03	5456068	5457682
A01	8686023	8690722	A03	5487333	5488829
A01	8833788	8838359	A03	5562143	5564116
A01	8867635	8872983	A03	5611784	5615966
A01	8878876	8880602	A03	5631383	5633119
A01	8940560	8943310	A03	5684147	5686323
A01	8953333	8954060	A03	5696568	5697191
A01	8987370	8990436	A03	5733887	5735360
A01	8994612	8996317	A03	5781506	5785716
A01	9000291	9004256	A03	5798578	5800825
A01	9012080	9013913	A03	5813113	5815213
A01	9059895	9061253	A03	5871583	5873993
A01	9121406	9128855	A03	5878273	5879610
A01	9130791	9133653	A03	5902021	5902758
A01	9142741	9144357	A03	5906467	5908559
A01	9179637	9181091	A03	5978636	5980667
A01	9196983	9198126	A03	5985918	5987435
A01	9206632	9209213	A03	5997708	6001479
A01	9218003	9235803	A03	6009196	6009974
A01	9237689	9237928	A03	6025796	6028989
A01	9244297	9246148	A03	6030283	6034324
A01	9291920	9292384	A03	6036971	6044838
A01	9300419	9307014	A03	6056106	6057591
A01	9354635	9357203	A03	6142020	6145040
A01	9486533	9489023	A03	6233919	6236072
A01	9497536	9499571	A03	6244600	6245196
A01	9518773	9519533	A03	6252251	6253162
A01	9661442	9663738	A03	6336550	6338657
A01	9769213	9769591	A03	6361469	6362162
A01	9811951	9816173	A03	6437415	6439091
A01	9830104	9832804	A03	6439893	6443300
A01	9878262	9879248	A03	6501500	6502748
A01	9917871	9918860	A03	6534353	6535348
A01	9940672	9945316	A03	6668909	6673143
A01	28146614	28150551	A03	16258021	16263076
A01	28168714	28170407	A03	16283571	16286887
A01	28183737	28184661	A03	16290105	16297317
A01	28200102	28203727	A03	16298350	16300414
A01	28214058	28218082	A03	16305045	16306777
A01	28233343	28235019	A03	16314345	16316207
A01	28248054	28248529	A03	16324877	16329018
A01	28250345	28251493	A03	16331114	16344184
A01	28295136	28297261	A03	16365968	16367996
A01	28298323	28298844	A03	16369014	16369535
A01	28323096	28326215	A03	16385618	16388476
A01	28327424	28328614	A03	16389571	16392257
A01	28332933	28335676	A03	16391093	16394082
A01	28336118	28338003	A03	16394417	16396258
A01	28341684	28342511	A03	16396804	16401947
A01	28359588	28361426	A03	16407737	16409731
A01	28373676	28376812	A03	16437039	16438120
A01	28380374	28384253	A03	16491361	16494154
A01	19971489	19976360	A03	35013600	35018964
A01	19985579	19986486	A03	35022967	35025717
A01	19988224	19989696	A03	35030610	35032563
A01	19991360	19992103	A03	35045925	35046662
A01	20206113	20207386	A03	35083958	35085137
A01	20226560	20229517	A03	35113692	35116672
A01	20292270	20293370	A03	35169857	35170974
A01	20293956	20294405	A03	35171311	35173314
A01	20331303	20332841	A03	35204685	35206205
A01	20345609	20347835	A03	35246971	35249319
A01	20361023	20361898	A03	35300247	35301908
A01	20383731	20394565	A03	35346407	35347801
A01	20432012	20434091	A03	35558434	35560084
A01	20555057	20556532	A03	35562021	35563453
A01	20557241	20557588	A03	35564104	35565030
A01	20589204	20589875	A03	35686360	35687031
A01	20753425	20754938	A03	35773157	35780106
A01	20806264	20807457	A03	35837521	35838750
A01	28390556	28391710	A03	16096823	16104069
A01	28392101	28392819	A03	16104226	16105917
A01	28394957	28399625	A03	16107147	16108729
A01	28403933	28404483	A03	16109875	16110781
A01	28404739	28408311	A03	16111075	16111867
A01	28412968	28414529	A03	16121811	16123268
A01	28448626	28449472	A03	16127733	16128686
A01	28451047	28452935	A03	16130124	16131679
A01	28454424	28456050	A03	16133560	16134757
A01	28485262	28487572	A03	16160045	16162598
A01	28489336	28489431	A03	16165470	16165565
A01	28499401	28501357	A03	16168935	16170220
A01	28662278	28667457	A03	16226846	16228478
A01	536438	536944	A03	22111740	22112653
A01	594633	596500	A03	22233676	22235361
A01	678799	679672	A03	22291572	22292252
A01	720021	721461	A03	22321548	22322488
A01	797940	798926	A03	22325612	22326208
A01	938384	939504	A03	22388906	22390080
A01	1012019	1013449	A03	22475290	22476265
A01	1075697	1076579	A03	22571924	22573106
A01	1114425	1114796	A03	22585789	22586211
A01	1192321	1193099	A03	22616212	22621803
A01	1250387	1251692	A03	22670782	22671500
A01	1335639	1338014	A03	22690936	22693739
A01	1406810	1407703	A03	22712059	22712796
A01	11389945	11390253	A03	19270797	19274293
A01	11451265	11458750	A03	19285875	19289138
A01	11620451	11622456	A03	19316842	19321294
A01	11634536	11638947	A03	19324972	19327941
A01	11666571	11668063	A03	19339418	19339975
A01	11725816	11727267	A03	19400796	19402262
A01	11901785	11902210	A03	19513620	19514044
A01	12001008	12001325	A03	19675151	19675438
A01	12059487	12062834	A03	19718280	19725093
A01	12243199	12244146	A03	19734346	19735437
A01	12253389	12266809	A03	19779842	19782069
A01	12284348	12285445	A03	19830960	19831853
A01	1124863	1136782	A03	30963787	30965313
A01	1192321	1193099	A03	31034867	31035738
A01	1258904	1259218	A03	31064072	31064395
A01	1303730	1305103	A03	31123229	31125088
A01	1395121	1400137	A03	31235686	31241399
A01	1412414	1412920	A03	31271937	31272815
A01	1445663	1446166	A03	31319082	31319576
A01	10814579	10819960	A03	23429868	23430245
A01	10821367	10821751	A03	23431752	23432164
A01	10860459	10862272	A03	23442308	23444212
A01	10863053	10864618	A03	23444898	23446348
A01	10909114	10909635	A03	23467567	23467812
A01	10910589	10911624	A03	23470176	23471584
A01	7800962	7802455	A03	12312519	12314815
A01	7842474	7847090	A03	12422011	12424470
A01	7895606	7897751	A03	12473493	12475397
A01	7909661	7911838	A03	12482296	12484271
A01	8049035	8050727	A03	12496463	12498564
A01	8102550	8108801	A03	12528816	12529752
A01	8175715	8176122	A03	12602380	12602999
A01	21002580	21006496	A03	20011614	20013362
A01	21031008	21040155	A03	20022886	20024345
A01	21060195	21062637	A03	20069497	20071644
A01	21064889	21065146	A03	20072418	20075742
A01	21123691	21124071	A03	20080140	20080526
A01	21153305	21155095	A03	20196173	20196601
A01	3346175	3347119	A03	5325200	5325903
A01	3445703	3448248	A03	5391702	5393997
A01	3449092	3449235	A03	5410216	5410578
A01	3475853	3480565	A03	5456068	5457682
A01	3502164	3504468	A03	5484250	5486643
A01	3542358	3547184	A03	5490370	5495074
A01	331545	332312	A03	32639829	32640365
A01	357168	361289	A03	32633039	32633858
A01	361910	362213	A03	32628911	32629441
A01	371813	372911	A03	32617123	32625456
A01	384150	385926	A03	32601466	32602868
A01	408921	411416	A03	32548124	32549886
A01	504865	507981	A03	32468086	32471045
A01	571823	572908	A03	32433614	32434860
A01	613892	616183	A03	32406525	32407722
A01	630987	632721	A03	32365720	32367415
A01	633594	634334	A03	32364179	32364928
A01	638256	639937	A03	32341259	32345020
A01	641704	644141	A03	32328776	32331172
A01	645918	647519	A03	32323166	32324764
A01	654398	655809	A03	32253443	32255060
A01	659425	661033	A03	32234838	32236527
A01	678799	679672	A03	32201328	32202325
A01	682039	683447	A03	32172960	32174545
A01	698816	704800	A03	32148819	32150994
A01	706588	707265	A03	32145089	32145937
A01	709532	714413	A03	32138486	32138956
A01	769976	776549	A03	32113521	32115444
A01	784529	785254	A03	32111099	32111789
A01	786155	786418	A03	32109958	32110212
A01	790076	790333	A03	32098959	32099219
A01	832066	832554	A03	32056983	32057561
A01	836484	836877	A03	32054092	32056150
A01	842898	845029	A03	32040707	32042868
A01	871747	872441	A03	31988237	31990082
A01	873154	880005	A03	31986629	31988036
A01	884884	885883	A03	31982979	31983887
A01	894136	896436	A03	31967956	31971209
A01	938384	939504	A03	31959668	31966080
A01	940694	946258	A03	31955858	31958111
A01	950197	951514	A03	31945356	31946609
A01	967243	967770	A03	31915669	31916184
A01	1000772	1001874	A03	31882918	31884458
A01	1004102	1004935	A03	31878468	31878776
A01	1004978	1007340	A03	31874068	31875015
A01	1012019	1013449	A03	31848169	31849476
A01	1022103	1023543	A03	31845847	31847138
A01	1033776	1035051	A03	31818961	31820510
A01	1039883	1043031	A03	31783870	31785931
A01	1061282	1064731	A03	31748393	31750248
A01	1070326	1071060	A03	31742812	31744020
A01	1075697	1076579	A03	31723517	31728813
A01	1114425	1114796	A03	31719547	31719915
A01	1116636	1118319	A03	31717461	31719121
A01	1121450	1124196	A03	31713751	31716180
A01	1124863	1136782	A03	31710713	31711995
A01	1138607	1139536	A03	31703821	31708073
A01	1148554	1154617	A03	31691230	31695580
A01	1163287	1167319	A03	31658484	31666104
A01	1183309	1184630	A03	31651658	31652996
A01	1186928	1189570	A03	31646758	31649104
A01	1204163	1205243	A03	31621718	31623749
A01	1214841	1217181	A03	31609784	31612295
A01	1233327	1235319	A03	31600244	31602256
A01	1250387	1251692	A03	31593062	31594334
A01	1258904	1259218	A03	31586566	31586865
A01	1287395	1287910	A03	31570846	31571948
A01	1292901	1293383	A03	31565090	31565575
A01	1296101	1296955	A03	31553217	31554008
A01	1306083	1306775	A03	31542012	31551297
A01	1308124	1309507	A03	31539533	31540982
A01	1313847	1316459	A03	31531159	31533560
A01	1325129	1326214	A03	31525003	31526041
A01	1331527	1334401	A03	31511185	31513831
A01	1339589	1340999	A03	31507146	31510329
A01	1368093	1379399	A03	31481822	31485393
A01	1382050	1382238	A03	31475663	31475839
A01	1395121	1400137	A03	31458617	31466596
A01	1406810	1407703	A03	31432753	31433598
A01	1413403	1415825	A03	31382520	31385330
A01	1420579	1420761	A03	31377322	31379158
A01	1427815	1429135	A03	31351615	31352681
A01	1432772	1434101	A03	31349842	31350835
A01	1435443	1436210	A03	31340207	31341037
A01	1439383	1441256	A03	31333992	31335570
A01	1455277	1456826	A03	31296557	31299731
A01	1485314	1489579	A03	31279514	31281526
A01	1492254	1494791	A03	31274429	31275168
A01	1511077	1511646	A03	31271937	31272815
A01	1519375	1523340	A03	31263414	31265891
A01	1561797	1563689	A03	31223008	31225070
A01	1570993	1574262	A03	31197959	31199157
A01	1582737	1584010	A03	31195852	31197231
A01	1594122	1596555	A03	31183667	31185925
A01	1604074	1604906	A03	31177031	31177821
A01	1633982	1638019	A03	31125739	31129073
A01	1640976	1642029	A03	31120243	31121118
A01	1643903	1644416	A03	31106354	31106908
A01	1686362	1687717	A03	31096712	31098264
A01	1694619	1694933	A03	31085098	31088380
A01	1705876	1706106	A03	31073971	31074204
A01	1722646	1722960	A03	31064072	31064395
A01	1736482	1741308	A03	31053236	31056673
A01	1744677	1757623	A03	31043098	31045164
A01	1758082	1759417	A03	31037084	31038222
A01	1760576	1761461	A03	31034867	31035738
A01	1768797	1775633	A03	31009799	31020887
A01	1781446	1782003	A03	30994954	30995596
A01	1788466	1791381	A03	30969528	30970255
A01	1792138	1794469	A03	30963787	30965313
A01	1796856	1799570	A03	30955247	30957794
A01	1802315	1802947	A03	30948498	30949166
A01	1819198	1826104	A03	30931545	30943125
A01	1851648	1852421	A03	30930375	30931187
A01	1860215	1862512	A03	30913115	30915798
A01	1885566	1886389	A03	30888134	30889093
A01	1886845	1890770	A03	30882148	30884234
A01	1891077	1892277	A03	30855317	30864500
A01	1908641	1910056	A03	30853374	30854822
A01	1918752	1919357	A03	30840398	30842240
A01	1922632	1925404	A03	30834986	30838065
A01	1936549	1939128	A03	30831056	30833641
A01	1942062	1945552	A03	30751247	30753856
A01	1947088	1948601	A03	30738172	30739359
A01	1963047	1964242	A03	30715993	30717335
A01	1965129	1969909	A03	30713123	30715069
A01	1979028	1980703	A03	30710542	30712684
A01	1986508	1990639	A03	30705229	30708486
A01	1998930	2000747	A03	30683384	30691862
A01	2001441	2003342	A03	30679741	30681187
A01	2008176	2011362	A03	30649835	30652195
A01	2015559	2015756	A03	30644877	30645074
A01	2020833	2028635	A03	30632868	30634867
A01	2029185	2029996	A03	30629444	30630531
A01	2056852	2064308	A03	30574151	30577832
A01	2068940	2075486	A03	30328937	30331020
A01	2077557	2078867	A03	30327143	30328423
A01	2082785	2083458	A03	30213874	30214365
A01	2097387	2102227	A03	30200848	30205794
A01	2104790	2105675	A03	30194523	30195539
A01	2114015	2119527	A03	30172496	30174221
A01	2144360	2155449	A03	30154249	30158464
A01	2162324	2165179	A03	30149534	30151972
A01	2168217	2171085	A03	30145232	30147780
A01	2171657	2173405	A03	30143129	30144659
A01	2180890	2186150	A03	30134649	30141403
A01	2187233	2189229	A03	30118612	30130638
A01	2219988	2224438	A03	30105214	30109991
A01	2225337	2237720	A03	30069115	30081063
A01	2238509	2240310	A03	30066153	30068150
A01	2243847	2245073	A03	30064155	30065339
A01	2249959	2260459	A03	30027979	30030884
A01	2262469	2264130	A03	30025280	30027563
A01	2265174	2277104	A03	30005036	30010331
A01	2306752	2307183	A03	30001001	30001423
A01	2310508	2313180	A03	29994450	29996208
A01	2318044	2322328	A03	29993411	29993515
A01	2322989	2324306	A03	29991752	29992807
A01	2329394	2331072	A03	29982581	29983788
A01	2368189	2369219	A03	29952827	29953747
A01	2371505	2378367	A03	29938703	29938929
A01	2388100	2389354	A03	29933868	29935300
A01	2408075	2408566	A03	29926152	29926637
A01	2424769	2425335	A03	29915276	29915848
A01	2426986	2431371	A03	29909677	29909862
A01	2466540	2467249	A03	29892207	29892905
A01	2487879	2492000	A03	29878775	29882861
A01	2493722	2495442	A03	29876152	29877542
A01	2495757	2504798	A03	29871316	29875610
A01	2546237	2549131	A03	29839553	29843586
A01	2603499	2608580	A03	29813621	29818633
A01	2625578	2626896	A03	29806915	29807251
A01	2627873	2634123	A03	29803182	29805911
A01	2662141	2672289	A03	29756646	29761224
A01	2689526	2700474	A03	29735284	29741228
A01	2705650	2706933	A03	29729576	29730761
A01	2720638	2721561	A03	29710870	29712713
A01	2722265	2723405	A03	29709281	29710051
A01	2742358	2746151	A03	29701521	29704952
A01	2763723	2764272	A03	29694272	29694728
A01	2765294	2767535	A03	29691428	29693611
A01	2776639	2778527	A03	29688898	29690472
A01	2779856	2781899	A03	29683768	29685556
A01	2784466	2785077	A03	29681805	29682155
A01	2795547	2798254	A03	29669164	29671857
A01	2805937	2816114	A03	29636835	29642467
A01	2849954	2855278	A03	29623055	29628020
A01	2871101	2871985	A03	29592783	29595929
A01	2873017	2873432	A03	29584868	29585569
A01	2888720	2898608	A03	29575084	29576237
A01	2899515	2901785	A03	29566424	29568833
A01	2909778	2910131	A03	29546778	29547185
A01	2929761	2931857	A03	29514936	29519328
A01	2953865	2959826	A03	29507256	29509618
A01	2979476	2980856	A03	29488264	29489642
A01	2983411	2985444	A03	29469626	29470541
A01	2986171	2988257	A03	29457781	29466838
A01	2990236	2997894	A03	29445030	29448275
A01	3019303	3021406	A03	29428202	29429409
A01	3038541	3038915	A03	29385421	29385795
A01	3049477	3052511	A03	29360176	29370961
A01	3061148	3061693	A03	29345779	29346330
A01	3080811	3086772	A03	29310537	29320042
A01	3094102	3095479	A03	29303454	29304827
A01	3096939	3098925	A03	29293361	29295238
A01	3108208	3115906	A03	29267256	29268777
A01	3136810	3138713	A03	29261553	29263066
A01	3141256	3142516	A03	29256802	29258221
A01	3146092	3147129	A03	29241707	29256213
A01	3171842	3173014	A03	29223377	29224669
A01	3182370	3184460	A03	29206266	29206479
A01	3195318	3197609	A03	29155017	29155319
A01	3202963	3204733	A03	29145762	29147659
A01	3211693	3215251	A03	29129280	29133337
A01	3252559	3256281	A03	29111332	29115428
A01	3301265	3303987	A03	29108604	29110799
A01	3313843	3315924	A03	29090815	29095856
A01	3316762	3319968	A03	29076967	29079709
A01	3329175	3329758	A03	29061119	29061529
A01	3336106	3337316	A03	29042593	29043502
A01	3351636	3354093	A03	29019591	29022103
A01	3355439	3356643	A03	28938610	28940060
A01	3366486	3366851	A03	28927581	28930404
A01	3374894	3376491	A03	28922929	28923695
A01	3382445	3382939	A03	28907494	28907973
A01	3385011	3385418	A03	28901936	28902334
A01	3387860	3389047	A03	28897496	28898683
A01	3397133	3405960	A03	28860459	28862126
A01	3413083	3414501	A03	28850975	28852312
A01	3424937	3428431	A03	28845071	28845337
A01	3434744	3437618	A03	28831630	28834412
A01	3449092	3449235	A03	28815671	28816066
A01	3454858	3458393	A03	28788509	28789758
A01	3482158	3482916	A03	28780277	28781068
A01	3486385	3486957	A03	28761480	28761894
A01	3488155	3489988	A03	28758681	28759260
A01	3502164	3504468	A03	28734167	28736035
A01	3521900	3525395	A03	28701869	28706213
A01	3533600	3535164	A03	28698360	28700333
A01	3539123	3539594	A03	28687006	28687560
A01	3542358	3547184	A03	28680076	28684483
A01	3572118	3575265	A03	28658037	28662183
A01	3603803	3606192	A03	28645443	28648520
A01	3613999	3617299	A03	28618982	28623116
A01	3630649	3630913	A03	28614661	28615006
A01	3640577	3641831	A03	28610393	28611239
A01	3656803	3657914	A03	28603156	28610093
A01	3678674	3695129	A03	28595479	28595715
A01	3731435	3738549	A03	28568733	28575573
A01	3739819	3740340	A03	28559663	28561290
A01	3743548	3744536	A03	28558388	28559356
A01	3745236	3746795	A03	28551853	28552119
A01	3761027	3766956	A03	28533621	28538526
A01	3769315	3770883	A03	28528882	28530081
A01	3774597	3785676	A03	28509375	28511333
A01	3795580	3797202	A03	28446780	28448333
A01	3811610	3812806	A03	28437339	28439446
A01	3862089	3864059	A03	28425646	28427456
A01	3929396	3930087	A03	28403703	28404347
A01	3943739	3945572	A03	28402532	28403059
A01	3980557	3981448	A03	28381799	28382979
A01	3983524	3988267	A03	28371524	28376184
A01	4001837	4004607	A03	28347440	28352490
A01	4013640	4014722	A03	28337885	28338934
A01	4021246	4022383	A03	28324272	28329905
A01	4042578	4044191	A03	28301527	28303146
A01	4070670	4074508	A03	28250302	28254165
A01	4124094	4132227	A03	28218875	28225897
A01	4141131	4148697	A03	28214816	28215139
A01	4150397	4150840	A03	28209179	28209601
A01	4154530	4158435	A03	28196204	28200585
A01	4159401	4175574	A03	28180950	28182301
A01	4189556	4190896	A03	28161677	28162150
A01	4192947	4194200	A03	28158763	28159971
A01	4195684	4198872	A03	28150456	28156240
A01	4219228	4220531	A03	28136681	28137877
A01	4220791	4221976	A03	28127584	28136522
A01	4265349	4265819	A03	28122566	28125483
A01	4314043	4315548	A03	28109231	28110760
A01	4346773	4348595	A03	28099743	28101342
A01	4360004	4362743	A03	28075597	28078286
A01	4381094	4384415	A03	28044819	28049155
A01	4395858	4398171	A03	27971032	27971549
A01	4405976	4406659	A03	27957876	27958715
A01	4406806	4408458	A03	27956428	27957699
A01	4408741	4414129	A03	27950863	27954646
A01	4414796	4415017	A03	27949794	27950015
A01	4418008	4419197	A03	27944477	27945325
A01	4421916	4423895	A03	27919985	27925338
A01	4459050	4463488	A03	27902841	27909702
A01	20868452	20870119	A03	20163570	20165643
A01	20906941	20907910	A03	20141792	20142818
A01	20920458	20926484	A03	20119536	20121038
A01	21064889	21065146	A03	20072418	20075742
A01	21116290	21117474	A03	20048663	20049858
A01	21132579	21133181	A03	19983451	19984821
A01	21161416	21163257	A03	19967774	19968761
A01	21168797	21170682	A03	19963748	19966036
A01	21178642	21180157	A03	19954282	19962216
A01	21365403	21365834	A03	19945419	19945865
A01	21452774	21456086	A03	19938822	19943948
A01	21570130	21570864	A03	19923962	19926415
A01	21657028	21658242	A03	19906354	19907540
A01	21769983	21771313	A03	19897313	19898547
A01	21896859	21897741	A03	19870149	19872062
A01	21917378	21918310	A03	19847746	19848679
A01	21981047	21983276	A03	19807676	19810924
A01	21993493	21995161	A03	19804932	19806610
A01	21995607	21996545	A03	19803698	19804639
A01	22020390	22021748	A03	19784031	19785431
A01	22077631	22079924	A03	19757683	19757937
A01	22080759	22081852	A03	19751330	19752302
A01	22086896	22087557	A03	19734346	19735437
A01	22121025	22122861	A03	19728781	19730661
A01	22210060	22211482	A03	19718280	19725093
A01	22268518	22269408	A03	19704366	19705262
A01	22275747	22276559	A03	19700910	19701629
A01	22288845	22289758	A03	19692614	19693505
A01	22295505	22297692	A03	19665537	19670221
A01	22354352	22360011	A03	19643851	19649186
A01	22410752	22412309	A03	19634762	19636765
A01	22451730	22454352	A03	19546538	19547014
A01	22455344	22455784	A03	19513620	19514044
A01	22473738	22475294	A03	19475399	19488124
A01	22509952	22510704	A03	19451923	19452237
A01	22547750	22548661	A03	19425366	19427010
A01	22563475	22564530	A03	19422055	19424503
A01	22612545	22614529	A03	19415311	19417288
A01	22640338	22641177	A03	19400796	19402262
A01	22686504	22687663	A03	19374001	19375119
A01	22689871	22690746	A03	19368978	19370361
A01	22707507	22720023	A03	19361779	19366285
A01	22736760	22738217	A03	19341591	19341999
A01	22894445	22894753	A03	19270797	19274293
A01	22957926	22959810	A03	19236206	19238106
A01	22970228	22970830	A03	19221284	19221904
A01	22984113	22986546	A03	19216834	19218148
A01	23042166	23043131	A03	19192806	19199007
A01	23060774	23069346	A03	19183695	19189669
A01	23085977	23088166	A03	19173056	19173800
A01	23116673	23119212	A03	19152818	19155590
A01	23122315	23122635	A03	19151860	19152180
A01	23152872	23154628	A03	19146260	19148020
A01	23155092	23155876	A03	19144622	19145921
A01	23162777	23163202	A03	19140496	19140909
A01	23251443	23253224	A03	19119204	19126393
A01	23260970	23262122	A03	19113439	19114555
A01	23367264	23371885	A03	19070008	19072421
A01	23390181	23390819	A03	19046055	19046690
A01	23393947	23398060	A03	19037857	19040569
A01	23405110	23406322	A03	19018869	19021663
A01	23407032	23408481	A03	19016999	19018294
A01	23433641	23435348	A03	19002033	19003194
A01	23441485	23445902	A03	18955636	18956119
A01	23478360	23480561	A03	18944359	18946363
A01	23587022	23589752	A03	18930639	18932891
A01	23604489	23606100	A03	18896575	18898439
A01	23614055	23624875	A03	18887826	18891343
A01	23626145	23629717	A03	18877314	18881491
A01	23641047	23643241	A03	18874018	18876360
A01	23655169	23655861	A03	18853096	18853956
A01	23659472	23661578	A03	18848749	18850835
A01	23764224	23766197	A03	18836288	18836473
A01	23769069	23771218	A03	18823804	18826370
A01	23887568	23887870	A03	18804566	18804856
A01	23889565	23890485	A03	18797304	18801164
A01	23898823	23899617	A03	18793661	18794233
A01	24030494	24031658	A03	18764434	18766656
A01	24063129	24064662	A03	18760152	18761630
A01	24082151	24083866	A03	18745820	18747765
A01	24084396	24085439	A03	18744104	18745144
A01	24089612	24096832	A03	18736685	18741532
A01	24097984	24099705	A03	18733002	18734335
A01	24100415	24106615	A03	18718268	18720396
A01	24107065	24110136	A03	18712423	18713866
A01	24136140	24136322	A03	18679861	18680043
A01	24152976	24155498	A03	18672802	18676873
A01	24180773	24184139	A03	18655774	18660554
A01	24187209	24188600	A03	18649957	18651336
A01	24257023	24259869	A03	18621617	18624115
A01	24297567	24298519	A03	18619956	18621120
A01	24299861	24302969	A03	18615732	18618692
A01	24306987	24308136	A03	18613800	18614865
A01	24312514	24313188	A03	18605775	18606425
A01	24337001	24339352	A03	18599606	18602148
A01	24339814	24340380	A03	18598332	18598908
A01	24344098	24344385	A03	18594348	18594560
A01	24353947	24355185	A03	18585126	18586400
A01	24361354	24362007	A03	18583564	18584208
A01	24376876	24377901	A03	18575086	18576141
A01	24397319	24400499	A03	18568384	18571476
A01	24400892	24401534	A03	18566125	18566771
A01	24425358	24427084	A03	18550622	18552403
A01	24437598	24446231	A03	18531788	18535095
A01	24462358	24463857	A03	18515835	18516920
A01	24510030	24510353	A03	18509922	18510227
A01	24514878	24516914	A03	18506619	18508087
A01	24517877	24521585	A03	18501233	18505996
A01	24553505	24553696	A03	18498537	18498728
A01	24559537	24560676	A03	18491992	18493206
A01	24600248	24601806	A03	18479902	18481593
A01	24628314	24632409	A03	18478072	18479538
A01	24684437	24690655	A03	18456515	18457501
A01	24695233	24696142	A03	18431777	18437781
A01	24699189	24706507	A03	18428109	18429347
A01	24710409	24713327	A03	18422554	18425695
A01	24786983	24795064	A03	18403015	18403343
A01	24807509	24808629	A03	18392624	18393849
A01	24853027	24854163	A03	18385329	18386450
A01	24872313	24875635	A03	18369049	18372256
A01	24889539	24891677	A03	18354669	18358346
A01	24985531	24989311	A03	18348217	18351103
A01	24989638	24990337	A03	18345274	18346251
A01	24995904	24998758	A03	18341426	18342169
A01	25003063	25003311	A03	18338319	18338564
A01	25009789	25010913	A03	18327799	18328962
A01	25054657	25056511	A03	18302865	18304687
A01	25068175	25068598	A03	18300390	18302266
A01	25095031	25096546	A03	18296104	18297762
A01	25100991	25102367	A03	18286282	18287708
A01	25118265	25119239	A03	18284932	18285822
A01	25200945	25201576	A03	18272124	18274111
A01	25202465	25203016	A03	18269964	18270515
A01	25205178	25206017	A03	18268279	18269098
A01	25229717	25230699	A03	18256824	18258053
A01	25278193	25278813	A03	18251397	18252797
A01	25284588	25285613	A03	18250030	18250899
A01	25292657	25293650	A03	18246284	18247264
A01	25310721	25311253	A03	18231768	18232382
A01	25317372	25318069	A03	18227971	18230809
A01	25379269	25380248	A03	18209202	18210264
A01	25381247	25383013	A03	18207140	18207680
A01	25406769	25407524	A03	18201024	18201650
A01	25427017	25429828	A03	18197466	18198987
A01	25468189	25476551	A03	18194611	18195258
A01	25521809	25523050	A03	18165321	18166637
A01	25541060	25542596	A03	18142459	18143777
A01	25551303	25553384	A03	18132658	18133960
A01	25607212	25608624	A03	18067680	18069078
A01	25613422	25620162	A03	18059759	18061912
A01	25683147	25686243	A03	18050750	18053850
A01	25704056	25705490	A03	18001145	18003635
A01	25705804	25709586	A03	17997020	18000823
A01	25734874	25740621	A03	17971887	17979953
A01	25755202	25755675	A03	17966364	17966936
A01	25765241	25766726	A03	17963157	17964826
A01	25776413	25782236	A03	17953088	17959309
A01	25795363	25796970	A03	17910565	17911801
A01	25806224	25807393	A03	17891777	17892310
A01	25827133	25827826	A03	17871829	17872436
A01	25832846	25833614	A03	17865208	17866026
A01	25836495	25848537	A03	17847262	17848005
A01	25877021	25878168	A03	17837021	17838127
A01	25911929	25913369	A03	17820263	17821933
A01	25938638	25939762	A03	17808627	17809701
A01	25952513	25954191	A03	17805827	17807203
A01	25966761	25970141	A03	17800918	17805229
A01	25972387	25974554	A03	17783522	17785613
A01	26047225	26047866	A03	17761408	17762043
A01	26056473	26057295	A03	17757419	17758318
A01	26057892	26059456	A03	17755191	17756718
A01	26069730	26070476	A03	17732206	17733169
A01	26072953	26073615	A03	17728239	17728913
A01	26082516	26083968	A03	17716256	17717814
A01	26093900	26094541	A03	17703486	17708049
A01	26101884	26103677	A03	17692766	17694577
A01	26111797	26112437	A03	17677182	17677840
A01	26113676	26119738	A03	17647899	17654060
A01	26166238	26170203	A03	17611626	17614051
A01	26172404	26172859	A03	17601688	17602857
A01	26196084	26200839	A03	17588416	17592803
A01	26333670	26335779	A03	17585128	17587209
A01	26420567	26426783	A03	17490439	17496657
A01	26436007	26436625	A03	17481043	17481417
A01	26447740	26449664	A03	17469999	17471724
A01	26463386	26464695	A03	17461387	17462729
A01	26465613	26466121	A03	17458932	17460490
A01	26480055	26484580	A03	17447953	17458889
A01	26493215	26493656	A03	17443722	17446929
A01	26506369	26514287	A03	17431983	17442988
A01	26577446	26579243	A03	17417291	17419751
A01	26581831	26582139	A03	17416925	17417206
A01	26582631	26583428	A03	17413817	17414458
A01	26655213	26657642	A03	17377247	17379713
A01	26708573	26711450	A03	17355543	17358495
A01	26725563	26725931	A03	17344209	17347786
A01	26738158	26747033	A03	17336464	17337021
A01	26750421	26752870	A03	17331997	17334658
A01	26764643	26767433	A03	17323968	17325738
A01	26769089	26771266	A03	17316433	17318565
A01	26809401	26817777	A03	17283883	17291273
A01	26823204	26823484	A03	17276416	17279417
A01	26828547	26831108	A03	17267130	17269622
A01	26888776	26890616	A03	17248183	17250299
A01	26895946	26898297	A03	17237555	17239642
A01	26903190	26904467	A03	17235147	17236681
A01	26906432	26908581	A03	17217758	17219785
A01	26912793	26913269	A03	17207535	17208011
A01	26931570	26936804	A03	17199939	17202606
A01	26968321	26969505	A03	17193525	17194448
A01	26977387	26978347	A03	17177676	17178743
A01	26979310	26984389	A03	17169780	17176001
A01	26990539	26996217	A03	17163546	17165203
A01	26997237	27002669	A03	17158577	17161823
A01	27005973	27016226	A03	17146351	17148134
A01	27020391	27027516	A03	17133979	17141238
A01	27047359	27048509	A03	17108227	17109332
A01	27055171	27056779	A03	17099037	17100511
A01	27062258	27065655	A03	17090968	17093171
A01	27076965	27078003	A03	17082927	17085944
A01	27103796	27104197	A03	17069884	17070096
A01	27113635	27115801	A03	17063982	17065502
A01	27118439	27120606	A03	17058262	17063012
A01	27153067	27155187	A03	17047622	17049865
A01	27166487	27173269	A03	17038213	17039761
A01	27174805	27175584	A03	17036423	17037226
A01	27176281	27179126	A03	17029897	17032888
A01	27180698	27181168	A03	17027921	17028400
A01	27185906	27187027	A03	17012645	17013763
A01	27187647	27188835	A03	17009762	17011289
A01	27191426	27199757	A03	17001132	17009258
A01	27200669	27202990	A03	16997503	16999847
A01	27218609	27223364	A03	16970806	16972690
A01	27226280	27227926	A03	16969509	16970124
A01	27231197	27231859	A03	16965176	16967658
A01	27250442	27251016	A03	16964109	16964680
A01	27274699	27281427	A03	16951248	16955480
A01	27282315	27283524	A03	16945828	16947270
A01	27284086	27285840	A03	16943516	16945330
A01	27287457	27295604	A03	16927134	16931895
A01	27311271	27312794	A03	16923904	16925362
A01	27332130	27338833	A03	16918036	16922690
A01	27410430	27411569	A03	16866225	16867633
A01	27430299	27438008	A03	16855698	16863951
A01	27447521	27450938	A03	16840844	16844740
A01	27462670	27464040	A03	16830026	16832395
A01	27466208	27471947	A03	16813064	16826273
A01	27542675	27544372	A03	16810217	16811964
A01	27546304	27546660	A03	16804795	16805151
A01	27583868	27584666	A03	16781060	16782040
A01	27596937	27599996	A03	16769241	16770530
A01	27621588	27623730	A03	16729259	16731667
A01	27660298	27662263	A03	16722214	16723660
A01	27667390	27668011	A03	16708750	16710712
A01	27682956	27683844	A03	16707123	16708109
A01	27689194	27691224	A03	16700913	16702361
A01	27699117	27700102	A03	16697843	16700201
A01	27705982	27714383	A03	16676741	16686742
A01	27731625	27734673	A03	16667184	16669847
A01	27751531	27754974	A03	16658836	16659810
A01	27763169	27763648	A03	16653205	16653783
A01	27834006	27835107	A03	16648251	16650291
A01	27855794	27856860	A03	16632085	16633086
A01	27860460	27861724	A03	16627416	16628847
A01	27863405	27864382	A03	16619950	16620357
A01	27878796	27882439	A03	16608471	16612294
A01	27888699	27891129	A03	16605181	16607844
A01	27900689	27904750	A03	16585394	16590484
A01	27947947	27950422	A03	16571332	16579082
A01	27997305	28003272	A03	16559074	16562319
A01	28021569	28022747	A03	16547747	16551924
A01	28042399	28053984	A03	16524548	16529521
A01	29638728	29641779	A03	15433615	15435020
A01	29649527	29656523	A03	15402519	15405358
A01	29671238	29676632	A03	15380375	15380990
A01	29707967	29709107	A03	15355730	15356149
A01	29709327	29709922	A03	15347212	15349747
A01	29743546	29744133	A03	15343937	15344508
A01	29753372	29754001	A03	15316427	15320651
A01	29762410	29762786	A03	15308874	15309236
A01	29782431	29782871	A03	15297237	15297645
A01	29784236	29785761	A03	15285341	15287143
A01	29829115	29830751	A03	15281263	15282839
A01	29867604	29870451	A03	15277353	15280444
A01	29887663	29889305	A03	15271318	15272963
A01	29892886	29895775	A03	15260984	15264607
A01	29914133	29920232	A03	15242996	15245355
A01	29966356	29967673	A03	15168468	15170810
A01	30023385	30023694	A03	15157956	15161054
A01	30029733	30036048	A03	15155851	15156819
A01	30054942	30055193	A03	15149167	15149418
A01	30133537	30134338	A03	15145300	15145979
A01	30159730	30172113	A03	15136164	15139255
A01	30190259	30193851	A03	15132849	15134702
A01	30199309	30201572	A03	15129479	15131410
A01	30204802	30205038	A03	15125754	15126854
A01	30291243	30293001	A03	15109424	15111145
A01	30295477	30296451	A03	15103474	15104403
A01	30299732	30300219	A03	15100226	15100755
A01	30300787	30301943	A03	15098316	15098537
A01	30306509	30310686	A03	15094758	15097595
A01	30312786	30314592	A03	15091258	15093209
A01	30332222	30334283	A03	15087932	15089410
A01	30348268	30348727	A03	15084745	15085132
A01	30348791	30350871	A03	15083442	15084681
A01	30351979	30353210	A03	15074433	15075503
A01	30362978	30367323	A03	15072125	15073111
A01	30369293	30370171	A03	15069142	15070009
A01	30380974	30381439	A03	15047497	15047918
A01	30428808	30430190	A03	15038941	15043155
A01	30431420	30432385	A03	15037012	15037794
A01	30435994	30441445	A03	15022410	15024108
A01	30463722	30465765	A03	15008507	15010651
A01	30466416	30468362	A03	15000375	15002466
A01	30496442	30510814	A03	14996175	14998218
A01	30511372	30512182	A03	14986062	14989075
A01	30516481	30519802	A03	14943063	14947582
A01	30541439	30543930	A03	14932134	14937202
A01	30577637	30578061	A03	14908959	14909599
A01	30581006	30581560	A03	14908220	14908600
A01	30592056	30592442	A03	14902756	14903142
A01	30593673	30601137	A03	14893023	14902122
A01	30603535	30604028	A03	14890490	14891700
A01	30607744	30615097	A03	14877693	14884633
A01	30655277	30656852	A03	14854200	14865820
A01	30700690	30703766	A03	14838439	14844137
A01	30707835	30710851	A03	14811487	14814845
A01	30717767	30719221	A03	14788668	14790249
A01	10115691	10117329	A03	23738057	23739670
A01	10133371	10134464	A03	23736248	23737353
A01	10157036	10158774	A03	23726804	23727607
A01	10165798	10167363	A03	23721632	23722797
A01	10247705	10249442	A03	23708358	23709996
A01	10348632	10350806	A03	23704579	23706695
A01	10356897	10358524	A03	23700614	23701763
A01	10374668	10377049	A03	23691713	23694047
A01	10379518	10383167	A03	23686210	23688792
A01	10392680	10393560	A03	23679167	23679823
A01	10397223	10399114	A03	23669159	23671047
A01	10418422	10423563	A03	23651145	23654073
A01	10424777	10426179	A03	23648436	23650055
A01	10436111	10436728	A03	23640072	23641934
A01	10461880	10466611	A03	23631657	23632218
A01	10491530	10493068	A03	23611462	23612994
A01	10565419	10567448	A03	23605198	23606883
A01	10593082	10593627	A03	23593762	23594295
A01	10632443	10634533	A03	23578653	23578922
A01	10668754	10670025	A03	23577040	23578094
A01	10675056	10675298	A03	23575750	23576092
A01	10694822	10706068	A03	23553893	23561518
A01	10722814	10723890	A03	23541241	23542335
A01	10733464	10734057	A03	23523615	23524259
A01	10793819	10794665	A03	23475579	23476553
A01	10801346	10802381	A03	23470176	23471584
A01	10803336	10803858	A03	23467567	23467812
A01	10930786	10931474	A03	23423790	23424792
A01	10936727	10938076	A03	23422208	23423557
A01	10942767	10943305	A03	23416973	23417513
A01	10943463	10948411	A03	23415630	23416812
A01	10951727	10952630	A03	23414154	23415037
A01	11046298	11048223	A03	23384136	23385434
A01	11048553	11053449	A03	23379000	23383779
A01	11059488	11060159	A03	23377602	23378267
A01	11062015	11063330	A03	23374765	23375963
A01	11063714	11066853	A03	23367671	23374428
A01	11114478	11121561	A03	23361308	23364464
A01	11123167	11125104	A03	23357773	23360307
A01	11132027	11132831	A03	23355709	23356377
A01	11161271	11163845	A03	23351667	23354582
A01	11245754	11246303	A03	23317101	23317641
A01	11294061	11294596	A03	23284982	23287557
A01	11327049	11331899	A03	23225922	23228559
A01	11370456	11371781	A03	23186788	23187525
A01	11389945	11390253	A03	23174069	23174377
A01	11451265	11458750	A03	23127715	23130581
A01	11495613	11504374	A03	23115041	23119178
A01	11518592	11520147	A03	23110380	23111792
A01	11661729	11663273	A03	23079760	23081289
A01	11666571	11668063	A03	23077077	23078625
A01	11678453	11682829	A03	23050598	23052932
A01	11719471	11722705	A03	23031381	23033032
A01	11725816	11727267	A03	23029260	23030684
A01	11737115	11739051	A03	23016533	23018598
A01	28677017	28680438	A03	16192888	16193439
A01	28698742	28701541	A03	16172022	16175126
A01	28777529	28777978	A03	16091467	16091928
A01	28788177	28788875	A03	16077562	16078522
A01	28791774	28793098	A03	16068982	16070740
A01	28822665	28824081	A03	16043216	16045535
A01	28833461	28834593	A03	16036468	16037861
A01	28839899	28850935	A03	16016860	16028934
A01	28859723	28860355	A03	16007525	16008154
A01	28862686	28874160	A03	16000705	16005262
A01	28874254	28875880	A03	15998926	16000135
A01	28876522	28878424	A03	15995723	15997462
A01	28880035	28883074	A03	15990527	15993294
A01	28886983	28890271	A03	15982380	15985210
A01	28940677	28941423	A03	15955851	15956499
A01	28945243	28949165	A03	15950658	15954621
A01	28950608	28951901	A03	15947559	15949776
A01	28955431	28957705	A03	15944358	15946908
A01	28959504	28960676	A03	15942166	15943200
A01	28960924	28961058	A03	15941360	15941905
A01	28969805	28973608	A03	15927505	15929171
A01	28976136	28976413	A03	15921402	15923082
A01	28977922	28984512	A03	15913577	15919883
A01	28985575	28987475	A03	15908151	15910363
A01	29038105	29041711	A03	15874296	15878931
A01	29063637	29067276	A03	15862688	15865351
A01	29085957	29087014	A03	15845057	15846880
A01	29098695	29104402	A03	15827323	15828159
A01	29135702	29137468	A03	15810013	15812324
A01	29163015	29166620	A03	15801757	15808739
A01	29170375	29173012	A03	15798746	15801343
A01	29174828	29184950	A03	15784782	15785932
A01	29228816	29229664	A03	15779716	15782759
A01	29232748	29234927	A03	15767628	15771322
A01	29240799	29241517	A03	15758549	15759674
A01	29248333	29248871	A03	15744317	15744842
A01	29272112	29273960	A03	15697763	15699271
A01	29274906	29278299	A03	15672781	15675912
A01	29303960	29304829	A03	15666399	15667310
A01	29306946	29308444	A03	15659141	15663528
A01	29312537	29312827	A03	15652855	15653125
A01	29322202	29322471	A03	15645726	15645998
A01	29335537	29337907	A03	15638364	15641178
A01	29436760	29438704	A03	15609514	15611036
A01	29493260	29495452	A03	15565987	15568302
A01	29496486	29498822	A03	15563287	15565260
A01	29506859	29507222	A03	15558439	15558790
A01	29511644	29515981	A03	15526477	15540435
A01	29550673	29557392	A03	15512377	15516045
A01	29558807	29560852	A03	15503831	15505863
A01	29566991	29568031	A03	15489988	15491136
A01	29580598	29581652	A03	15464666	15465011
A01	12462835	12467939	A03	22780290	22780907
A01	12482798	12492822	A03	22739125	22742060
A01	12499892	12502112	A03	22734333	22734785
A01	12504846	12505501	A03	22732558	22733217
A01	12519084	12519403	A03	22725022	22727090
A01	12520962	12523790	A03	22721022	22723709
A01	12524710	12526430	A03	22718622	22720252
A01	12560564	12561400	A03	22708618	22709451
A01	12570291	12571655	A03	22703253	22703438
A01	12603544	12603702	A03	22683782	22688501
A01	12625013	12625882	A03	22668267	22669133
A01	12626878	12627893	A03	22638786	22643653
A01	12672430	12674237	A03	22623781	22624731
A01	12677461	12678352	A03	22616212	22621803
A01	12752132	12755873	A03	22604751	22609419
A01	12756259	12757011	A03	22602753	22604360
A01	12785611	12786357	A03	22598490	22599254
A01	12802922	12803257	A03	22590142	22593901
A01	12807610	12807828	A03	22588364	22589739
A01	12811239	12811580	A03	22585789	22586211
A01	12847594	12848394	A03	22447453	22448352
A01	13003261	13004328	A03	22420066	22421241
A01	13056844	13057921	A03	22413048	22421041
A01	13092541	13093221	A03	22384641	22385369
A01	13101989	13103887	A03	22375510	22376258
A01	13274656	13275968	A03	22336462	22337692
A01	13297559	13298386	A03	22325612	22326208
A01	13311204	13312588	A03	22321548	22322488
A01	13340261	13340929	A03	22286117	22286791
A01	13345817	13346257	A03	22281317	22281757
A01	13369042	13370177	A03	22274318	22275398
A01	13422260	13423306	A03	22248013	22248978
A01	27314251	27320102	A03	1270294	1271690
A01	27363995	27366186	A03	1217672	1219721
A01	27430299	27438008	A03	1157906	1166080
A01	27454167	27462472	A03	1142181	1142780
A01	27477188	27479020	A03	1134750	1136810
A01	27546304	27546660	A03	1117664	1118029
A01	27575678	27577341	A03	1103797	1105208
A01	27596937	27599996	A03	1076057	1077787
A01	27667390	27668011	A03	1033402	1035223
A01	27689194	27691224	A03	1012663	1013679
A01	27693210	27695662	A03	1006919	1009495
A01	27751531	27754974	A03	968329	969177
A01	27860460	27861724	A03	918637	919952
A01	27863405	27864382	A03	916774	917526
A01	27883970	27887416	A03	891718	894969
A01	27888699	27891129	A03	889207	891183
A01	27923840	27926786	A03	825503	827840
A01	27987665	27988243	A03	773974	774375
A01	27997305	28003272	A03	758902	761192
A01	28009227	28010063	A03	756990	758069
A01	28070940	28072295	A03	719019	721280
A01	28073460	28077544	A03	716367	717832
A01	28125961	28126476	A03	668929	669465
A01	29759516	29762118	A03	3815786	3818100
A01	29797707	29802848	A03	3765514	3782886
A01	29878022	29881776	A03	3728243	3736670
A01	29887663	29889305	A03	3689967	3691565
A01	29966356	29967673	A03	3623912	3624851
A01	30029733	30036048	A03	3595025	3596014
A01	30079017	30087593	A03	3516840	3524320
A01	30100238	30102596	A03	3505039	3507565
A01	30140380	30142077	A03	3488465	3490881
A01	30147093	30147646	A03	3456421	3464012
A01	30187019	30188219	A03	3436037	3436388
A01	30208148	30209910	A03	3402144	3403690
A01	30213813	30215633	A03	3384271	3391701
A01	30272659	30273966	A03	3374791	3377910
A01	30300787	30301943	A03	3338403	3338971
A01	30328592	30329966	A03	3313618	3314702
A01	30328592	30329966	A03	3245629	3246714
A01	30365300	30366089	A03	3190077	3191175
A01	30408794	30409342	A03	3161992	3163083
A01	30409576	30410347	A03	3153956	3161897
A01	30444882	30447782	A03	3133916	3136811
A01	30450819	30452718	A03	3127112	3129373
A01	30463722	30465765	A03	3108730	3110786
A01	30466416	30468362	A03	3090180	3091907
A01	30516481	30519802	A03	3035624	3036309
A01	30536516	30537271	A03	3028019	3028965
A01	30549038	30550518	A03	3022165	3023673
A01	30577637	30578061	A03	2982959	2983932
A01	30593673	30601137	A03	2962521	2967695
A01	30607744	30615097	A03	2950894	2961715
A01	30638423	30649705	A03	2938920	2945171
A01	6412064	6415186	A03	13734696	13738762
A01	6456612	6458066	A03	13717747	13721924
A01	6574707	6577721	A03	13594764	13597229
A01	6595423	6598200	A03	13576630	13580472
A01	6619947	6621178	A03	13565268	13566934
A01	6671954	6672987	A03	13550554	13551996
A01	6674736	6677818	A03	13548017	13548391
A01	6744231	6744509	A03	13492318	13492701
A01	6747228	6751501	A03	13453736	13458376
A01	6796947	6797429	A03	13428517	13429014
A01	6828814	6830388	A03	13410648	13415753
A01	6943765	6944247	A03	13362808	13365067
A01	6953782	6956636	A03	13349604	13351272
A01	6979158	6988641	A03	13276376	13283118
A01	8183645	8185794	A03	7279270	7283708
A01	8189380	8191840	A03	7144854	7149001
A01	8206486	8207801	A03	7142569	7143893
A01	8216189	8216541	A03	7133285	7133774
A01	8257409	8259065	A03	7058548	7060012
A01	8314641	8315359	A03	6965854	6966539
A01	8335605	8337711	A03	6945895	6948267
A01	8376580	8378200	A03	6916420	6918092
A01	8436532	8440842	A03	6864372	6866544
A01	8455664	8457692	A03	6843544	6845586
A01	8459704	8461695	A03	6832687	6834947
A01	8492871	8498353	A03	6757622	6758704
A01	8504648	8505507	A03	6736182	6739582
A01	8553937	8555005	A03	6698108	6702343
A01	1542697	1543236	A03	21585900	21588180
A01	1579492	1580691	A03	21481118	21483582
A01	1618136	1618834	A03	21438420	21439283
A01	1633982	1638019	A03	21417282	21421352
A01	1640976	1642029	A03	21407094	21407989
A01	1643903	1644416	A03	21390436	21391534
A01	1660138	1662524	A03	21372452	21375223
A01	1722646	1722960	A03	21356887	21356949
A01	1792138	1794469	A03	21286774	21295460
A01	1796856	1799570	A03	21280373	21280959
A01	1908641	1910056	A03	21270430	21271893
A01	2015559	2015756	A03	21189148	21189345
A01	18789848	18793609	A03	33231600	33235535
A01	18877539	18886251	A03	32981345	32988862
A01	18898646	18900799	A03	32963853	32971708
A01	18903580	18904233	A03	32944225	32945709
A01	18992189	19000490	A03	32883577	32891804
A01	19019030	19024836	A03	32812162	32817571
A01	19039876	19042408	A03	32806371	32809666
A01	19042926	19045498	A03	32803396	32805986
A01	28168714	28170407	A03	498762	503277
A01	28180568	28182728	A03	484760	486786
A01	28200102	28203727	A03	434909	435480
A01	28214058	28218082	A03	419127	420537
A01	28220603	28222684	A03	406206	416571
A01	28248054	28248529	A03	316997	317304
A01	28286887	28287432	A03	256061	259018
A01	16625419	16625852	A03	36785131	36785316
A01	17394028	17394353	A03	36628320	36628896
A01	17397871	17401052	A03	36621688	36625493
A01	17402315	17402434	A03	36620097	36620829
A01	17407627	17408074	A03	36614156	36615080
A01	17411145	17412418	A03	36610191	36611465
A01	63727	64867	A04	16460044	16461406
A01	87170	88117	A04	16560121	16561079
A01	89199	92807	A04	16575164	16578646
A01	94233	96273	A04	16586912	16588631
A01	120070	124666	A04	16602752	16607329
A01	128340	129655	A04	16608696	16610112
A01	132017	132913	A04	16633136	16635780
A01	142871	143524	A04	16665478	16666426
A01	147279	148044	A04	16710805	16711591
A01	152215	152607	A04	16744039	16744422
A01	162283	162624	A04	16748700	16749008
A01	229073	230789	A04	16821010	16822689
A01	273389	273604	A04	16867762	16869628
A01	311877	313844	A04	16932822	16935645
A01	331545	332312	A04	16970213	16970806
A01	343882	346341	A04	16978577	16980633
A01	357168	361289	A04	17007156	17008402
A01	384150	385926	A04	17030713	17032946
A01	387014	392360	A04	17039360	17041637
A01	405075	408293	A04	17049169	17052806
A01	432315	433442	A04	17101702	17102760
A01	508921	510301	A04	17287456	17293543
A01	516581	517893	A04	17336558	17338286
A01	571823	572908	A04	17441446	17442467
A01	594633	596500	A04	17468509	17470241
A01	608571	610848	A04	17479695	17482714
A01	659425	661033	A04	17574841	17576559
A01	790076	790333	A04	17657373	17657630
A01	797940	798926	A04	17659236	17660108
A01	814183	816551	A04	17682458	17684944
A01	832066	832554	A04	17728960	17729469
A01	923978	931132	A04	17810038	17812587
A01	933331	934906	A04	17816836	17819199
A01	938384	939504	A04	17822650	17834242
A01	940694	946258	A04	17850146	17853597
A01	967243	967770	A04	17897141	17897632
A01	972808	977231	A04	17946887	17951500
A01	1000772	1001874	A04	17970377	17972127
A01	1004102	1004935	A04	18016473	18019623
A01	2906299	2908076	A04	18508754	18510324
A01	2926790	2928440	A04	18386811	18389082
A01	2947967	2949993	A04	18376526	18382102
A01	2979476	2980856	A04	18339338	18340753
A01	3019303	3021406	A04	18317056	18317988
A01	3042142	3043286	A04	18303246	18305016
A01	3049477	3052511	A04	18288186	18290974
A01	3061148	3061693	A04	18277180	18277710
A01	3094102	3095479	A04	18254269	18265721
A01	3141256	3142516	A04	18228045	18229236
A01	3143006	3145195	A04	18223583	18226055
A01	3147621	3149484	A04	18213519	18215800
A01	3154740	3157057	A04	18180127	18183016
A01	3312837	3313132	A04	18098717	18100769
A01	3329175	3329758	A04	18083005	18083543
A01	3366486	3366851	A04	18054857	18057560
A01	3381176	3382330	A04	18047886	18049946
A01	3385011	3385418	A04	18022113	18022436
A01	21168797	21170682	A04	6219592	6221300
A01	21178642	21180157	A04	6014473	6016154
A01	21365403	21365834	A04	5880084	5885307
A01	21439850	21443117	A04	5818610	5821962
A01	21583261	21586079	A04	5744467	5761585
A01	21638556	21642636	A04	5734668	5743991
A01	21751961	21753261	A04	5704259	5705567
A01	21759847	21761265	A04	5702502	5703616
A01	2650686	2655420	A04	18819715	18821296
A01	2676203	2677258	A04	18796314	18797189
A01	2710113	2711970	A04	18743322	18745516
A01	2779856	2781899	A04	18700571	18702495
A01	2792611	2795250	A04	18694178	18696946
A01	2798695	2803132	A04	18689954	18690955
A01	21855463	21857734	A05	30975238	30976652
A01	21865995	21867899	A05	30980440	30982261
A01	21917378	21918310	A05	31060839	31061722
A01	21957669	21958913	A05	31072114	31073385
A01	22020390	22021748	A05	31169339	31170932
A01	22050641	22053694	A05	31198178	31202098
A01	22077631	22079924	A05	31292296	31292636
A01	22080759	22081852	A05	31298797	31299899
A01	22086896	22087557	A05	31330914	31331186
A01	22121025	22122861	A05	31335835	31337750
A01	22170036	22180593	A05	31355371	31356798
A01	22204462	22209795	A05	31380617	31385876
A01	22210060	22211482	A05	31395737	31399357
A01	22260494	22267765	A05	31451845	31452966
A01	22268518	22269408	A05	31490138	31491022
A01	22275747	22276559	A05	31494221	31495026
A01	22279768	22279980	A05	31505761	31506303
A01	22288845	22289758	A05	31526256	31527185
A01	22294388	22294873	A05	31575273	31578847
A01	22295505	22297692	A05	31579677	31581680
A01	22313932	22315485	A05	31609886	31611723
A01	22330047	22332547	A05	31646815	31650194
A01	22338515	22342948	A05	31652468	31658669
A01	22354352	22360011	A05	31701543	31707328
A01	22410752	22412309	A05	31714705	31716298
A01	22412983	22415444	A05	31719974	31722319
A01	22436465	22446418	A05	31733896	31740488
A01	22465528	22467618	A05	31776676	31778005
A01	22473738	22475294	A05	31815014	31816653
A01	22481657	22484683	A05	31819087	31822155
A01	22495547	22495888	A05	31843302	31843556
A01	22509952	22510704	A05	31883460	31884212
A01	22512935	22513743	A05	31926893	31928478
A01	22521221	22522723	A05	31935007	31938292
A01	22547750	22548661	A05	31974208	31975118
A01	22611133	22611743	A05	32044734	32045592
A01	22612545	22614529	A05	32058970	32060905
A01	22614982	22615255	A05	32061630	32064257
A01	22664632	22666336	A05	32099955	32101441
A01	22678877	22680691	A05	32113077	32114540
A01	22686504	22687663	A05	32180030	32181164
A01	22689871	22690746	A05	32182843	32183780
A01	22690986	22691327	A05	32184028	32184507
A01	22707507	22720023	A05	32199504	32213149
A01	22753250	22757162	A05	32244536	32246768
A01	22783574	22785031	A05	32318941	32320398
A01	22816099	22816656	A05	32332007	32332564
A01	22900562	22902307	A05	32379410	32381087
A01	22957926	22959810	A05	32459285	32461385
A01	22970228	22970830	A05	32496283	32496870
A01	23004926	23006584	A05	32535912	32550150
A01	23049550	23052161	A05	32642824	32644433
A01	23058254	23060130	A05	32646316	32648365
A01	23060774	23069346	A05	32648984	32657230
A01	23085977	23088166	A05	32669372	32671794
A01	23094035	23096422	A05	32712731	32715259
A01	23101058	23101240	A05	32727949	32731665
A01	23116673	23119212	A05	32746931	32749524
A01	23122315	23122635	A05	32752153	32752467
A01	23152872	23154628	A05	32783913	32785622
A01	23162777	23163202	A05	32791224	32791646
A01	23187158	23189298	A05	32809616	32811773
A01	23192310	23192564	A05	32822101	32822295
A01	23192628	23195993	A05	32822577	32824884
A01	23197669	23200320	A05	32841229	32843845
A01	23237773	23238870	A05	32917992	32919089
A01	23245960	23248085	A05	32930436	32932584
A01	23251443	23253224	A05	32940801	32943412
A01	23291356	23293756	A05	32952335	32954804
A01	23293973	23297340	A05	33009353	33012163
A01	23297465	23298310	A05	33019567	33026442
A01	23315071	23315574	A05	33034478	33034963
A01	23337506	23339459	A05	33053664	33055780
A01	23367264	23371885	A05	33078871	33081407
A01	23390181	23390819	A05	33124353	33124994
A01	23393947	23398060	A05	33135726	33137998
A01	23398984	23399849	A05	33145739	33146444
A01	23407032	23408481	A05	33159735	33164744
A01	23441485	23445902	A05	33325470	33327180
A01	23463021	23463350	A05	33347141	33347485
A01	23464891	23468692	A05	33348182	33357217
A01	23478360	23480561	A05	33362726	33364431
A01	23481503	23485044	A05	33366401	33369964
A01	23581299	23583773	A05	33422314	33428971
A01	23604489	23606100	A05	33474065	33475596
A01	23614055	23624875	A05	33546090	33551335
A01	23626145	23629717	A05	33573081	33577353
A01	23648256	23649934	A05	33585989	33588350
A01	23651154	23653328	A05	33591570	33594161
A01	23655169	23655861	A05	33641173	33642144
A01	23659472	23661578	A05	33645980	33647763
A01	23715322	23717976	A05	33669405	33671500
A01	23721060	23722619	A05	33674187	33677877
A01	23733877	23737630	A05	33683984	33685620
A01	23758244	23760281	A05	33693504	33696953
A01	23764224	23766197	A05	33700623	33702429
A01	23811076	23814616	A05	33765686	33766450
A01	23853188	23854585	A05	33917118	33918637
A01	23858528	23859789	A05	33923182	33924242
A01	23875846	23876046	A05	33960093	33960290
A01	23882786	23885144	A05	33960722	33966068
A01	23887568	23887870	A05	33972327	33972470
A01	23889565	23890485	A05	34000766	34001668
A01	23898823	23899617	A05	34007015	34007581
A01	23909114	23920208	A05	34020357	34026312
A01	23957314	23958969	A05	34047016	34048587
A01	23967248	23970883	A05	34062759	34066082
A01	23972355	23974058	A05	34072390	34074032
A01	23984791	23986994	A05	34096858	34098696
A01	23988422	23991577	A05	34113573	34116733
A01	23993988	23995762	A05	34121850	34127133
A01	24028264	24029517	A05	34147331	34148599
A01	24041273	24041711	A05	34160393	34169711
A01	24055530	24056698	A05	34173247	34173682
A01	24063129	24064662	A05	34182994	34184671
A01	24082151	24083866	A05	34208853	34210506
A01	24084396	24085439	A05	34211339	34211734
A01	24087714	24087992	A05	34281004	34285001
A01	24100415	24106615	A05	34307791	34310137
A01	24107065	24110136	A05	34311001	34314010
A01	24136140	24136322	A05	34426913	34427095
A01	24138295	24138471	A05	34427932	34428999
A01	24187209	24188600	A05	34455811	34457187
A01	24242349	24243561	A05	34515041	34516311
A01	24297567	24298519	A05	34529750	34531136
A01	24299861	24302969	A05	34534236	34539512
A01	24306987	24308136	A05	34555837	34556978
A01	24312514	24313188	A05	34566953	34567419
A01	24333130	24335058	A05	34577505	34584070
A01	24339814	24340380	A05	34586480	34586971
A01	24344098	24344385	A05	34594909	34595163
A01	24353947	24355185	A05	34615820	34616145
A01	24361354	24362007	A05	34620356	34621006
A01	24371977	24375143	A05	34636471	34638751
A01	24376876	24377901	A05	34641163	34642257
A01	24387125	24388280	A05	34643841	34645349
A01	24397319	24400499	A05	34667400	34670534
A01	24400892	24401534	A05	34672083	34672742
A01	24409548	24410503	A05	34673074	34674621
A01	24410809	24411303	A05	34674939	34675436
A01	24413956	24414540	A05	34675949	34676347
A01	24437598	24446231	A05	34707542	34711457
A01	24462358	24463857	A05	34720730	34722294
A01	24494400	24503757	A05	34735016	34740901
A01	24505243	24505470	A05	34747648	34750137
A01	24510030	24510353	A05	34759286	34759582
A01	24514878	24516914	A05	34765819	34768589
A01	24517877	24521585	A05	34776080	34776803
A01	24522355	24523986	A05	34779006	34781038
A01	24541201	24546631	A05	34815027	34822902
A01	24553505	24553696	A05	34836488	34836679
A01	24564253	24566678	A05	34873834	34876063
A01	24569069	24570040	A05	34880949	34881353
A01	24596585	24598152	A05	34883967	34885208
A01	24602430	24603875	A05	34890512	34891957
A01	24623358	24625150	A05	34898785	34904450
A01	24627199	24627691	A05	34907724	34908113
A01	24628314	24632409	A05	34910532	34912143
A01	24641639	24642776	A05	34956144	34956916
A01	24643305	24643740	A05	34966656	34967102
A01	24684437	24690655	A05	35019992	35022756
A01	24688258	24688844	A05	35092661	35095279
A01	24699189	24706507	A05	35103083	35105053
A01	24707211	24708804	A05	35120263	35122647
A01	24717005	24718536	A05	35136646	35138089
A01	24764885	24770522	A05	35151278	35152340
A01	24771464	24773649	A05	35159693	35161833
A01	24786983	24795064	A05	35184375	35186216
A01	24804980	24806162	A05	35189695	35190890
A01	24807509	24808629	A05	35197705	35198088
A01	24814289	24816212	A05	35208948	35210848
A01	24853027	24854163	A05	35228814	35229935
A01	24872313	24875635	A05	35253043	35256335
A01	24885835	24886289	A05	35258298	35260215
A01	24886580	24889030	A05	35262965	35264359
A01	24979942	24981021	A05	35273680	35274897
A01	24985531	24989311	A05	35275471	35276553
A01	24989638	24990337	A05	35279038	35279757
A01	24995904	24998758	A05	35283915	35284645
A01	25003063	25003311	A05	35289129	35289377
A01	25020527	25021767	A05	35336468	35337770
A01	25050963	25054018	A05	35338268	35341511
A01	25057449	25059542	A05	35342246	35342672
A01	25065051	25067370	A05	35347412	35349148
A01	25154971	25161082	A05	35443368	35449966
A01	25202465	25203016	A05	35473659	35474210
A01	25205178	25206017	A05	35477130	35477989
A01	25255619	25256263	A05	35503137	35503772
A01	25259020	25259892	A05	35505293	35505436
A01	25265460	25265828	A05	35506122	35506493
A01	25278193	25278813	A05	35512524	35513979
A01	25284588	25285613	A05	35514467	35515279
A01	25292657	25293650	A05	35532863	35533943
A01	25310721	25311253	A05	35555580	35556177
A01	25317372	25318069	A05	35556562	35560098
A01	25344800	25350539	A05	35579233	35584928
A01	25356582	25358317	A05	35602195	35603709
A01	25379269	25380248	A05	35626682	35627666
A01	25399397	25402376	A05	35629230	35632361
A01	25406769	25407524	A05	35643916	35644563
A01	25521809	25523050	A05	35708032	35709500
A01	25541060	25542596	A05	35725790	35727055
A01	25559467	25560317	A05	35737931	35739555
A01	25578326	25580115	A05	35751333	35753483
A01	25591779	25600254	A05	35836607	35844168
A01	25604510	25604989	A05	35858795	35859219
A01	25605586	25606942	A05	35895131	35896354
A01	25607212	25608624	A05	35896635	35898215
A01	25621006	25623524	A05	35909662	35913377
A01	25631647	25637193	A05	35921395	35925402
A01	25638973	25642745	A05	35926232	35929770
A01	25645987	25647257	A05	35932775	35934004
A01	25651757	25652446	A05	35938636	35938770
A01	25652591	25654874	A05	35939706	35941914
A01	25682256	25682675	A05	35949570	35950028
A01	25683147	25686243	A05	35950428	35954155
A01	25691442	25693185	A05	35954655	35959113
A01	25704056	25705490	A05	35960714	35962779
A01	25705804	25709586	A05	35963113	35967197
A01	25744059	25747482	A05	35980625	35985248
A01	25755202	25755675	A05	35987848	35988360
A01	25783084	25783473	A05	35997970	35998359
A01	25795363	25796970	A05	36051819	36053603
A01	25806224	25807393	A05	36080226	36085486
A01	25814137	25815307	A05	36114396	36115580
A01	25819559	25822066	A05	36128428	36128628
A01	25822369	25823850	A05	36128918	36130439
A01	25832846	25833614	A05	36145751	36146527
A01	25835426	25836173	A05	36149214	36150342
A01	25836495	25848537	A05	36150625	36151265
A01	25859186	25861865	A05	36190242	36192787
A01	25865300	25875442	A05	36195176	36196726
A01	25877021	25878168	A05	36208994	36210252
A01	25896175	25896381	A05	36221632	36221838
A01	25906919	25908350	A05	36233706	36235057
A01	25911929	25913369	A05	36246936	36248358
A01	25938638	25939762	A05	36271673	36272873
A01	25949775	25950879	A05	36293791	36294892
A01	25952513	25954191	A05	36312718	36317823
A01	25954269	25955288	A05	36318419	36319278
A01	25956414	25960730	A05	36320895	36327537
A01	25961836	25964510	A05	36332244	36335148
A01	25966761	25970141	A05	36335343	36338383
A01	25972387	25974554	A05	36344806	36347787
A01	25984748	25986873	A05	36351972	36352406
A01	25989170	25990000	A05	36354429	36355259
A01	25991811	25995284	A05	36359806	36362575
A01	25997069	25999212	A05	36362951	36364475
A01	26022701	26023192	A05	36381352	36381867
A01	26026583	26027230	A05	36384394	36384983
A01	26030351	26030715	A05	36387714	36388324
A01	26047225	26047866	A05	36414287	36414907
A01	26057892	26059456	A05	36430947	36431153
A01	26063961	26065549	A05	36437895	36439017
A01	26072953	26073615	A05	36461196	36462288
A01	26082516	26083968	A05	36472665	36474568
A01	26085315	26085491	A05	36501847	36503705
A01	26088862	26091589	A05	36508925	36511809
A01	26093900	26094541	A05	36512882	36517476
A01	26111797	26112437	A05	36546715	36548199
A01	26113676	26119738	A05	36555287	36566518
A01	26138563	26140409	A05	36625992	36628082
A01	26145348	26146666	A05	36639709	36641258
A01	26149804	26150266	A05	36646157	36647212
A01	26154078	26156320	A05	36649350	36651359
A01	26166238	26170203	A05	36666843	36674434
A01	26172404	26172859	A05	36687520	36691167
A01	26173552	26176523	A05	36693371	36696382
A01	26177242	26177682	A05	36716585	36717049
A01	26302264	26302571	A05	36777729	36778156
A01	26419556	26420132	A05	36839394	36840035
A01	26447740	26449664	A05	36852151	36859189
A01	26450634	26451245	A05	36864812	36866797
A01	26457412	26461788	A05	36921838	36928462
A01	26465613	26466121	A05	36931158	36931620
A01	26468305	26470758	A05	36932167	36940461
A01	26480055	26484580	A05	36948002	36949704
A01	26484772	26491674	A05	36950189	36957653
A01	26493215	26493656	A05	36963465	36964122
A01	26499532	26501862	A05	36972547	36974877
A01	26526870	26528685	A05	36988221	36990387
A01	26529545	26533613	A05	36993600	36998162
A01	26542984	26544039	A05	37004664	37005764
A01	26557753	26561272	A05	37015853	37017410
A01	26569866	26572095	A05	37021506	37022697
A01	26577446	26579243	A05	37031706	37033163
A01	26581831	26582139	A05	37034156	37034737
A01	26595093	26596370	A05	37053273	37064208
A01	26643060	26643842	A05	37065857	37066630
A01	26655213	26657642	A05	37072802	37078615
A01	26669366	26672284	A05	37092416	37096409
A01	26674113	26678427	A05	37110474	37114866
A01	26690959	26693468	A05	37130590	37133073
A01	26697627	26703786	A05	37135225	37135770
A01	26708573	26711450	A05	37139461	37142372
A01	26725563	26725931	A05	37155534	37159109
A01	26738158	26747033	A05	37160139	37160699
A01	26750421	26752870	A05	37162415	37162800
A01	26764643	26767433	A05	37168181	37169702
A01	26769089	26771266	A05	37175098	37177260
A01	26803206	26807894	A05	37223989	37225275
A01	26809401	26817777	A05	37226441	37227116
A01	26823204	26823484	A05	37272952	37278754
A01	26828547	26831108	A05	37283004	37285826
A01	26832010	26833208	A05	37291339	37296422
A01	26888776	26890616	A05	37299838	37301720
A01	26895946	26898297	A05	37322656	37325048
A01	26906432	26908581	A05	37394699	37396839
A01	26912793	26913269	A05	37409791	37410270
A01	26974498	26975239	A05	37447052	37447768
A01	26977387	26978347	A05	37453562	37454559
A01	26979310	26984389	A05	37457719	37465458
A01	26990539	26996217	A05	37474845	37478101
A01	26997237	27002669	A05	37479553	37481364
A01	27005973	27016226	A05	37484780	37486700
A01	27020391	27027516	A05	37491534	37492198
A01	27039100	27040540	A05	37512553	37513760
A01	27047359	27048509	A05	37521746	37522927
A01	27055171	27056779	A05	37529555	37529947
A01	27062258	27065655	A05	37541625	37543289
A01	27076965	27078003	A05	37548866	37549897
A01	27094741	27095418	A05	37558374	37558985
A01	27103796	27104197	A05	37566448	37566846
A01	27115902	27117145	A05	37575710	37583875
A01	27118439	27120606	A05	37585738	37590488
A01	27128080	27129399	A05	37604603	37609843
A01	27150508	27151954	A05	37611624	37612925
A01	27153067	27155187	A05	37614203	37616262
A01	27161770	27164033	A05	37625502	37627487
A01	27166487	27173269	A05	37633129	37636873
A01	27174805	27175584	A05	37639181	37639993
A01	27180698	27181168	A05	37646234	37646584
A01	27182876	27184365	A05	37648972	37650608
A01	27187647	27188835	A05	37651833	37652460
A01	27191426	27199757	A05	37653958	37654053
A01	27209825	27212607	A05	37656147	37658279
A01	27218609	27223364	A05	37669050	37670459
A01	27224952	27225947	A05	37671100	37672096
A01	27226280	27227926	A05	37672404	37675346
A01	27250442	27251016	A05	37675691	37676756
A01	27252551	27253054	A05	37680837	37681349
A01	27253903	27256146	A05	37682407	37685601
A01	27274699	27281427	A05	37699202	37703924
A01	27282315	27283524	A05	37708701	37709894
A01	27284086	27285840	A05	37710423	37715241
A01	27303833	27306774	A05	37715995	37716512
A01	27307299	27310447	A05	37717276	37720516
A01	27311271	27312794	A05	37721041	37722366
A01	27314251	27320102	A05	37727215	37728619
A01	27341944	27342991	A05	37758056	37760172
A01	27358423	27358714	A05	37774359	37777459
A01	27363995	27366186	A05	37781412	37783664
A01	27373264	27379532	A05	37791648	37798202
A01	27381646	27387360	A05	37803345	37803878
A01	27391587	27394161	A05	37814635	37819441
A01	27395280	27407687	A05	37820361	37832504
A01	27410430	27411569	A05	37860070	37861371
A01	27430299	27438008	A05	37864559	37865538
A01	27439343	27446767	A05	37903963	37905404
A01	27447521	27450938	A05	37914205	37917691
A01	27454167	27462472	A05	37936624	37937131
A01	27466208	27471947	A05	37947656	37948163
A01	27477188	27479020	A05	37949842	37951155
A01	27523921	27526269	A05	37962860	37964881
A01	27531922	27532107	A05	37985603	37985731
A01	27542675	27544372	A05	37994638	37995993
A01	27546304	27546660	A05	38000136	38000414
A01	27583868	27584666	A05	38042439	38043206
A01	27596937	27599996	A05	38054494	38055291
A01	27601547	27601801	A05	38056156	38056818
A01	27605167	27609277	A05	38058858	38060365
A01	27610456	27611147	A05	38087231	38088960
A01	27617314	27619017	A05	38096572	38098491
A01	27621588	27623730	A05	38100414	38102948
A01	27634079	27635204	A05	38110540	38111832
A01	27660298	27662263	A05	38114755	38116404
A01	27667390	27668011	A05	38132270	38134086
A01	27682956	27683844	A05	38158986	38160065
A01	27686465	27688354	A05	38163984	38165946
A01	27689194	27691224	A05	38167276	38169069
A01	27693210	27695662	A05	38172946	38175647
A01	27699117	27700102	A05	38180313	38180903
A01	27705982	27714383	A05	38191129	38199461
A01	27751531	27754974	A05	38223620	38224564
A01	27763169	27763648	A05	38231635	38235405
A01	27797646	27798943	A05	38238376	38241161
[truncated: 18,652 more rows]

## Sheet: 4_genemidu
A01	30755024	30755688	1	+
A01	30747960	30748694	1	+
A01	30730796	30743048	1	+
A01	30730768	30731034	1	-
A01	30719557	30730446	1	+
A01	30725474	30726677	1	-
A01	30722943	30724459	1	-
A01	30717767	30719221	1	-
A01	30714989	30716926	1	+
A01	30707835	30710851	1	+
A01	30700687	30703766	1	-
A01	30696969	30697046	1	-
A01	30691862	30691891	1	-
A01	30686607	30686732	1	-
A01	30677941	30681310	1	-
A01	30670780	30672086	1	-
A01	30661673	30670014	1	+
A01	30659586	30660492	1	+
A01	30658425	30658964	1	-
A01	30657300	30657788	1	-
A01	30652322	30656852	1	-
A01	30651445	30651744	1	-
A01	30638423	30649705	1	+
A01	30631662	30634058	1	-
A01	30629460	30629761	1	-
A01	30622021	30624274	1	+
A01	30620767	30621412	1	-
A01	30616856	30617495	1	+
A01	30607744	30615097	1	-
A01	30604453	30606354	1	-
A01	30603535	30604028	1	+
A01	30593673	30601137	1	-
A01	30592906	30593379	1	+
A01	30592056	30592442	1	-
A01	30581006	30581560	1	-
A01	30578192	30579431	1	+
A01	30577637	30578061	1	+
A01	30572484	30572567	1	-
A01	30568075	30568975	1	-
A01	30563514	30564599	1	-
A01	30552027	30563262	1	+
A01	30549038	30550518	1	-
A01	30544572	30546985	1	-
A01	30541439	30543930	1	+
A01	30536516	30537271	1	+
A01	30526265	30527802	1	+
A01	30523306	30525077	1	+
A01	30519971	30521793	1	-
A01	30516481	30519802	1	+
A01	30513385	30516101	1	-
A01	30512534	30512976	1	+
A01	30510769	30512182	1	+
A01	30496442	30510814	1	-
A01	30466416	30468364	1	-
A01	30463722	30465765	1	+
A01	30458364	30459620	1	+
A01	30453330	30453555	1	-
A01	30450819	30452718	1	+
A01	30444879	30447782	1	-
A01	30441760	30444456	1	+
A01	30435994	30441445	1	-
A01	30432812	30434733	1	-
A01	30431420	30432385	1	+
A01	30428808	30430190	1	-
A01	30425952	30427384	1	+
A01	30422827	30424290	1	-
A01	30422653	30422769	1	-
A01	30416399	30417064	1	-
A01	30413397	30415143	1	+
A01	30412295	30413083	1	+
A01	30409576	30410347	1	-
A01	30408794	30409342	1	-
A01	30407500	30408006	1	-
A01	30406126	30406155	1	-
A01	30405073	30405102	1	-
A01	30382306	30382728	1	-
A01	30380974	30381439	1	-
A01	30378045	30380492	1	+
A01	30371702	30374569	1	-
A01	30369293	30370171	1	+
A01	30362978	30367323	1	-
A01	30365300	30366089	1	+
A01	30360838	30362714	1	+
A01	30356876	30359800	1	+
A01	30353989	30355135	1	-
A01	30351979	30353210	1	-
A01	30348791	30350871	1	-
A01	30348268	30348727	1	-
A01	30347007	30347434	1	+
A01	30344439	30346434	1	+
A01	30343802	30344225	1	-
A01	30341644	30343212	1	-
A01	30332222	30334283	1	+
A01	30330218	30331991	1	-
A01	30328592	30329966	1	+
A01	30325589	30328300	1	-
A01	30323796	30324615	1	+
A01	30320428	30322949	1	-
A01	30312786	30314592	1	+
A01	30306479	30310686	1	+
A01	30304396	30306410	1	+
A01	30300787	30301943	1	+
A01	30298184	30300222	1	+
A01	30295477	30296451	1	+
A01	30293531	30293725	1	+
A01	30291243	30293001	1	-
A01	30287665	30289627	1	-
A01	30285335	30285863	1	+
A01	30277898	30282607	1	-
A01	30274925	30275086	1	-
A01	30272659	30273966	1	-
A01	30244480	30244605	1	-
A01	30225988	30226300	1	-
A01	30224644	30224721	1	-
A01	30224357	30224560	1	+
A01	30221780	30222247	1	-
A01	30218096	30220595	1	+
A01	30213813	30215633	1	-
A01	30208148	30209910	1	-
A01	30204802	30205038	1	+
A01	30199309	30201572	1	-
A01	30198015	30198062	1	+
A01	30197180	30197930	1	+
A01	30190259	30193851	1	+
A01	30188673	30189182	1	-
A01	30187019	30188219	1	+
A01	30178280	30182621	1	-
A01	30174511	30177528	1	-
A01	30172775	30174082	1	+
A01	30157845	30172113	1	+
A01	30149216	30156013	1	-
A01	30147093	30147646	1	-
A01	30142670	30142983	1	-
A01	30140380	30142077	1	+
A01	30137198	30139687	1	-
A01	30133537	30134338	1	-
A01	30123666	30123776	1	+
A01	30122632	30122697	1	+
A01	30121596	30121661	1	+
A01	30103079	30104126	1	-
A01	30100238	30102596	1	+
A01	30096495	30098029	1	+
A01	30091099	30095353	1	+
A01	30079017	30087593	1	+
A01	30072451	30077322	1	+
A01	30067173	30067265	1	+
A01	30057572	30065687	1	-
A01	30055479	30056516	1	-
A01	30054942	30055193	1	-
A01	30051030	30054050	1	-
A01	30049275	30050532	1	+
A01	30046463	30048004	1	-
A01	30041050	30041247	1	-
A01	30037328	30038467	1	-
A01	30029733	30036048	1	+
A01	30023385	30023694	1	+
A01	30011747	30011776	1	+
A01	30010362	30010487	1	+
A01	30007173	30007238	1	+
A01	30003646	30003675	1	+
A01	29998540	30000067	1	-
A01	29996044	29998260	1	+
A01	29992262	29994172	1	+
A01	29987442	29991525	1	-
A01	29981977	29983641	1	+
A01	29966356	29967673	1	+
A01	29959723	29961939	1	-
A01	29954629	29956550	1	+
A01	29952575	29953765	1	+
A01	29936294	29947363	1	+
A01	29940105	29942295	1	-
A01	29922777	29925897	1	+
A01	29914133	29920232	1	-
A01	29912174	29913368	1	-
A01	29908795	29909235	1	+
A01	29906470	29906925	1	+
A01	29902941	29904483	1	-
A01	29899568	29902201	1	+
A01	29896455	29898403	1	-
A01	29892886	29895775	1	+
A01	29891327	29891383	1	+
A01	29889790	29889969	1	-
A01	29887663	29889305	1	-
A01	29883797	29885549	1	-
A01	29882657	29883566	1	+
A01	29878022	29881776	1	+
A01	29871260	29873220	1	-
A01	29867604	29870451	1	-
A01	29862416	29867249	1	+
A01	29861611	29861784	1	-
A01	29856068	29857291	1	-
A01	29847821	29855823	1	+
A01	29845562	29846365	1	-
A01	29844050	29844205	1	+
A01	29843158	29843474	1	-
A01	29835845	29839441	1	-
A01	29833896	29835584	1	+
A01	29829115	29830751	1	-
A01	29811856	29820779	1	+
A01	29797707	29802848	1	+
A01	29795570	29796127	1	-
A01	29793034	29793413	1	+
A01	29791447	29791752	1	-
A01	29787267	29790344	1	-
A01	29784236	29786636	1	-
A01	29782431	29782871	1	+
A01	29775651	29781385	1	+
A01	29773885	29774511	1	+
A01	29771365	29773167	1	+
A01	29764497	29768480	1	+
A01	29762410	29762786	1	-
A01	29759516	29762118	1	+
A01	29757309	29758883	1	+
A01	29753372	29754001	1	-
A01	29743546	29744133	1	+
A01	29734958	29735566	1	-
A01	29729929	29731341	1	-
A01	29725867	29726814	1	-
A01	29719220	29722068	1	+
A01	29712965	29718154	1	+
A01	29709992	29711610	1	-
A01	29709327	29709922	1	-
A01	29707967	29709107	1	+
A01	29707270	29707470	1	+
A01	29702847	29705795	1	-
A01	29684222	29684299	1	+
A01	29671238	29676632	1	+
A01	29669394	29669885	1	+
A01	29663645	29667936	1	-
A01	29661901	29662519	1	+
A01	29649527	29656523	1	-
A01	29646902	29648610	1	+
A01	29642604	29643783	1	+
A01	29638728	29641779	1	-
A01	29636506	29637354	1	+
A01	29626950	29635981	1	+
A01	29625304	29626365	1	+
A01	29618783	29624514	1	+
A01	29609393	29612473	1	+
A01	29604682	29604807	1	-
A01	29604024	29604104	1	-
A01	29603621	29603746	1	-
A01	29603270	29603395	1	-
A01	29602612	29602692	1	-
A01	29602223	29602348	1	-
A01	29601608	29601646	1	-
A01	29601279	29601308	1	-
A01	29600515	29600595	1	-
A01	29600119	29600244	1	-
A01	29599462	29599542	1	-
A01	29599066	29599191	1	-
A01	29598379	29598489	1	-
A01	29598012	29598137	1	-
A01	29597327	29597434	1	-
A01	29596308	29596418	1	-
A01	29595297	29595377	1	-
A01	29594901	29595026	1	-
A01	29593957	29593995	1	-
A01	29593175	29593300	1	-
A01	29589130	29589141	1	-
A01	29582464	29585215	1	-
A01	29580598	29581652	1	-
A01	29578176	29579445	1	-
A01	29575564	29578005	1	+
A01	29574206	29574463	1	+
A01	29568833	29572691	1	-
A01	29566991	29568031	1	-
A01	29558807	29561388	1	-
A01	29550673	29557392	1	+
A01	29552239	29554891	1	-
A01	29547619	29548431	1	+
A01	29543558	29545646	1	+
A01	29535533	29542924	1	+
A01	29529276	29534181	1	-
A01	29525726	29527153	1	+
A01	29523655	29523984	1	-
A01	29520595	29520968	1	+
A01	29518301	29518483	1	-
A01	29516647	29516787	1	-
A01	29511644	29515981	1	-
A01	29510603	29511157	1	-
A01	29506859	29507222	1	-
A01	29501103	29502486	1	-
A01	29496486	29498822	1	-
A01	29493260	29495452	1	-
A01	29490360	29490560	1	-
A01	29488251	29488487	1	-
A01	29487375	29487551	1	-
A01	29485957	29486157	1	-
A01	29466015	29468659	1	-
A01	29463769	29465061	1	+
A01	29461404	29462745	1	-
A01	29456354	29459984	1	+
A01	29446367	29448391	1	+
A01	29444222	29445475	1	+
A01	29444638	29444988	1	-
A01	29436760	29438704	1	-
A01	29432761	29433024	1	+
A01	29426245	29428234	1	-
A01	29420281	29425605	1	+
A01	29414581	29417028	1	-
A01	29413129	29414794	1	+
A01	29411854	29412217	1	+
A01	29408839	29410423	1	-
A01	29406717	29407811	1	-
A01	29404523	29406202	1	+
A01	29400342	29403816	1	+
A01	29394684	29397117	1	+
A01	29388289	29388673	1	-
A01	29382598	29382627	1	+
A01	29366289	29366360	1	+
A01	29349442	29354177	1	+
A01	29346845	29347276	1	-
A01	29342176	29344514	1	+
A01	29340685	29340928	1	-
A01	29335423	29337907	1	-
A01	29328230	29328433	1	-
A01	29322202	29322471	1	-
A01	29315027	29316343	1	+
A01	29312537	29312827	1	+
A01	29311304	29311453	1	+
A01	29306946	29308444	1	+
A01	29305781	29306274	1	+
A01	29303960	29304829	1	-
A01	29290048	29294618	1	+
A01	29288668	29289219	1	+
A01	29274906	29278299	1	-
A01	29272112	29273960	1	+
A01	29267094	29271341	1	+
A01	29265297	29265995	1	-
A01	29251755	29264471	1	+
A01	29248333	29248871	1	+
A01	29240799	29241517	1	-
A01	29232748	29234927	1	-
A01	29230463	29232244	1	+
A01	29228816	29229664	1	+
A01	29225330	29226457	1	-
A01	29222728	29223537	1	-
A01	29205646	29205783	1	+
A01	29191037	29191102	1	+
A01	29189634	29189720	1	+
A01	29174828	29184950	1	-
A01	29170375	29173012	1	-
A01	29163015	29166620	1	+
A01	29161230	29161610	1	-
A01	29145807	29157303	1	+
A01	29137989	29143153	1	-
A01	29135702	29137468	1	+
A01	29112822	29113988	1	+
A01	29111221	29112576	1	-
A01	29106710	29108832	1	+
A01	29098695	29104402	1	-
A01	29087600	29087746	1	-
A01	29085957	29087014	1	-
A01	29074402	29078181	1	-
A01	29068372	29074228	1	+
A01	29063637	29067276	1	+
A01	29060623	29061297	1	+
A01	29055946	29056753	1	+
A01	29054838	29055636	1	-
A01	29049835	29054090	1	+
A01	29038105	29041711	1	+
A01	29036957	29036992	1	+
A01	29034314	29035294	1	-
A01	28991033	28991164	1	-
A01	28990046	28990105	1	-
A01	28989278	28989403	1	-
A01	28988575	28988700	1	-
A01	28985575	28987475	1	-
A01	28977922	28984512	1	+
A01	28976136	28976413	1	+
A01	28974341	28975804	1	-
A01	28969805	28973608	1	-
A01	28963659	28968894	1	+
A01	28961190	28961315	1	-
A01	28960924	28961058	1	-
A01	28959504	28960676	1	+
A01	28958377	28958653	1	-
A01	28955431	28957705	1	-
A01	28952790	28953523	1	-
A01	28950608	28951901	1	+
A01	28945243	28949165	1	-
A01	28940436	28941479	1	-
A01	28940677	28941423	1	+
A01	28936633	28938610	1	+
A01	28933499	28935361	1	+
A01	28932709	28932918	1	-
A01	28892810	28893128	1	-
A01	28886983	28890271	1	+
A01	28883924	28885934	1	+
A01	28880035	28883074	1	+
A01	28876522	28878424	1	-
A01	28874254	28875880	1	-
A01	28862686	28874160	1	+
A01	28859723	28860355	1	-
A01	28856929	28859514	1	+
A01	28839899	28850935	1	+
A01	28839046	28839248	1	-
A01	28838423	28838735	1	+
A01	28836841	28837589	1	-
A01	28835818	28836305	1	+
A01	28833461	28834593	1	+
A01	28824608	28826445	1	-
A01	28822665	28824081	1	+
A01	28818732	28820528	1	+
A01	28814789	28817431	1	+
A01	28809269	28810667	1	+
A01	28802779	28803687	1	-
A01	28798470	28798980	1	+
A01	28791774	28793098	1	-
A01	28788177	28788875	1	-
A01	28785848	28787120	1	+
A01	28784039	28784728	1	-
A01	28777529	28777978	1	-
A01	28774616	28775323	1	+
A01	28742723	28744701	1	-
A01	28741066	28741471	1	+
A01	28698742	28701541	1	-
A01	28693860	28694737	1	-
A01	28685376	28688844	1	+
A01	28681215	28682186	1	-
A01	28677017	28680438	1	+
A01	28669437	28670626	1	+
A01	28662278	28667457	1	+
A01	28657131	28659995	1	-
A01	28655572	28655868	1	+
A01	28653671	28654705	1	-
A01	28647610	28653342	1	+
A01	28634760	28637009	1	-
A01	28630540	28630665	1	+
A01	28621432	28621509	1	+
A01	28587387	28587928	1	-
A01	28584608	28584679	1	-
A01	28579571	28580309	1	-
A01	28577272	28579066	1	+
A01	28573088	28575017	1	+
A01	28569824	28571769	1	+
A01	28564567	28567674	1	-
A01	28563221	28563478	1	+
A01	28556287	28558320	1	+
A01	28499401	28504316	1	+
A01	28494832	28497686	1	-
A01	28489336	28489431	1	-
A01	28488695	28488871	1	+
A01	28485262	28487572	1	-
A01	28483281	28484842	1	+
A01	28480093	28481635	1	-
A01	28475376	28476922	1	-
A01	28463436	28469818	1	-
A01	28456923	28458152	1	-
A01	28454424	28456050	1	-
A01	28451047	28452935	1	+
A01	28448626	28449472	1	-
A01	28446843	28447844	1	+
A01	28442656	28444452	1	+
A01	28421842	28441241	1	+
A01	28415647	28420276	1	-
A01	28412968	28414529	1	+
A01	28404739	28408311	1	-
A01	28403933	28404483	1	+
A01	28394954	28399625	1	-
A01	28392101	28392819	1	+
A01	28390556	28391710	1	-
A01	28389171	28389206	1	+
A01	28380374	28384253	1	-
A01	28373676	28376812	1	-
A01	28368965	28369804	1	-
A01	28359588	28361426	1	+
A01	28356843	28357154	1	+
A01	28349071	28354448	1	+
A01	28348371	28348709	1	-
A01	28343799	28348178	1	+
A01	28341684	28342511	1	+
A01	28338857	28340119	1	+
A01	28336118	28338003	1	-
A01	28332933	28335676	1	+
A01	28327424	28328614	1	-
A01	28323096	28326215	1	+
A01	28314141	28316573	1	+
A01	28304540	28309816	1	-
A01	28298323	28298844	1	-
A01	28295136	28297261	1	-
A01	28287927	28294481	1	+
A01	28286887	28287432	1	-
A01	28250345	28251493	1	-
A01	28248054	28248529	1	+
A01	28244345	28247188	1	+
A01	28241086	28241670	1	-
A01	28233343	28235019	1	-
A01	28229935	28230165	1	-
A01	28225970	28229423	1	+
A01	28220603	28222684	1	-
A01	28218990	28219330	1	+
A01	28213879	28218082	1	-
A01	28211667	28213175	1	+
A01	28209244	28211485	1	-
A01	28204496	28208800	1	+
A01	28200102	28203727	1	+
A01	28196180	28198922	1	+
A01	28193888	28195508	1	-
A01	28193003	28193197	1	+
A01	28190105	28191678	1	-
A01	28188240	28189509	1	+
A01	28183737	28184661	1	+
A01	28180568	28182728	1	-
A01	28172548	28174834	1	-
A01	28170489	28171661	1	-
A01	28168714	28170407	1	-
A01	28165436	28166979	1	+
A01	28154927	28155025	1	-
A01	28146614	28150551	1	+
A01	28141487	28145443	1	+
A01	28131530	28133167	1	-
A01	28125961	28126476	1	-
A01	28122542	28122837	1	-
A01	28114763	28119553	1	+
A01	28110175	28110834	1	-
A01	28109401	28109654	1	+
A01	28103898	28104211	1	+
A01	28098274	28098596	1	+
A01	28096370	28097629	1	-
A01	28093952	28095195	1	+
A01	28085783	28086982	1	+
A01	28080289	28081553	1	+
A01	28073460	28077544	1	+
A01	28070940	28072295	1	-
A01	28067884	28068338	1	+
A01	28067355	28067552	1	+
A01	28060986	28062909	1	-
A01	28059391	28060335	1	-
A01	28054688	28057060	1	-
A01	28042399	28053984	1	+
A01	28039487	28040854	1	+
A01	28023227	28023777	1	-
A01	28021569	28022747	1	+
A01	28018152	28020542	1	-
A01	28017092	28017388	1	-
A01	28015671	28017037	1	-
A01	28009227	28010063	1	-
A01	27997305	28006469	1	-
A01	27992727	27995868	1	-
A01	27990406	27991928	1	+
A01	27987665	27988243	1	+
A01	27986299	27986346	1	-
A01	27978635	27980563	1	-
A01	27975000	27975105	1	-
A01	27958933	27961412	1	-
A01	27953045	27958111	1	+
A01	27947947	27950422	1	-
A01	27941091	27943461	1	+
A01	27938297	27938963	1	-
A01	27929294	27935411	1	+
A01	27923840	27926786	1	-
A01	27919908	27920251	1	-
A01	27916923	27917430	1	-
A01	27910894	27911912	1	-
A01	27908873	27910315	1	+
A01	27907225	27908580	1	+
A01	27900689	27904750	1	+
A01	27897495	27898850	1	-
A01	27892141	27892657	1	-
A01	27888699	27891129	1	-
A01	27883970	27887416	1	+
A01	27878796	27882439	1	+
A01	27872211	27873847	1	+
A01	27871269	27871475	1	+
A01	27865567	27865908	1	-
A01	27863405	27864382	1	-
A01	27860460	27861724	1	+
A01	27855794	27856860	1	-
A01	27852368	27854353	1	-
A01	27849721	27851999	1	+
A01	27848319	27848790	1	-
A01	27846291	27847471	1	+
A01	27841263	27842140	1	-
A01	27834006	27835107	1	+
A01	27831335	27831790	1	+
A01	27827781	27828906	1	+
A01	27824818	27826050	1	-
A01	27822440	27823042	1	-
A01	27820203	27820328	1	+
A01	27812435	27813112	1	-
A01	27810012	27811739	1	+
A01	27808172	27809075	1	-
A01	27797646	27798943	1	+
A01	27763169	27763648	1	-
A01	27760382	27760393	1	+
A01	27756223	27757268	1	+
A01	27751531	27754974	1	-
A01	27720385	27750540	1	-
A01	27705982	27717502	1	+
A01	27702747	27704598	1	+
A01	27699117	27700102	1	-
A01	27693210	27695662	1	-
A01	27689194	27691224	1	+
A01	27686465	27688354	1	+
A01	27682956	27683844	1	-
A01	27678053	27681947	1	-
A01	27670435	27675703	1	+
A01	27667390	27668011	1	+
A01	27663771	27666995	1	+
A01	27660298	27662263	1	-
A01	27658900	27658992	1	+
A01	27655746	27655775	1	+
A01	27655409	27655501	1	+
A01	27652613	27652642	1	+
A01	27652276	27652368	1	+
A01	27634079	27635204	1	+
A01	27621588	27623730	1	-
A01	27617314	27619017	1	-
A01	27610456	27611147	1	-
A01	27605167	27609277	1	+
A01	27601547	27601801	1	+
A01	27596937	27599996	1	+
A01	27594986	27595180	1	+
A01	27583868	27584666	1	-
A01	27582491	27582517	1	+
A01	27575678	27577589	1	+
A01	27552884	27553075	1	+
A01	27546304	27546660	1	-
A01	27542675	27544372	1	-
A01	27541541	27542026	1	-
A01	27540178	27540330	1	+
A01	27533474	27533995	1	-
A01	27531922	27532107	1	+
A01	27523921	27526269	1	+
A01	27484607	27484819	1	-
A01	27477188	27479020	1	-
A01	27466208	27471947	1	+
A01	27462670	27464040	1	-
A01	27454167	27462472	1	+
A01	27455009	27458402	1	-
A01	27447521	27450938	1	-
A01	27439343	27447161	1	+
A01	27438707	27439308	1	+
A01	27430299	27438008	1	+
A01	27424797	27428219	1	-
A01	27422226	27423209	1	-
A01	27410430	27411569	1	-
A01	27408427	27409997	1	+
A01	27395280	27407687	1	+
A01	27391587	27394161	1	-
A01	27381646	27387360	1	-
A01	27373264	27379532	1	-
A01	27372591	27373178	1	+
A01	27368487	27369001	1	+
A01	27363995	27366186	1	-
A01	27363499	27363726	1	+
A01	27358423	27358714	1	-
A01	27353695	27354015	1	-
A01	27341944	27351687	1	+
A01	27339106	27339550	1	-
A01	27332130	27338835	1	+
A01	27321822	27326210	1	-
A01	27314251	27320102	1	+
A01	27311271	27312794	1	+
A01	27307299	27310447	1	-
A01	27303833	27306774	1	+
A01	27287457	27295604	1	+
A01	27284086	27285840	1	-
A01	27282315	27283524	1	+
A01	27274699	27281427	1	+
A01	27264535	27270800	1	-
A01	27263072	27263210	1	-
A01	27262731	27263009	1	-
A01	27253903	27256146	1	-
A01	27252551	27253054	1	+
A01	27250442	27251519	1	-
A01	27249130	27249804	1	+
A01	27241763	27243940	1	-
A01	27239711	27240193	1	-
A01	27237722	27238204	1	-
A01	27231187	27235332	1	+
A01	27226280	27227926	1	-
A01	27224949	27225947	1	+
A01	27218609	27223438	1	+
A01	27215835	27216356	1	-
A01	27214208	27215019	1	+
A01	27213125	27213331	1	+
A01	27209825	27212607	1	+
A01	27204112	27205521	1	-
A01	27200669	27202990	1	+
A01	27191261	27199757	1	+
A01	27187647	27188835	1	-
A01	27185906	27187027	1	+
A01	27182876	27184365	1	+
A01	27180698	27181168	1	-
A01	27176281	27179126	1	-
A01	27174805	27175584	1	-
A01	27166487	27173269	1	+
A01	27161770	27164033	1	+
A01	27153067	27155187	1	-
A01	27150508	27151954	1	+
A01	27124239	27129399	1	+
A01	27121101	27122851	1	-
A01	27118439	27120606	1	+
A01	27115900	27117420	1	-
A01	27113635	27115801	1	+
A01	27103796	27104197	1	+
A01	27094741	27095418	1	+
A01	27092497	27093341	1	-
A01	27082184	27091551	1	-
A01	27076965	27078003	1	-
A01	27070820	27071246	1	-
A01	27062258	27065655	1	-
A01	27055171	27056779	1	-
A01	27047359	27048509	1	+
A01	27039100	27040540	1	-
A01	27035748	27038239	1	+
A01	27033982	27034419	1	+
A01	27033347	27033613	1	-
A01	27020391	27027516	1	-
A01	27016968	27019544	1	+
A01	27005973	27016226	1	+
A01	27011976	27012312	1	-
A01	26997237	27002669	1	-
A01	26990539	26996217	1	-
A01	26985207	26990208	1	+
A01	26979310	26985153	1	+
A01	26977387	26978347	1	+
A01	26974498	26975239	1	+
A01	26969927	26971317	1	+
A01	26968321	26969505	1	+
A01	26965518	26968016	1	+
A01	26960207	26963412	1	+
A01	26954973	26958017	1	+
A01	26951508	26954407	1	+
A01	26945719	26947411	1	-
A01	26940298	26944171	1	+
A01	26931570	26936804	1	+
A01	26922668	26923709	1	+
A01	26912793	26913269	1	+
A01	26906432	26908581	1	-
A01	26905220	26905384	1	-
A01	26904698	26905052	1	-
A01	26903190	26904467	1	+
A01	26900134	26902304	1	+
A01	26895946	26898297	1	-
A01	26893861	26894567	1	+
A01	26888776	26890616	1	+
A01	26876740	26884202	1	-
A01	26844742	26845155	1	-
A01	26843249	26843770	1	-
A01	26840496	26840887	1	-
A01	26834757	26835008	1	+
A01	26832010	26833208	1	-
A01	26828233	26831111	1	+
A01	26826696	26826749	1	+
A01	26826026	26826548	1	+
A01	26823204	26823484	1	+
A01	26809401	26817777	1	+
A01	26803206	26807894	1	-
A01	26802003	26803865	1	+
A01	26798115	26800271	1	-
A01	26797275	26799483	1	+
A01	26791286	26796149	1	+
A01	26790706	26791178	1	+
A01	26785394	26787059	1	-
A01	26783893	26784591	1	+
A01	26769089	26771266	1	-
A01	26764643	26767433	1	-
A01	26758745	26762611	1	+
A01	26750421	26752870	1	+
A01	26738158	26747033	1	-
A01	26728540	26731838	1	-
A01	26726230	26726488	1	-
A01	26725459	26726178	1	-
A01	26718823	26720968	1	+
A01	26708573	26711450	1	-
A01	26697627	26703786	1	+
A01	26693931	26694404	1	+
A01	26690959	26693844	1	+
A01	26674113	26678427	1	-
A01	26669366	26672284	1	+
A01	26661452	26661625	1	+
A01	26655213	26657642	1	-
A01	26646767	26647927	1	-
A01	26643060	26643842	1	-
A01	26634052	26634177	1	+
A01	26633702	26633827	1	+
A01	26598920	26601169	1	-
A01	26595093	26596370	1	+
A01	26582631	26583428	1	-
A01	26581831	26582139	1	+
A01	26577446	26579243	1	+
A01	26572534	26575011	1	+
A01	26569866	26572095	1	-
A01	26557753	26561272	1	-
A01	26556748	26557352	1	-
A01	26556412	26556642	1	-
A01	26550075	26550768	1	+
A01	26542984	26544039	1	+
A01	26538634	26541546	1	-
A01	26535782	26536063	1	-
A01	26529545	26533613	1	+
A01	26526870	26528685	1	+
A01	26506369	26514577	1	-
A01	26503153	26503509	1	+
A01	26499532	26501862	1	+
A01	26496766	26498969	1	+
A01	26493215	26493656	1	-
A01	26484772	26491674	1	-
A01	26472284	26484580	1	+
A01	26468305	26470758	1	+
A01	26465613	26466288	1	-
A01	26463386	26464695	1	+
A01	26457412	26461788	1	+
A01	26452658	26453230	1	+
A01	26451336	26452049	1	-
A01	26450634	26451245	1	-
A01	26447740	26449664	1	+
A01	26441336	26446873	1	+
A01	26436007	26436625	1	+
A01	26429527	26429946	1	-
A01	26428901	26429083	1	-
A01	26420567	26426783	1	-
A01	26419556	26420132	1	+
A01	26413156	26416037	1	+
A01	26402445	26402570	1	+
A01	26368382	26370737	1	-
A01	26367749	26367941	1	+
A01	26360983	26364928	1	-
A01	26358191	26358503	1	+
A01	26339710	26342477	1	-
A01	26336107	26336304	1	-
A01	26333670	26335779	1	+
A01	26313524	26315065	1	-
A01	26302264	26302571	1	-
A01	26294237	26296181	1	-
A01	26288300	26291318	1	+
A01	26272380	26272469	1	-
A01	26254564	26258564	1	-
A01	26251859	26253963	1	-
A01	26242318	26245321	1	-
A01	26238472	26239564	1	-
A01	26234799	26236101	1	-
A01	26225731	26229656	1	-
A01	26196084	26200839	1	+
A01	26183061	26183384	1	-
A01	26179533	26180022	1	-
A01	26177242	26177682	1	-
A01	26173552	26176523	1	+
A01	26172404	26172859	1	-
A01	26170414	26171936	1	-
A01	26159677	26170203	1	-
A01	26163016	26164204	1	+
A01	26154078	26156320	1	-
A01	26151718	26153655	1	+
A01	26152458	26152691	1	-
A01	26149804	26150266	1	+
A01	26147459	26148055	1	-
A01	26145348	26146859	1	+
A01	26138563	26140409	1	-
A01	26135849	26138104	1	+
A01	26131414	26132693	1	-
A01	26125238	26125603	1	-
A01	26113676	26119738	1	-
A01	26111797	26112437	1	-
A01	26109415	26109552	1	+
A01	26107819	26108526	1	+
A01	26104599	26105702	1	-
A01	26101884	26103677	1	-
A01	26094773	26095277	1	-
A01	26093900	26094541	1	-
A01	26093399	26093839	1	+
A01	26088862	26091589	1	+
A01	26085315	26085491	1	+
A01	26082516	26083968	1	-
A01	26076267	26076456	1	-
A01	26075571	26075861	1	-
A01	26072953	26073615	1	+
A01	26071316	26072277	1	+
A01	26069730	26070476	1	-
A01	26067229	26068406	1	+
A01	26063961	26065549	1	+
A01	26060115	26061005	1	+
A01	26057892	26059456	1	-
A01	26056473	26057295	1	-
A01	26047225	26047866	1	-
A01	26033670	26034404	1	-
A01	26032304	26032619	1	-
A01	26030351	26030715	1	+
A01	26026583	26027230	1	+
A01	26022701	26023192	1	+
A01	26006850	26007157	1	-
A01	26006324	26006758	1	-
A01	25997069	25999212	1	-
A01	25991811	25995284	1	+
A01	25989170	25990000	1	+
A01	25987479	25988552	1	-
A01	25984748	25986873	1	-
A01	25972387	25974554	1	-
A01	25970440	25970715	1	+
A01	25966761	25970141	1	-
A01	25961836	25964513	1	+
A01	25956414	25960730	1	-
A01	25954269	25955288	1	-
A01	25952513	25954191	1	+
A01	25949775	25950879	1	-
A01	25938638	25939762	1	-
A01	25911929	25913369	1	-
A01	25906919	25908350	1	-
A01	25904334	25907129	1	+
A01	25896175	25896381	1	-
A01	25888144	25888460	1	-
A01	25877021	25878168	1	-
A01	25865300	25875442	1	+
A01	25862929	25863555	1	-
A01	25859186	25861865	1	-
A01	25854722	25858617	1	+
A01	25849505	25850618	1	-
A01	25836495	25848537	1	-
A01	25835426	25836173	1	+
A01	25832846	25833614	1	+
A01	25827133	25827826	1	-
A01	25822369	25823850	1	-
A01	25819559	25822066	1	+
A01	25817812	25819110	1	-
A01	25814137	25815307	1	+
A01	25807864	25809314	1	-
A01	25806224	25807393	1	-
A01	25804551	25805061	1	-
A01	25798013	25803627	1	-
A01	25795363	25796970	1	-
A01	25792320	25792982	1	+
A01	25790500	25792893	1	-
A01	25788455	25789907	1	+
A01	25788279	25788446	1	+
A01	25783691	25783978	1	-
A01	25783084	25783473	1	+
A01	25776413	25782236	1	+
A01	25765241	25766726	1	-
A01	25764433	25765031	1	+
A01	25760765	25764120	1	+
A01	25758455	25760383	1	-
A01	25755202	25755675	1	+
A01	25749487	25754211	1	+
A01	25744059	25747482	1	+
A01	25734687	25740621	1	+
A01	25717104	25717109	1	+
A01	25705804	25709586	1	-
A01	25704056	25705490	1	+
A01	25702180	25702512	1	+
A01	25698951	25700072	1	-
A01	25691442	25693185	1	-
A01	25690402	25691199	1	+
A01	25688702	25689616	1	+
A01	25683007	25686243	1	-
A01	25682256	25682675	1	+
A01	25675324	25675667	1	-
A01	25665487	25667679	1	-
A01	25663574	25663774	1	+
A01	25657772	25659081	1	-
A01	25652591	25654874	1	-
A01	25651757	25652446	1	+
A01	25650803	25650871	1	+
A01	25645987	25647257	1	-
A01	25644290	25645867	1	+
A01	25638973	25642745	1	-
A01	25631647	25637193	1	+
A01	25620925	25623524	1	+
A01	25613422	25620162	1	-
A01	25607212	25608624	1	-
A01	25605586	25606942	1	+
A01	25604510	25604989	1	-
A01	25591779	25600254	1	-
A01	25587269	25588172	1	-
A01	25578326	25580197	1	-
A01	25568305	25575499	1	-
A01	25559464	25560768	1	-
A01	25551303	25553384	1	+
A01	25546804	25547092	1	-
A01	25541060	25542596	1	+
A01	25536936	25536983	1	+
A01	25529848	25531638	1	-
A01	25521809	25523050	1	+
A01	25497256	25498218	1	+
A01	25482690	25490905	1	+
A01	25478895	25480199	1	+
A01	25476625	25478220	1	+
A01	25468189	25476551	1	+
A01	25439147	25442447	1	-
A01	25435698	25436675	1	-
A01	25427017	25430035	1	+
A01	25426431	25427036	1	-
A01	25425716	25426185	1	-
A01	25421895	25422293	1	-
A01	25420910	25421470	1	-
A01	25412750	25415543	1	-
A01	25409224	25409979	1	-
A01	25406769	25407524	1	-
A01	25399397	25402376	1	+
A01	25385706	25389648	1	-
A01	25381247	25383013	1	-
A01	25379269	25380248	1	-
A01	25373077	25375374	1	-
A01	25369689	25370015	1	-
A01	25368169	25368677	1	-
A01	25362415	25362855	1	-
A01	25356582	25358317	1	-
A01	25344800	25350539	1	-
A01	25342038	25342498	1	-
A01	25337628	25337891	1	+
A01	25337043	25337207	1	-
A01	25335079	25336072	1	+
A01	25331641	25332191	1	+
A01	25326614	25331211	1	+
A01	25322215	25322815	1	+
A01	25319276	25320060	1	+
A01	25317372	25318069	1	-
A01	25314121	25316544	1	+
A01	25310721	25311253	1	+
A01	25307160	25308692	1	+
A01	25305273	25306021	1	-
A01	25304110	25304433	1	+
A01	25302346	25302786	1	+
A01	25299644	25300764	1	+
A01	25295316	25296510	1	-
A01	25294455	25294496	1	-
A01	25292657	25293650	1	+
A01	25288466	25291979	1	+
A01	25284588	25285613	1	-
A01	25278193	25278813	1	+
A01	25273023	25273359	1	-
A01	25265460	25265828	1	-
A01	25260501	25260656	1	-
A01	25259970	25260383	1	-
A01	25259020	25259892	1	-
A01	25255619	25256263	1	-
A01	25249357	25250340	1	+
A01	25246098	25246622	1	-
A01	25229717	25230699	1	+
A01	25216502	25216564	1	-
A01	25216199	25216486	1	-
A01	25210374	25210781	1	+
A01	25205178	25206017	1	-
A01	25202465	25203016	1	+
A01	25200945	25201576	1	+
A01	25187314	25197795	1	-
A01	25184853	25186024	1	+
A01	25174672	25178396	1	+
A01	25154971	25161461	1	-
A01	25145757	25154000	1	-
A01	25142145	25145459	1	+
A01	25126543	25129011	1	-
A01	25123968	25125516	1	+
A01	25118265	25119239	1	-
A01	25107952	25108805	1	-
A01	25104994	25107159	1	+
A01	25100991	25102367	1	+
A01	25098035	25098943	1	-
A01	25095911	25096568	1	-
A01	25095031	25096546	1	+
A01	25090503	25092325	1	-
A01	25088743	25089307	1	+
A01	25070695	25070981	1	-
A01	25068175	25068598	1	-
A01	25065051	25067370	1	+
A01	25057449	25059542	1	-
A01	25054657	25056511	1	+
A01	25050963	25054018	1	+
A01	25050220	25050384	1	+
A01	25049872	25050161	1	+
A01	25037375	25047757	1	+
A01	25034637	25034741	1	-
A01	25030199	25031317	1	-
A01	25020527	25021767	1	+
A01	25009789	25010913	1	-
A01	25003063	25003311	1	-
A01	24995904	24999336	1	+
A01	24989638	24990337	1	-
A01	24985531	24989311	1	-
A01	24982530	24983060	1	-
A01	24979942	24981021	1	-
A01	24915273	24915516	1	-
A01	24907416	24907625	1	+
A01	24889539	24891677	1	-
A01	24886577	24889030	1	-
A01	24885835	24886289	1	+
A01	24879570	24882992	1	-
A01	24878175	24878522	1	-
A01	24872313	24875635	1	+
A01	24853027	24854163	1	+
A01	24843631	24843897	1	+
A01	24842841	24843353	1	+
A01	24839595	24839919	1	+
A01	24832461	24834227	1	-
A01	24830625	24831344	1	+
A01	24823109	24823751	1	-
A01	24821405	24821850	1	-
A01	24820847	24821850	1	+
A01	24817562	24817804	1	-
A01	24814289	24816212	1	+
A01	24807509	24808629	1	-
A01	24804980	24806162	1	-
A01	24797800	24798562	1	+
A01	24798076	24798559	1	-
A01	24797051	24797321	1	+
A01	24786980	24795064	1	-
A01	24779925	24780137	1	-
A01	24771464	24773649	1	-
A01	24764884	24770525	1	+
A01	24759287	24763193	1	+
A01	24753375	24754673	1	+
A01	24724615	24725175	1	+
A01	24717005	24718536	1	-
A01	24710409	24713327	1	-
A01	24707211	24708804	1	-
A01	24699189	24706507	1	+
A01	24695233	24696142	1	-
A01	24684437	24690655	1	+
A01	24688258	24688844	1	-
A01	24676133	24679957	1	-
A01	24675273	24675434	1	+
A01	24663624	24674370	1	-
A01	24656721	24659379	1	-
A01	24643305	24643740	1	-
A01	24641639	24642776	1	+
A01	24636076	24637512	1	-
A01	24632969	24633271	1	-
A01	24628314	24632409	1	-
A01	24627199	24627691	1	-
A01	24623358	24625150	1	-
A01	24616969	24618251	1	-
A01	24615580	24615771	1	+
A01	24608538	24608705	1	-
A01	24605543	24606241	1	-
A01	24602430	24603875	1	-
A01	24600248	24601806	1	+
A01	24596585	24598152	1	-
A01	24590519	24591059	1	+
A01	24568882	24570040	1	-
A01	24564253	24566678	1	-
A01	24562748	24562972	1	+
A01	24559537	24560676	1	+
A01	24553505	24553696	1	-
A01	24550945	24552335	1	+
A01	24541201	24546631	1	-
A01	24530941	24536765	1	-
A01	24525191	24526063	1	+
A01	24522355	24523986	1	+
A01	24517877	24521585	1	-
A01	24514878	24516914	1	+
A01	24510030	24510353	1	-
A01	24507842	24509494	1	+
A01	24505243	24505470	1	+
A01	24494400	24503757	1	-
A01	24462358	24463857	1	+
A01	24437598	24446231	1	-
A01	24425059	24427084	1	-
A01	24413956	24414540	1	-
A01	24410809	24411303	1	+
A01	24409548	24410503	1	+
A01	24400892	24401534	1	-
A01	24397319	24400499	1	+
A01	24387125	24388280	1	+
A01	24379278	24381346	1	+
A01	24376876	24377901	1	+
A01	24371977	24375143	1	+
A01	24361354	24362007	1	+
A01	24353947	24355185	1	+
A01	24344098	24344385	1	-
A01	24340642	24340840	1	+
A01	24339814	24340380	1	-
A01	24337001	24339352	1	+
A01	24333130	24335058	1	+
A01	24321250	24327858	1	-
A01	24315995	24316495	1	-
A01	24312514	24313188	1	-
A01	24306759	24308136	1	-
A01	24303688	24304478	1	-
A01	24299861	24302972	1	+
A01	24297567	24298519	1	-
A01	24278350	24279710	1	+
A01	24268800	24272380	1	+
A01	24267291	24267615	1	-
A01	24260470	24260499	1	-
A01	24257023	24259869	1	+
A01	24243696	24243779	1	-
A01	24242349	24243561	1	+
A01	24239921	24240121	1	+
A01	24237732	24239279	1	-
A01	24234659	24234998	1	+
A01	24223795	24223986	1	-
A01	24215177	24216906	1	-
A01	24210503	24212640	1	-
A01	24205360	24205389	1	-
A01	24202746	24205195	1	-
A01	24201360	24201863	1	+
A01	24195257	24195589	1	-
A01	24194981	24195148	1	-
A01	24187209	24188600	1	-
A01	24180773	24184139	1	+
A01	24166348	24170776	1	-
A01	24168222	24168676	1	+
A01	24167642	24167890	1	+
A01	24152976	24155498	1	+
A01	24138295	24138471	1	-
A01	24136140	24136322	1	+
A01	24133598	24134171	1	+
A01	24133107	24133400	1	-
A01	24124022	24131916	1	+
A01	24118880	24119302	1	+
A01	24112020	24112360	1	-
A01	24107065	24110136	1	-
A01	24100415	24106615	1	+
A01	24097984	24099705	1	+
A01	24089612	24096832	1	+
A01	24087714	24087992	1	-
A01	24084396	24085439	1	-
A01	24082151	24083866	1	+
A01	24063129	24064662	1	-
A01	24055530	24056698	1	-
A01	24055133	24055403	1	-
A01	24041273	24041711	1	-
A01	24035216	24035530	1	-
A01	24035012	24035140	1	+
A01	24030494	24031658	1	-
A01	24028264	24029517	1	+
A01	24019148	24019505	1	+
A01	23998364	24007044	1	-
A01	23993988	23995762	1	-
A01	23988422	23991577	1	-
A01	23984791	23986994	1	+
A01	23976564	23978890	1	+
A01	23977623	23978505	1	-
A01	23972355	23974058	1	+
A01	23967248	23970883	1	+
A01	23964840	23965257	1	-
A01	23957314	23958969	1	-
A01	23936092	23941550	1	+
A01	23931199	23932126	1	-
A01	23930825	23931504	1	+
A01	23909114	23920208	1	+
A01	23902753	23905766	1	-
A01	23898823	23899617	1	+
A01	23890845	23893248	1	-
A01	23889565	23890485	1	+
A01	23887568	23887870	1	+
A01	23882786	23885144	1	-
A01	23880117	23880367	1	-
A01	23875846	23876046	1	+
A01	23858528	23859789	1	-
A01	23857591	23857992	1	+
A01	23853188	23854585	1	-
A01	23848802	23851805	1	-
A01	23843438	23848049	1	-
A01	23811076	23814616	1	+
A01	23804398	23804858	1	+
A01	23778944	23783442	1	+
A01	23771896	23778374	1	+
A01	23769069	23771218	1	-
A01	23767080	23768324	1	-
A01	23764224	23766197	1	+
A01	23752157	23760281	1	+
A01	23752148	23758113	1	-
A01	23745597	23746913	1	+
A01	23733877	23737630	1	-
A01	23729258	23733022	1	-
A01	23723653	23726719	1	+
A01	23721060	23722619	1	+
A01	23719190	23720130	1	-
A01	23715322	23717976	1	-
A01	23709432	23711243	1	-
A01	23705850	23707962	1	+
A01	23684555	23696127	1	+
A01	23680698	23680955	1	-
A01	23674109	23676203	1	-
A01	23669788	23670258	1	+
A01	23659472	23661578	1	-
A01	23655169	23655861	1	-
A01	23651154	23653328	1	-
A01	23648256	23649934	1	-
A01	23641047	23643241	1	-
A01	23637472	23640124	1	+
A01	23636351	23637311	1	+
A01	23636023	23636055	1	+
A01	23631474	23631843	1	+
A01	23626145	23629964	1	-
A01	23612245	23624875	1	+
A01	23604489	23606100	1	-
A01	23599232	23602803	1	-
A01	23594328	23594793	1	+
A01	23593678	23594302	1	+
A01	23591285	23593515	1	+
A01	23586185	23590227	1	-
A01	23580605	23583773	1	-
A01	23580618	23581246	1	+
A01	23577153	23580437	1	+
A01	23575870	23576665	1	-
A01	23571858	23574229	1	+
A01	23554656	23555337	1	-
A01	23550632	23553193	1	+
A01	23550150	23550278	1	-
A01	23549343	23550133	1	-
A01	23545315	23547878	1	+
A01	23544828	23546376	1	-
A01	23534138	23534819	1	-
A01	23530098	23532669	1	+
A01	23528811	23529600	1	-
A01	23524779	23525943	1	+
A01	23523493	23524289	1	-
A01	23519534	23520704	1	+
A01	23518250	23519046	1	-
A01	23514220	23515391	1	+
A01	23493213	23513159	1	-
A01	23499786	23502350	1	+
A01	23494482	23497033	1	+
A01	23487009	23487536	1	+
A01	23485906	23486943	1	-
A01	23481503	23485044	1	+
A01	23478360	23480561	1	+
A01	23464891	23471528	1	+
A01	23463021	23463350	1	+
A01	23451902	23452629	1	+
A01	23447404	23449380	1	+
A01	23441485	23445902	1	-
A01	23437921	23440579	1	+
A01	23433641	23435348	1	+
A01	23428261	23428502	1	-
A01	23410491	23410601	1	-
A01	23407032	23408481	1	-
A01	23405110	23406322	1	+
A01	23398984	23399849	1	-
A01	23393947	23398060	1	+
A01	23390181	23390819	1	-
A01	23367264	23371885	1	+
A01	23344030	23348089	1	-
A01	23337506	23339459	1	+
A01	23315071	23315574	1	-
A01	23313355	23314250	1	+
A01	23313474	23313931	1	-
A01	23308486	23308730	1	-
A01	23298341	23300816	1	-
A01	23297465	23298310	1	-
A01	23293973	23297340	1	-
A01	23291356	23293756	1	+
A01	23283487	23284641	1	-
A01	23281923	23282081	1	+
A01	23278424	23278915	1	+
A01	23268218	23271168	1	+
A01	23265218	23265463	1	-
A01	23260970	23262122	1	-
A01	23259280	23259420	1	+
A01	23251443	23253224	1	+
A01	23245960	23248085	1	+
A01	23237773	23238870	1	-
A01	23228444	23235265	1	+
A01	23197669	23200320	1	-
A01	23192628	23195993	1	-
A01	23192310	23192564	1	+
A01	23187158	23189298	1	+
A01	23177366	23177644	1	+
A01	23168133	23168759	1	+
A01	23162777	23163202	1	-
A01	23156565	23156621	1	-
A01	23155092	23155876	1	-
A01	23152872	23154631	1	+
A01	23142817	23143042	1	-
A01	23142188	23142721	1	-
A01	23139037	23142472	1	+
A01	23139725	23139817	1	-
A01	23138986	23139632	1	-
A01	23122315	23122635	1	+
A01	23119619	23121910	1	-
A01	23116673	23119212	1	+
A01	23108218	23108226	1	+
A01	23101058	23101240	1	+
A01	23094035	23096422	1	-
A01	23090458	23092329	1	+
A01	23085977	23088166	1	+
A01	23072522	23081038	1	+
A01	23078095	23078781	1	-
A01	23060774	23069346	1	-
A01	23058254	23060130	1	+
A01	23049550	23052161	1	-
A01	23046121	23048448	1	+
A01	23042166	23043131	1	-
A01	23019821	23030727	1	+
A01	23016049	23017860	1	+
A01	23004926	23006584	1	+
A01	22984113	22986546	1	-
A01	22970228	22970830	1	-
A01	22957926	22959810	1	+
A01	22955854	22956027	1	-
A01	22951740	22952737	1	+
A01	22930914	22933977	1	+
A01	22909858	22910280	1	-
A01	22900562	22902307	1	-
A01	22894445	22894753	1	+
A01	22877703	22879350	1	+
A01	22875164	22875199	1	-
A01	22865286	22865498	1	-
A01	22859206	22861624	1	+
A01	22857128	22858675	1	-
A01	22849744	22856805	1	+
A01	22842845	22843132	1	+
A01	22841131	22841825	1	-
A01	22835681	22836210	1	-
A01	22829750	22830892	1	+
A01	22823069	22823617	1	-
A01	22816099	22816656	1	+
A01	22804766	22805041	1	-
A01	22798719	22799069	1	+
A01	22795899	22797072	1	+
A01	22783574	22785031	1	-
A01	22778178	22778594	1	+
A01	22772144	22773175	1	-
A01	22768285	22772064	1	-
A01	22763073	22763459	1	+
A01	22758554	22759204	1	+
A01	22758667	22758897	1	-
A01	22753250	22757162	1	+
A01	22736760	22738217	1	+
A01	22707496	22720023	1	-
A01	22690986	22691327	1	-
A01	22689871	22690746	1	-
A01	22686504	22687663	1	-
A01	22678877	22680691	1	-
A01	22664632	22666336	1	-
A01	22646638	22647090	1	-
A01	22640338	22641177	1	+
A01	22640059	22640230	1	+
A01	22615583	22618997	1	-
A01	22614982	22615255	1	+
A01	22612545	22614529	1	+
A01	22611133	22611791	1	+
A01	22608570	22609986	1	-
A01	22606186	22606557	1	+
A01	22601163	22602991	1	-
A01	22598101	22598829	1	-
A01	22563475	22564530	1	-
A01	22550576	22550958	1	+
A01	22547750	22548661	1	-
A01	22542058	22542511	1	+
A01	22528357	22528884	1	+
A01	22520382	22522723	1	+
A01	22515203	22515421	1	+
A01	22512935	22513743	1	-
A01	22510144	22510704	1	-
A01	22509952	22510704	1	+
A01	22495547	22495888	1	+
A01	22490362	22490841	1	+
A01	22481657	22484683	1	+
A01	22475791	22478573	1	-
A01	22473738	22475454	1	+
A01	22469541	22471232	1	+
A01	22465528	22467618	1	-
A01	22456509	22462305	1	-
A01	22455344	22455784	1	-
A01	22451730	22454352	1	+
A01	22436465	22446418	1	-
A01	22429440	22432122	1	+
A01	22421726	22422071	1	-
A01	22418805	22420049	1	+
A01	22412983	22415444	1	-
A01	22410752	22412309	1	-
A01	22409159	22409380	1	-
A01	22401337	22406994	1	-
A01	22379299	22379862	1	+
A01	22354352	22360011	1	-
A01	22343051	22343071	1	-
A01	22338515	22342948	1	-
A01	22330047	22332547	1	+
A01	22317518	22317607	1	-
A01	22313932	22315485	1	-
A01	22308874	22310697	1	-
A01	22307387	22308331	1	-
A01	22300237	22302560	1	-
A01	22295505	22297692	1	-
A01	22294388	22294873	1	+
A01	22288845	22289758	1	+
A01	22285729	22285839	1	-
A01	22279768	22279980	1	+
A01	22279610	22279840	1	-
A01	22275747	22276559	1	-
A01	22274169	22274693	1	-
A01	22270858	22272827	1	+
A01	22268518	22269408	1	+
A01	22260494	22267765	1	+
A01	22256103	22257742	1	+
A01	22239555	22241887	1	-
A01	22220662	22223512	1	-
A01	22216625	22217773	1	+
A01	22210060	22211482	1	-
A01	22204462	22209795	1	+
A01	22170036	22180593	1	+
A01	22158051	22161151	1	-
A01	22152275	22152949	1	-
A01	22141110	22141688	1	+
A01	22134186	22134506	1	-
A01	22130290	22130388	1	-
A01	22121025	22122861	1	-
A01	22105395	22105730	1	+
A01	22095497	22096609	1	+
A01	22092609	22092890	1	+
A01	22086896	22087557	1	+
A01	22080759	22081852	1	-
A01	22077631	22079924	1	+
A01	22066518	22066833	1	+
A01	22066323	22066451	1	+
A01	22065191	22065793	1	-
A01	22059107	22063857	1	-
A01	22053834	22054918	1	-
A01	22050641	22053694	1	+
A01	22035692	22039749	1	-
A01	22034076	22034755	1	+
A01	22031788	22031961	1	+
A01	22020390	22021748	1	+
A01	22016166	22016309	1	-
A01	22000090	22002033	1	+
A01	21995607	21996545	1	-
A01	21993493	21995161	1	+
A01	21981047	21983276	1	-
A01	21978550	21979395	1	-
A01	21968736	21969793	1	-
A01	21957669	21958913	1	-
A01	21955981	21956412	1	-
A01	21955281	21955784	1	+
A01	21948971	21949874	1	-
A01	21945020	21945353	1	-
A01	21933545	21934926	1	+
A01	21927174	21927392	1	-
A01	21917378	21918310	1	+
A01	21907292	21908046	1	+
A01	21896223	21903517	1	-
A01	21877357	21881006	1	-
A01	21876300	21876557	1	+
A01	21865995	21867899	1	+
A01	21855463	21857734	1	+
A01	21847804	21848449	1	-
A01	21845266	21846340	1	-
A01	21838850	21839971	1	-
A01	21832152	21833273	1	+
A01	21829888	21830393	1	+
A01	21821569	21822180	1	-
A01	21812456	21812680	1	-
A01	21809899	21810006	1	+
A01	21799201	21804503	1	-
A01	21792345	21794764	1	-
A01	21774955	21777832	1	+
A01	21769983	21771313	1	-
A01	21766510	21767103	1	+
A01	21759847	21761265	1	-
A01	21754110	21755077	1	-
A01	21751961	21753261	1	+
A01	21742564	21742879	1	-
A01	21739155	21740392	1	-
A01	21738022	21738409	1	-
A01	21736867	21737321	1	-
A01	21728801	21729229	1	-
A01	21722899	21723315	1	+
A01	21705616	21705919	1	+
A01	21683895	21684527	1	-
A01	21657028	21658242	1	-
A01	21654353	21654928	1	-
A01	21647634	21650449	1	-
A01	21638556	21642636	1	-
A01	21635316	21637938	1	+
A01	21632969	21633339	1	+
A01	21628919	21632606	1	-
A01	21619585	21620665	1	-
A01	21618330	21618479	1	+
A01	21609590	21610181	1	+
A01	21606463	21607815	1	-
A01	21605069	21606223	1	+
A01	21602802	21604243	1	-
A01	21597602	21598245	1	+
A01	21583261	21586079	1	-
A01	21580033	21580920	1	+
A01	21570130	21570864	1	-
A01	21559487	21559932	1	-
A01	21552981	21558535	1	+
A01	21517454	21518074	1	+
A01	21514838	21515860	1	-
A01	21500468	21500898	1	-
A01	21491363	21492562	1	-
A01	21478522	21486879	1	-
A01	21465806	21466072	1	+
A01	21464176	21465567	1	+
A01	21460087	21461088	1	+
A01	21452774	21456086	1	-
A01	21447348	21447548	1	+
A01	21439850	21443117	1	-
A01	21426172	21436261	1	+
A01	21421657	21423096	1	-
A01	21416628	21416882	1	-
A01	21407664	21411784	1	-
A01	21398844	21407393	1	+
A01	21382283	21392247	1	-
A01	21365403	21365834	1	-
A01	21355897	21362433	1	-
A01	21342453	21342617	1	+
A01	21324703	21325695	1	-
A01	21297409	21297582	1	-
A01	21294813	21296234	1	+
A01	21290936	21291040	1	+
A01	21288965	21289096	1	+
A01	21253508	21261106	1	-
A01	21236850	21244090	1	-
A01	21234456	21234886	1	+
A01	21223734	21233928	1	-
A01	21221548	21223235	1	+
A01	21219769	21219846	1	+
A01	21215190	21216353	1	+
A01	21211743	21212279	1	-
A01	21208578	21210113	1	-
A01	21202277	21204058	1	-
A01	21197503	21197867	1	+
A01	21194645	21195460	1	+
A01	21186768	21189720	1	-
A01	21178534	21180157	1	-
A01	21171581	21172036	1	-
A01	21168797	21170682	1	+
A01	21161416	21163257	1	+
A01	21157147	21158883	1	-
A01	21153305	21155095	1	+
A01	21132579	21133181	1	-
A01	21129577	21130161	1	+
A01	21127090	21127940	1	+
A01	21124958	21125863	1	-
A01	21123691	21124071	1	+
A01	21116290	21117474	1	+
A01	21107191	21107448	1	-
A01	21079969	21081098	1	+
A01	21070670	21077157	1	+
A01	21064889	21065146	1	-
A01	21063445	21064326	1	+
A01	21060195	21062637	1	+
A01	21057974	21059211	1	-
A01	21031008	21040295	1	-
A01	21002580	21006680	1	-
A01	21000943	21001656	1	+
A01	20992379	20992961	1	-
A01	20987760	20988992	1	+
A01	20983383	20983996	1	-
A01	20974800	20975003	1	+
A01	20969677	20970525	1	-
A01	20962872	20964336	1	-
A01	20951454	20952329	1	-
A01	20949186	20949430	1	-
A01	20948682	20949017	1	-
A01	20946854	20947186	1	-
A01	20941446	20943747	1	-
A01	20940128	20940865	1	+
A01	20934800	20937644	1	+
A01	20929246	20929900	1	-
A01	20920458	20926484	1	+
A01	20915138	20915440	1	+
A01	20906941	20907910	1	+
A01	20889448	20893186	1	-
A01	20888942	20889244	1	+
A01	20886861	20887307	1	+
A01	20868452	20870119	1	-
A01	20862792	20865833	1	+
A01	20862755	20863495	1	-
A01	20849470	20856266	1	+
A01	20835064	20835700	1	+
A01	20826236	20831930	1	+
A01	20824324	20825007	1	+
A01	20820282	20823846	1	+
A01	20806264	20807457	1	+
A01	20798860	20800329	1	-
A01	20764235	20767296	1	-
A01	20755887	20756942	1	-
A01	20755725	20755859	1	-
A01	20753422	20754938	1	-
A01	20738737	20740000	1	+
A01	20738532	20739015	1	-
A01	20734435	20737346	1	+
A01	20726809	20727748	1	-
A01	20684109	20688038	1	+
A01	20670512	20671974	1	+
A01	20666284	20666373	1	-
A01	20643373	20643519	1	+
A01	20639790	20640786	1	+
A01	20626279	20627319	1	+
A01	20618089	20618309	1	-
A01	20608429	20609469	1	+
A01	20607278	20607498	1	-
A01	20603198	20605195	1	+
A01	20600729	20600905	1	-
A01	20598787	20599179	1	+
A01	20595832	20596400	1	-
A01	20593168	20593453	1	-
A01	20589204	20589875	1	-
A01	20570914	20580357	1	+
A01	20561139	20567194	1	-
A01	20557635	20558242	1	-
A01	20557241	20557588	1	-
A01	20555057	20556532	1	-
A01	20553924	20554676	1	+
A01	20549993	20553623	1	-
A01	20540745	20542592	1	+
A01	20530664	20532521	1	+
A01	20524896	20525607	1	-
A01	20517920	20518308	1	+
A01	20486184	20487193	1	-
A01	20454728	20456501	1	-
A01	20442010	20442375	1	+
A01	20440442	20441065	1	+
A01	20432012	20434214	1	-
A01	20429549	20431366	1	+
A01	20423112	20424257	1	-
A01	20414488	20419260	1	+
A01	20383731	20394565	1	+
A01	20362996	20363184	1	+
A01	20361023	20361898	1	+
A01	20353644	20356004	1	+
A01	20345609	20347835	1	-
A01	20342021	20342430	1	-
A01	20340692	20341604	1	-
A01	20331303	20332841	1	-
A01	20328182	20328574	1	-
A01	20323952	20326465	1	+
A01	20322682	20322909	1	+
A01	20320316	20320798	1	-
A01	20313422	20314003	1	+
A01	20310322	20310549	1	-
A01	20298411	20300574	1	+
A01	20293956	20294405	1	-
A01	20292270	20293370	1	+
A01	20285608	20286340	1	+
A01	20279411	20282441	1	-
A01	20276485	20276942	1	+
A01	20264248	20264723	1	-
A01	20251994	20263040	1	+
A01	20250171	20250961	1	+
A01	20248825	20249646	1	+
A01	20239707	20239976	1	+
A01	20233109	20236441	1	-
A01	20226557	20229517	1	-
A01	20225711	20225887	1	+
A01	20209382	20209603	1	-
A01	20206113	20207386	1	+
A01	20188284	20188789	1	+
A01	20187402	20187938	1	+
A01	20187003	20187339	1	+
A01	20183772	20183852	1	-
A01	20174687	20176480	1	+
A01	20166138	20166608	1	+
A01	20151212	20151724	1	+
A01	20146499	20149002	1	-
A01	20139914	20141213	1	-
A01	20130726	20131235	1	-
A01	20124292	20126444	1	+
A01	20119841	20122410	1	+
A01	20104478	20113880	1	+
A01	20065517	20065832	1	+
A01	20062591	20062906	1	+
A01	20047299	20056290	1	+
A01	20043396	20043710	1	+
A01	20032716	20033031	1	+
A01	20030193	20030509	1	+
A01	20024464	20027603	1	+
A01	20021499	20021654	1	+
A01	20017704	20018019	1	+
A01	20007038	20007349	1	+
A01	20003259	20004670	1	-
A01	19991360	19992103	1	+
A01	19988224	19989696	1	+
A01	19985270	19986486	1	+
A01	19983700	19984128	1	+
A01	19971489	19976360	1	-
A01	19963844	19967418	1	-
A01	19953175	19953561	1	-
A01	19942682	19944003	1	-
A01	19938949	19939590	1	-
A01	19922564	19935484	1	-
A01	19916893	19917250	1	-
A01	19908582	19909148	1	-
A01	19908284	19908409	1	+
A01	19906418	19907995	1	+
A01	19902716	19905329	1	-
A01	19898590	19900101	1	-
A01	19897242	19898051	1	-
A01	19891734	19893300	1	-
A01	19884117	19888458	1	-
A01	19874660	19876329	1	-
A01	19857976	19860298	1	-
A01	19852346	19853164	1	+
A01	19846687	19847410	1	-
A01	19842229	19842617	1	+
A01	19836776	19838391	1	+
A01	19818917	19819381	1	-
A01	19816607	19816897	1	-
A01	19806850	19809747	1	-
A01	19793632	19795313	1	-
A01	19788882	19789328	1	+
A01	19785165	19788087	1	+
A01	19777839	19779245	1	+
A01	19771648	19772876	1	-
A01	19747289	19757277	1	-
A01	19743110	19746701	1	+
A01	19724294	19729702	1	-
A01	19707612	19708592	1	+
A01	19707909	19708455	1	-
A01	19695271	19698720	1	-
A01	19687940	19688920	1	-
A01	19675718	19675831	1	+
A01	19663853	19666436	1	-
A01	19661047	19663368	1	+
A01	19658512	19659924	1	+
A01	19648609	19650163	1	+
A01	19643357	19644211	1	+
A01	19632759	19634209	1	-
A01	19628653	19630077	1	-
A01	19625713	19628173	1	+
A01	19623096	19623461	1	-
A01	19622140	19622748	1	+
A01	19621045	19622082	1	+
A01	19617738	19618956	1	-
A01	19614446	19616444	1	-
A01	19613635	19613965	1	+
A01	19607751	19608842	1	-
A01	19604775	19605470	1	+
A01	19596942	19598849	1	+
A01	19590171	19591341	1	-
A01	19577707	19579421	1	-
A01	19576325	19576972	1	+
A01	19573221	19574679	1	+
A01	19562050	19564495	1	-
A01	19555529	19556467	1	-
A01	19551781	19551888	1	+
A01	19548735	19549714	1	-
A01	19543631	19545607	1	+
A01	19534116	19534481	1	-
A01	19534153	19534440	1	+
A01	19528249	19528350	1	-
A01	19524215	19524655	1	+
A01	19523217	19524128	1	+
A01	19521911	19522456	1	+
A01	19495505	19495699	1	+
A01	19484136	19490892	1	+
A01	19483296	19484126	1	+
A01	19472916	19475508	1	+
A01	19446301	19453825	1	-
A01	19446008	19446280	1	+
A01	19445411	19446013	1	-
A01	19445749	19445991	1	+
A01	19437907	19444008	1	-
A01	19436870	19436875	1	+
A01	19431430	19431938	1	+
A01	19431192	19431345	1	+
A01	19420171	19422178	1	+
A01	19411784	19412074	1	+
A01	19407020	19408538	1	-
A01	19404138	19405796	1	+
A01	19396896	19398188	1	+
A01	19389063	19389652	1	-
A01	19383448	19383722	1	+
A01	19380142	19380243	1	+
A01	19372632	19378397	1	-
A01	19368902	19369468	1	+
A01	19355804	19359890	1	-
A01	19353096	19355126	1	+
A01	19346055	19348233	1	+
A01	19343351	19343823	1	+
A01	19335703	19341166	1	-
A01	19317948	19318343	1	-
A01	19297914	19300777	1	-
A01	19291467	19292853	1	-
A01	19288577	19290689	1	-
A01	19276676	19282765	1	-
A01	19270735	19271178	1	+
A01	19269333	19270053	1	+
A01	19241685	19242014	1	-
A01	19236890	19237081	1	-
A01	19229697	19232010	1	+
A01	19213769	19214002	1	+
A01	19212893	19213012	1	-
A01	19209754	19210098	1	-
A01	19200400	19200785	1	+
A01	19187436	19189698	1	-
A01	19167745	19170385	1	-
A01	19152737	19152946	1	+
A01	19150144	19151217	1	+
A01	19149310	19149468	1	+
A01	19147726	19148070	1	-
A01	19128596	19129401	1	-
A01	19123901	19124470	1	+
A01	19121184	19121366	1	-
A01	19117758	19117955	1	+
A01	19106541	19107553	1	+
A01	19099885	19102402	1	-
A01	19090901	19091584	1	-
A01	19083005	19084563	1	-
A01	19074354	19075670	1	-
A01	19074923	19075105	1	+
A01	19062347	19071190	1	-
A01	19063909	19064470	1	+
A01	19062083	19062208	1	+
A01	19061624	19061683	1	+
A01	19042926	19045498	1	-
A01	19039876	19042408	1	+
A01	19019030	19024836	1	+
A01	19010201	19011407	1	+
A01	19009684	19009971	1	-
A01	19003673	19005067	1	-
A01	19002098	19003481	1	+
A01	18992189	19000490	1	+
A01	18990014	18990211	1	+
A01	18985429	18986822	1	+
A01	18959514	18962531	1	-
A01	18945933	18950849	1	-
A01	18942278	18945730	1	+
A01	18935934	18938343	1	-
A01	18927688	18929042	1	+
A01	18916020	18920285	1	+
A01	18903580	18904233	1	-
A01	18898643	18902877	1	+
A01	18893653	18897914	1	+
A01	18877539	18886251	1	+
A01	18855838	18857915	1	-
A01	18851240	18851878	1	+
A01	18837833	18838651	1	-
A01	18833560	18833911	1	-
A01	18833131	18833391	1	-
A01	18828174	18829486	1	+
A01	18800172	18804003	1	+
A01	18794233	18795487	1	-
A01	18789848	18793609	1	+
A01	18786084	18786320	1	+
A01	18784969	18785163	1	-
A01	18779843	18780760	1	-
A01	18772527	18778955	1	+
A01	18769589	18770718	1	+
A01	18766444	18766774	1	+
A01	18727186	18727446	1	-
A01	18722916	18726587	1	+
A01	18720398	18720958	1	+
A01	18701547	18705226	1	+
A01	18683492	18685307	1	-
A01	18675854	18678542	1	-
A01	18674619	18675023	1	-
A01	18674090	18674508	1	-
A01	18670557	18673249	1	-
A01	18668790	18669208	1	-
A01	18649952	18654781	1	-
A01	18637369	18637651	1	-
A01	18636021	18637167	1	-
A01	18624221	18628048	1	+
A01	18611068	18622534	1	-
A01	18593789	18606767	1	+
A01	18587610	18587854	1	-
A01	18582674	18584042	1	+
A01	18572917	18575920	1	-
A01	18572471	18572831	1	-
A01	18568248	18572198	1	+
A01	18542897	18547016	1	-
A01	18539545	18539688	1	+
A01	18539357	18539464	1	+
A01	18538032	18538401	1	+
A01	18533813	18534493	1	-
A01	18529088	18530033	1	+
A01	18524135	18525574	1	+
A01	18518418	18518621	1	+
A01	18511657	18513338	1	-
A01	18510497	18511321	1	+
A01	18509783	18510047	1	+
A01	18506808	18507291	1	-
A01	18498339	18499758	1	-
A01	18486653	18487032	1	-
A01	18480482	18483332	1	-
A01	18471976	18473912	1	+
A01	18471795	18471875	1	+
A01	18455692	18457630	1	+
A01	18440933	18443308	1	+
A01	18420777	18422192	1	-
A01	18417866	18418438	1	+
A01	18410904	18412967	1	-
A01	18405084	18405398	1	-
A01	18394571	18395638	1	-
A01	18379551	18382193	1	-
A01	18378057	18378251	1	+
A01	18369728	18370251	1	+
A01	18361378	18362757	1	+
A01	18358486	18359432	1	-
A01	18353368	18353763	1	-
A01	18352255	18352455	1	+
A01	18319502	18321121	1	-
A01	18314931	18318467	1	-
A01	18300586	18300738	1	-
A01	18288780	18292376	1	+
A01	18286786	18287714	1	+
A01	18267552	18268899	1	+
A01	18257789	18257890	1	-
A01	18256839	18256967	1	-
A01	18249135	18249390	1	-
A01	18229129	18229587	1	-
A01	18228729	18228950	1	-
A01	18228486	18228659	1	-
A01	18224047	18225365	1	-
A01	18220721	18223715	1	+
A01	18208621	18210299	1	+
A01	18195619	18198047	1	-
A01	18192041	18192649	1	-
A01	18187924	18188670	1	-
A01	18178892	18179857	1	-
A01	18173792	18174059	1	-
[truncated: 46,003 more rows]
